# Supplementary material for: GATA2 Promotes Hematopoietic Development and Represses Cardiac Differentiation of Human Mesoderm
Source: Stem Cell Reports. 2019 Aug 8;13(3):515–29. doi: 10.1016/j.stemcr.2019.07.009 (PMC6742600; doi:10.1016/j.stemcr.2019.07.009)
Supplement: Table S2. GATA2 Downregulated Genes in HEPs Day 10 EBs, Related to Figure 3 [file mmc2.xlsx]

## Sheet: S2
Table S2. GATA2 dependent deregulated genes in HEPs day 10 EBs, related to Figure 3.
	id	baseMean	log2FoldChange	lfcSE	stat	pvalue	padj	ihw
ENSG00000054983	GALC	216.323	1.15263	0.130287	8.84688	8.99968e-19	1.22747e-14	8.04655e-15
ENSG00000111348	ARHGDIB	1010.78	1.12748	0.129823	8.68473	3.79647e-18	2.589e-14	1.6972e-14
ENSG00000185070	FLRT2	73.8525	-2.01709	0.241286	-8.35973	6.28619e-17	2.85791e-13	1.97905e-13
ENSG00000149516	MS4A3	91.9529	2.93324	0.368493	7.9601	1.71897e-15	5.86127e-12	3.92018e-12
ENSG00000118257	NRP2	409.044	-1.31014	0.17137	-7.64506	2.08841e-14	4.74731e-11	3.81016e-11
ENSG00000141433	ADCYAP1	18.2391	2.56512	0.334733	7.66317	1.81398e-14	4.74731e-11	6.41074e-11
ENSG00000156298	TSPAN7	77.4329	-1.33924	0.177934	-7.52661	5.20738e-14	1.01462e-10	7.89916e-11
ENSG00000153071	DAB2	225.13	-1.18108	0.158132	-7.46895	8.08387e-14	1.3782e-10	9.13912e-11
ENSG00000166165	CKB	186.64	1.43155	0.195394	7.32648	2.36278e-13	3.58066e-10	2.37441e-10
ENSG00000115415	STAT1	153.427	1.41962	0.196601	7.22081	5.16771e-13	7.04825e-10	4.28433e-10
ENSG00000112576	CCND3	262.115	1.00625	0.141126	7.13017	1.00248e-12	1.24298e-09	8.14828e-10
ENSG00000139289	PHLDA1	129.239	-1.47197	0.207493	-7.09409	1.30208e-12	1.47992e-09	8.99582e-10
ENSG00000187608	ISG15	952.656	1.47744	0.214208	6.89723	5.30262e-12	5.56326e-09	3.68912e-09
ENSG00000136603	SKIL	228.148	-1.34609	0.196175	-6.86166	6.80637e-12	6.63086e-09	4.3468e-09
ENSG00000163762	TM4SF18	220.765	-1.56784	0.229764	-6.82368	8.8736e-12	8.06847e-09	5.35037e-09
ENSG00000109099	PMP22	275.743	-1.21307	0.178294	-6.80375	1.01932e-11	8.68909e-09	5.93615e-09
ENSG00000176907	C8orf4	103.093	-1.91942	0.28868	-6.64896	2.95172e-11	2.36815e-08	1.6621e-08
ENSG00000088756	ARHGAP28	157.36	-1.42631	0.215019	-6.63343	3.2797e-11	2.4851e-08	1.6621e-08
ENSG00000105974	CAV1	54.1693	-1.93977	0.294342	-6.59018	4.39283e-11	2.98517e-08	2.15913e-08
ENSG00000120708	TGFBI	78.3512	-1.77997	0.270345	-6.58406	4.57762e-11	2.98517e-08	2.15913e-08
ENSG00000128052	KDR	953.167	-1.2853	0.195232	-6.58346	4.59627e-11	2.98517e-08	2.15913e-08
ENSG00000277443	MARCKS	615.664	-1.17132	0.178503	-6.5619	5.31274e-11	3.29366e-08	2.15913e-08
ENSG00000118513	MYB	97.2655	1.50485	0.234639	6.41345	1.42262e-10	8.43611e-08	6.0958e-08
ENSG00000171476	HOPX	123.093	-1.4556	0.228349	-6.37444	1.83632e-10	1.04357e-07	6.34339e-08
ENSG00000135919	SERPINE2	77.3776	-1.47241	0.235368	-6.2558	3.95473e-10	2.07456e-07	1.5217e-07
ENSG00000117410	ATP6V0B	456.819	0.87211	0.139343	6.25873	3.8813e-10	2.07456e-07	1.3881e-07
ENSG00000204262	COL5A2	147.813	-1.38939	0.222785	-6.23649	4.47504e-10	2.26056e-07	1.42695e-07
ENSG00000141873	SLC39A3	117.549	1.1959	0.192695	6.2062	5.42808e-10	2.64406e-07	1.77871e-07
ENSG00000166398	KIAA0355	92.7394	-1.25496	0.204253	-6.14413	8.04054e-10	3.78155e-07	2.5292e-07
ENSG00000113140	SPARC	385.302	-0.949724	0.155683	-6.10037	1.05824e-09	4.8111e-07	3.15388e-07
ENSG00000233101	HOXB-AS3	13.939	-1.99343	0.328863	-6.06159	1.34784e-09	5.93006e-07	8.22089e-07
ENSG00000239672	NME1	418.389	0.800517	0.132307	6.05044	1.44449e-09	6.15669e-07	4.34176e-07
ENSG00000121060	TRIM25	48.4019	1.48835	0.24639	6.04062	1.53527e-09	6.34533e-07	4.9161e-07
ENSG00000100591	AHSA1	152.164	0.91927	0.152615	6.02347	1.70713e-09	6.84811e-07	4.42284e-07
ENSG00000111879	FAM184A	34.8174	-1.92042	0.324317	-5.92144	3.19143e-09	1.23114e-06	9.41331e-07
ENSG00000139793	MBNL2	96.2728	-1.15021	0.194343	-5.91847	3.24957e-09	1.23114e-06	9.15016e-07
ENSG00000185650	ZFP36L1	185.46	-1.02235	0.175112	-5.83829	5.27392e-09	1.94408e-06	1.28916e-06
ENSG00000130222	GADD45G	8.89788	-2.42916	0.41686	-5.82728	5.63373e-09	1.97022e-06	3.34275e-06
ENSG00000134817	APLNR	395.318	-1.01899	0.174755	-5.831	5.50957e-09	1.97022e-06	1.30538e-06
ENSG00000137710	RDX	486.3	-0.888269	0.153099	-5.80192	6.55617e-09	2.23549e-06	1.56639e-06
ENSG00000188153	COL4A5	49.9205	-1.22757	0.21256	-5.77516	7.68795e-09	2.49657e-06	1.91522e-06
ENSG00000166450	PRTG	736.785	-1.10941	0.192044	-5.77686	7.61095e-09	2.49657e-06	1.7357e-06
ENSG00000134013	LOXL2	34.8709	-1.32294	0.229659	-5.76046	8.3885e-09	2.66072e-06	2.03999e-06
ENSG00000118292	C1orf54	100.228	-1.07766	0.189234	-5.69484	1.23484e-08	3.82773e-06	2.71227e-06
ENSG00000004478	FKBP4	100.596	1.03688	0.182533	5.68051	1.34293e-08	4.00891e-06	2.88264e-06
ENSG00000185507	IRF7	21.6444	1.73951	0.306286	5.67935	1.35208e-08	4.00891e-06	4.91784e-06
ENSG00000145431	PDGFC	47.1719	1.31543	0.233991	5.62172	1.89068e-08	5.48658e-06	4.27222e-06
ENSG00000196104	SPOCK3	13.6406	-2.13389	0.382345	-5.58104	2.39079e-08	6.68401e-06	7.86976e-06
ENSG00000105825	TFPI2	121.961	-2.06418	0.370369	-5.57332	2.49934e-08	6.68401e-06	4.91784e-06
ENSG00000156103	MMP16	33.2766	-1.80503	0.32377	-5.57505	2.47454e-08	6.68401e-06	5.01903e-06
ENSG00000167941	SOST	63.6837	-1.73157	0.310499	-5.57674	2.45067e-08	6.68401e-06	5.01903e-06
ENSG00000226950	DANCR	267.111	0.911226	0.164092	5.55313	2.80604e-08	7.35992e-06	5.01903e-06
ENSG00000048162	NOP16	196.473	0.880412	0.159221	5.5295	3.21147e-08	8.11275e-06	5.64601e-06
ENSG00000005961	ITGA2B	95.1565	1.44372	0.261096	5.52947	3.21203e-08	8.11275e-06	5.64601e-06
ENSG00000197471	SPN	70.9505	1.67106	0.302434	5.52537	3.28796e-08	8.15355e-06	7.61226e-06
ENSG00000029534	ANK1	7.32643	2.13275	0.386805	5.51377	3.51233e-08	8.55441e-06	1.37988e-05
ENSG00000106299	WASL	94.2281	-0.982594	0.17902	-5.48875	4.04786e-08	9.49496e-06	6.8778e-06
ENSG00000121236	TRIM6	15.0313	2.23085	0.406631	5.48617	4.10736e-08	9.49496e-06	1.01882e-05
ENSG00000165949	IFI27	37.3587	2.24472	0.409148	5.48634	4.10346e-08	9.49496e-06	7.47604e-06
ENSG00000123136	DDX39A	228.908	0.784771	0.143213	5.47977	4.2589e-08	9.68119e-06	7.21519e-06
ENSG00000175567	UCP2	139.403	1.25991	0.230303	5.47066	4.48358e-08	1.00248e-05	7.30353e-06
ENSG00000088992	TESC	106.74	1.26367	0.231209	5.46547	4.61675e-08	1.01561e-05	7.43155e-06
ENSG00000114126	TFDP2	116.72	1.05667	0.193644	5.45676	4.84897e-08	1.04976e-05	7.61226e-06
ENSG00000158710	TAGLN2	442.685	0.694809	0.127439	5.45208	4.97845e-08	1.06095e-05	7.5444e-06
ENSG00000105383	CD33	67.4834	1.62471	0.298257	5.44735	5.11255e-08	1.07277e-05	8.03371e-06
ENSG00000126088	UROD	280.442	0.805419	0.148025	5.44111	5.29495e-08	1.09421e-05	7.63577e-06
ENSG00000108561	C1QBP	697.568	0.899672	0.165604	5.43268	5.55125e-08	1.13005e-05	8.03371e-06
ENSG00000128626	MRPS12	147.374	0.961026	0.177256	5.42167	5.90441e-08	1.18427e-05	8.81665e-06
ENSG00000143119	CD53	38.089	1.84642	0.341482	5.40708	6.40604e-08	1.26626e-05	9.79209e-06
ENSG00000133116	KL	22.5219	-1.60972	0.297954	-5.40258	6.56883e-08	1.26991e-05	1.01088e-05
ENSG00000067082	KLF6	209.292	-0.920561	0.170429	-5.40144	6.61073e-08	1.26991e-05	8.8218e-06
ENSG00000135111	TBX3	34.874	-1.27412	0.236549	-5.3863	7.19248e-08	1.36248e-05	1.0207e-05
ENSG00000123358	NR4A1	41.1094	-1.78	0.330802	-5.38086	7.41319e-08	1.38505e-05	1.0207e-05
ENSG00000106034	CPED1	27.1185	-1.58292	0.294314	-5.37835	7.51733e-08	1.38552e-05	1.02958e-05
ENSG00000133106	EPSTI1	25.4842	1.66509	0.310358	5.36508	8.09147e-08	1.47146e-05	1.09618e-05
ENSG00000130396	MLLT4	177.96	-0.917209	0.171295	-5.35455	8.57703e-08	1.48079e-05	1.0207e-05
ENSG00000197747	S100A10	715.875	-0.79619	0.14859	-5.3583	8.40082e-08	1.48079e-05	1.0207e-05
ENSG00000146701	MDH2	540.474	0.60295	0.112563	5.35655	8.48252e-08	1.48079e-05	1.0207e-05
ENSG00000126709	IFI6	724.378	1.74998	0.326549	5.35901	8.36805e-08	1.48079e-05	1.0207e-05
ENSG00000138448	ITGAV	116.924	-1.1662	0.218552	-5.33604	9.50008e-08	1.61964e-05	1.09697e-05
ENSG00000115956	PLEK	95.3726	1.45461	0.272955	5.32913	9.86841e-08	1.66167e-05	1.15068e-05
ENSG00000141753	IGFBP4	669.865	-0.880904	0.165504	-5.32254	1.02327e-07	1.702e-05	1.15068e-05
ENSG00000123405	NFE2	114.432	1.4891	0.280032	5.3176	1.05146e-07	1.72782e-05	1.17652e-05
ENSG00000142871	CYR61	35.8808	-1.90007	0.359056	-5.29185	1.21086e-07	1.96605e-05	1.47996e-05
ENSG00000134802	SLC43A3	53.1258	1.34393	0.254463	5.28143	1.2818e-07	2.05676e-05	1.50485e-05
ENSG00000100320	RBFOX2	198.239	-0.843313	0.159993	-5.27094	1.35726e-07	2.15253e-05	1.44467e-05
ENSG00000215021	PHB2	502.843	0.446777	0.0848753	5.26392	1.41018e-07	2.21075e-05	1.48304e-05
ENSG00000172115	CYCS	393.747	0.626624	0.119399	5.24815	1.53635e-07	2.38117e-05	1.57185e-05
ENSG00000197928	ZNF677	59.6532	-1.15549	0.220482	-5.24075	1.59923e-07	2.45078e-05	1.84606e-05
ENSG00000092621	PHGDH	241.865	-1.0694	0.20463	-5.22602	1.73193e-07	2.62464e-05	1.75204e-05
ENSG00000178726	THBD	74.3305	-1.49399	0.28693	-5.2068	1.92123e-07	2.87952e-05	2.14621e-05
ENSG00000188517	COL25A1	25.7578	-1.53584	0.295163	-5.20337	1.95703e-07	2.90129e-05	2.16403e-05
ENSG00000145687	SSBP2	180.156	-0.866153	0.166951	-5.18807	2.12488e-07	3.08774e-05	2.11006e-05
ENSG00000026508	CD44	187.038	1.20691	0.232645	5.18779	2.12807e-07	3.08774e-05	2.11006e-05
ENSG00000090530	P3H2	18.1804	-1.87944	0.3632	-5.17467	2.28318e-07	3.27793e-05	3.47752e-05
ENSG00000107957	SH3PXD2A	48.06	-1.30742	0.252852	-5.17069	2.33237e-07	3.31367e-05	2.4661e-05
ENSG00000185551	NR2F2	23.7413	-1.64914	0.319103	-5.16805	2.36546e-07	3.32603e-05	2.55058e-05
ENSG00000080503	SMARCA2	16.6547	1.7729	0.343337	5.16374	2.4206e-07	3.36884e-05	4.11456e-05
ENSG00000158869	FCER1G	269.028	1.15361	0.22351	5.16133	2.45197e-07	3.37802e-05	2.35444e-05
ENSG00000102145	GATA1	76.177	1.56412	0.303386	5.15556	2.52879e-07	3.41487e-05	2.58289e-05
ENSG00000105610	KLF1	42.6501	1.65693	0.321356	5.15605	2.52218e-07	3.41487e-05	2.58289e-05
ENSG00000129116	PALLD	34.2079	-1.5704	0.304893	-5.15067	2.59559e-07	3.47071e-05	2.65758e-05
ENSG00000115053	NCL	646.435	0.529986	0.10301	5.14498	2.67547e-07	3.54278e-05	2.4661e-05
ENSG00000188042	ARL4C	37.6196	-1.64712	0.320631	-5.1371	2.79006e-07	3.65901e-05	2.76879e-05
ENSG00000106785	TRIM14	8.12251	2.07124	0.403812	5.12922	2.90953e-07	3.77934e-05	5.79746e-05
ENSG00000165757	KIAA1462	148.7	-1.31766	0.257162	-5.12385	2.99359e-07	3.78051e-05	2.69273e-05
ENSG00000105404	RABAC1	260.165	-0.799987	0.156105	-5.12468	2.98037e-07	3.78051e-05	2.63369e-05
ENSG00000179115	FARSA	190.369	0.774811	0.151198	5.12447	2.98375e-07	3.78051e-05	2.63369e-05
ENSG00000149925	ALDOA	2362.95	0.445502	0.0870317	5.11884	3.07413e-07	3.83881e-05	2.69273e-05
ENSG00000185885	IFITM1	296.378	1.07386	0.20984	5.1175	3.09604e-07	3.83881e-05	2.72153e-05
ENSG00000127920	GNG11	1208.71	-0.878148	0.172023	-5.10482	3.31117e-07	4.06856e-05	2.79675e-05
ENSG00000080824	HSP90AA1	1498.28	0.460305	0.0902529	5.10017	3.3935e-07	4.1325e-05	2.81577e-05
ENSG00000068831	RASGRP2	55.666	1.01551	0.19938	5.09332	3.51839e-07	4.24667e-05	3.24213e-05
ENSG00000110848	CD69	73.6833	-1.5558	0.305636	-5.09038	3.5734e-07	4.27523e-05	3.06817e-05
ENSG00000111371	SLC38A1	162.019	0.953777	0.187975	5.07394	3.89656e-07	4.62132e-05	3.16054e-05
ENSG00000163840	DTX3L	43.8681	1.59714	0.315214	5.06684	4.0448e-07	4.75578e-05	3.55418e-05
ENSG00000196914	ARHGEF12	155.369	-0.947533	0.187315	-5.0585	4.22558e-07	4.92587e-05	3.55418e-05
ENSG00000035141	FAM136A	135.519	0.6886	0.136357	5.04996	4.41901e-07	5.1077e-05	3.24213e-05
ENSG00000103404	USP31	79.7993	-1.1985	0.237448	-5.04742	4.47811e-07	5.10775e-05	3.55418e-05
ENSG00000170515	PA2G4	197.749	0.697926	0.138292	5.04675	4.49395e-07	5.10775e-05	3.53432e-05
ENSG00000103202	NME4	527.659	0.558806	0.110782	5.04421	4.55388e-07	5.13309e-05	3.55418e-05
ENSG00000066336	SPI1	16.0968	1.69956	0.337376	5.03759	4.71429e-07	5.27034e-05	6.93356e-05
ENSG00000101000	PROCR	178.437	-1.16095	0.230842	-5.02921	4.92509e-07	5.46124e-05	3.79264e-05
ENSG00000204217	BMPR2	149.404	-1.0448	0.208326	-5.01524	5.29683e-07	5.79161e-05	3.65947e-05
ENSG00000123329	ARHGAP9	26.6636	1.74201	0.347371	5.01483	5.30795e-07	5.79161e-05	4.33719e-05
ENSG00000101384	JAG1	34.3476	-1.57382	0.314786	-4.99964	5.7436e-07	6.20257e-05	4.77892e-05
ENSG00000135916	ITM2C	109.042	-0.932834	0.186649	-4.9978	5.79886e-07	6.20257e-05	4.34673e-05
ENSG00000010256	UQCRC1	504.335	0.518348	0.10373	4.99706	5.82102e-07	6.20257e-05	4.23133e-05
ENSG00000166086	JAM3	289.317	-1.08108	0.216615	-4.99078	6.01367e-07	6.35818e-05	4.33611e-05
ENSG00000101331	CCM2L	20.0112	-1.48871	0.298535	-4.98672	6.14134e-07	6.44321e-05	8.37875e-05
ENSG00000017483	SLC38A5	10.2708	1.9855	0.398604	4.98115	6.3209e-07	6.58097e-05	0.000113016
ENSG00000177606	JUN	38.6823	-1.48542	0.298493	-4.97639	6.47796e-07	6.6934e-05	5.21255e-05
ENSG00000188290	HES4	40.0603	1.09429	0.219975	4.97461	6.53798e-07	6.70462e-05	5.21255e-05
ENSG00000121900	TMEM54	15.2299	-1.75679	0.353312	-4.97235	6.61461e-07	6.73259e-05	7.82681e-05
ENSG00000145708	CRHBP	222.978	-1.88289	0.379574	-4.96053	7.03003e-07	7.10242e-05	5.01007e-05
ENSG00000138185	ENTPD1	134.029	-1.03084	0.208037	-4.95508	7.22988e-07	7.25061e-05	5.21255e-05
ENSG00000140945	CDH13	91.7821	-1.28821	0.260216	-4.95055	7.40053e-07	7.31613e-05	5.29516e-05
ENSG00000136546	SCN7A	16.7664	1.90893	0.385603	4.9505	7.40249e-07	7.31613e-05	9.90389e-05
ENSG00000132688	NES	36.3193	-1.33071	0.269008	-4.94672	7.54728e-07	7.39884e-05	5.89621e-05
ENSG00000012779	ALOX5	28.9465	1.86753	0.377622	4.9455	7.59468e-07	7.39884e-05	5.89621e-05
ENSG00000182492	BGN	91.2352	-1.28542	0.260173	-4.94065	7.78612e-07	7.53155e-05	5.76953e-05
ENSG00000110002	VWA5A	47.163	-1.46249	0.296194	-4.93761	7.90863e-07	7.59618e-05	5.89621e-05
ENSG00000156299	TIAM1	72.0401	-1.24184	0.251629	-4.93521	8.00651e-07	7.63642e-05	6.02755e-05
ENSG00000059378	PARP12	18.0509	1.6983	0.345403	4.91686	8.79423e-07	8.32948e-05	0.000113016
ENSG00000130656	HBZ	81.3662	2.05446	0.418533	4.90872	9.16711e-07	8.62277e-05	6.49963e-05
ENSG00000114019	AMOTL2	49.1805	-1.49088	0.304005	-4.90413	9.38434e-07	8.76665e-05	6.98337e-05
ENSG00000119431	HDHD3	45.2105	1.61542	0.330057	4.89436	9.8627e-07	9.15084e-05	7.16893e-05
ENSG00000120156	TEK	275.891	-1.00276	0.205518	-4.8792	1.06514e-06	9.81588e-05	6.88106e-05
ENSG00000215866	LINC01356	15.9364	-1.94253	0.399094	-4.86736	1.13098e-06	0.000103526	0.000131153
ENSG00000184113	CLDN5	167.277	-1.76062	0.361916	-4.86473	1.14616e-06	0.000104058	7.2607e-05
ENSG00000230551	CTB-89H12.4	53.9275	-0.947855	0.194883	-4.86371	1.15205e-06	0.000104058	7.89728e-05
ENSG00000173409	ARV1	41.6809	1.0825	0.222691	4.861	1.16794e-06	0.0001048	8.22773e-05
ENSG00000118946	PCDH17	87.7464	-1.32408	0.272658	-4.8562	1.19657e-06	0.000106667	7.57164e-05
ENSG00000267107	PCAT19	97.7858	-1.19332	0.24591	-4.85266	1.21818e-06	0.000107888	7.82681e-05
ENSG00000241186	TDGF1	4.61686	-2.03611	0.420328	-4.8441	1.27187e-06	0.000111916	0.000192811
ENSG00000125968	ID1	885.931	-0.724249	0.149632	-4.8402	1.2971e-06	0.000113405	7.89068e-05
ENSG00000102879	CORO1A	39.3491	1.62572	0.337699	4.8141	1.47863e-06	0.000128453	0.000100158
ENSG00000108826	MRPL27	137.912	0.730621	0.151957	4.80808	1.5239e-06	0.000131547	8.3669e-05
ENSG00000147459	DOCK5	33.8026	1.2089	0.251961	4.79795	1.60296e-06	0.000137502	0.000106993
ENSG00000184347	SLIT3	9.27739	-1.91615	0.399489	-4.7965	1.61462e-06	0.000137637	0.000188116
ENSG00000142798	HSPG2	99.0236	-1.24558	0.259762	-4.79509	1.62602e-06	0.000137747	9.75105e-05
ENSG00000179091	CYC1	458.239	0.639631	0.133504	4.79109	1.65876e-06	0.000139654	9.82563e-05
ENSG00000077616	NAALAD2	50.2024	-1.32648	0.277481	-4.78043	1.74918e-06	0.000146362	0.000113016
ENSG00000073849	ST6GAL1	149.258	-0.720509	0.150852	-4.77627	1.78575e-06	0.000148511	0.000109995
ENSG00000165092	ALDH1A1	94.6133	1.70772	0.357814	4.77264	1.81827e-06	0.000150299	0.000105647
ENSG00000198336	MYL4	277.506	1.19215	0.249871	4.77105	1.8327e-06	0.00015058	0.000107401
ENSG00000170689	HOXB9	6.60572	-1.89703	0.398188	-4.76415	1.89647e-06	0.000154886	0.000292779
ENSG00000147257	GPC3	20.8056	-1.63117	0.34319	-4.75298	2.00441e-06	0.000161765	0.000189149
ENSG00000134809	TIMM10	401.947	0.63724	0.134046	4.7539	1.99533e-06	0.000161765	0.000110808
ENSG00000130816	DNMT1	173.233	0.640557	0.134838	4.75058	2.02832e-06	0.000162731	0.000111945
ENSG00000064989	CALCRL	470.914	-1.06145	0.224512	-4.72781	2.26953e-06	0.000179998	0.000123653
ENSG00000064042	LIMCH1	471.732	-1.04904	0.221889	-4.72777	2.26994e-06	0.000179998	0.000123992
ENSG00000120256	LRP11	23.7404	-1.50781	0.319068	-4.72568	2.29343e-06	0.00018081	0.000142413
ENSG00000189120	SP6	16.1533	-1.68333	0.356395	-4.72321	2.32153e-06	0.000181973	0.000241307
ENSG00000182985	CADM1	23.3646	-1.36229	0.288664	-4.71927	2.36692e-06	0.000184471	0.000145125
ENSG00000130724	CHMP2A	191.389	-0.605138	0.128707	-4.70168	2.5803e-06	0.000199959	0.000139277
ENSG00000144381	HSPD1	476.867	0.59874	0.127512	4.69554	2.65905e-06	0.000204897	0.000141466
ENSG00000136630	HLX	21.2637	-1.36972	0.292763	-4.67859	2.88852e-06	0.000220092	0.000244656
ENSG00000065911	MTHFD2	184.501	0.881892	0.18849	4.67873	2.88661e-06	0.000220092	0.00015091
ENSG00000140931	CMTM3	284.818	-0.650978	0.139458	-4.66792	3.04258e-06	0.000229269	0.000156342
ENSG00000102287	GABRE	194.539	1.2285	0.263167	4.66815	3.03922e-06	0.000229269	0.000158424
ENSG00000135605	TEC	33.0398	1.2713	0.272892	4.65865	3.18296e-06	0.000236116	0.000186729
ENSG00000136167	LCP1	154.611	1.65421	0.355097	4.65849	3.18537e-06	0.000236116	0.000170938
ENSG00000117091	CD48	10.9441	1.95063	0.418583	4.66009	3.16067e-06	0.000236116	0.000272768
ENSG00000036565	SLC18A1	54.0909	-1.8058	0.388623	-4.64667	3.37339e-06	0.000248347	0.000190581
ENSG00000269416	LINC01224	12.2917	-1.78759	0.384772	-4.64585	3.3868e-06	0.000248347	0.000288107
ENSG00000131477	RAMP2	791.761	-1.104	0.237725	-4.64402	3.41698e-06	0.000249221	0.0001746
ENSG00000180817	PPA1	227.076	0.713928	0.153792	4.64217	3.44776e-06	0.000250128	0.000175183
ENSG00000108691	CCL2	403.974	-1.69063	0.364403	-4.63945	3.49344e-06	0.000250968	0.00017749
ENSG00000161179	YDJC	49.3784	1.21233	0.261319	4.63929	3.49615e-06	0.000250968	0.000191749
ENSG00000103876	FAH	40.2349	1.26172	0.27203	4.63818	3.51496e-06	0.000250997	0.000190581
ENSG00000206172	HBA1	11.2559	1.92876	0.416775	4.62781	3.69553e-06	0.000262517	0.000346733
ENSG00000114115	RBP1	80.8904	-1.11972	0.242095	-4.62513	3.74369e-06	0.00026456	0.000256654
ENSG00000115414	FN1	310.209	-1.02308	0.221306	-4.62293	3.78364e-06	0.000265721	0.000188606
ENSG00000111961	SASH1	127.889	-0.997765	0.215919	-4.62102	3.81855e-06	0.000265721	0.000190581
ENSG00000011600	TYROBP	91.9983	1.38302	0.299282	4.62113	3.81659e-06	0.000265721	0.000189288
ENSG00000077782	FGFR1	109.215	-1.04905	0.22711	-4.61913	3.85356e-06	0.000266796	0.00017749
ENSG00000134871	COL4A2	194.027	-1.0009	0.216934	-4.61383	3.95309e-06	0.000272304	0.000190581
ENSG00000149948	HMGA2	188.725	-0.909562	0.197353	-4.6088	4.04995e-06	0.000277137	0.000190581
ENSG00000159199	ATP5G1	400.301	0.68749	0.149192	4.60809	4.06389e-06	0.000277137	0.000191749
ENSG00000076356	PLXNA2	17.5506	-1.56584	0.340694	-4.59604	4.30589e-06	0.000290967	0.000393551
ENSG00000104067	TJP1	279.042	-0.950114	0.206732	-4.59588	4.30936e-06	0.000290967	0.000197588
ENSG00000150938	CRIM1	95.268	-1.01458	0.220906	-4.59284	4.37248e-06	0.000293775	0.000210699
ENSG00000138496	PARP9	48.3404	1.35787	0.295843	4.58983	4.43606e-06	0.000296585	0.000228209
ENSG00000114738	MAPKAPK3	97.3363	1.0292	0.224298	4.58853	4.46382e-06	0.000296985	0.000191749
ENSG00000105851	PIK3CG	5.70505	1.87122	0.407982	4.58653	4.50671e-06	0.000298383	0.000535781
ENSG00000175756	AURKAIP1	180.384	0.615053	0.134159	4.5845	4.55071e-06	0.000299841	0.000214154
ENSG00000134352	IL6ST	250.234	-0.741591	0.161993	-4.57791	4.69654e-06	0.000307962	0.000214154
ENSG00000128016	ZFP36	108.821	-0.945621	0.206875	-4.57098	4.8546e-06	0.000315349	0.000222711
ENSG00000078596	ITM2A	168.856	1.4643	0.32035	4.57094	4.85543e-06	0.000315349	0.000220673
ENSG00000118515	SGK1	168.997	-1.50819	0.331199	-4.55375	5.26992e-06	0.000340647	0.000236812
ENSG00000167645	YIF1B	121.984	0.740838	0.163092	4.54245	5.56032e-06	0.000357722	0.000228209
ENSG00000280623	PCAT14	128.645	-1.16211	0.256402	-4.53237	5.83253e-06	0.000373474	0.000276353
ENSG00000078246	TULP3	31.6325	-1.18219	0.261366	-4.52311	6.09374e-06	0.000388376	0.000300957
ENSG00000107485	GATA3	39.5833	-1.29963	0.287758	-4.51639	6.29022e-06	0.000399034	0.000307798
ENSG00000115226	FNDC4	15.3946	-1.55227	0.344309	-4.50836	6.53318e-06	0.000412528	0.000556355
ENSG00000143878	RHOB	147.243	-0.950994	0.211085	-4.50527	6.62896e-06	0.000413145	0.000288107
ENSG00000126759	CFP	49.7462	0.930513	0.206546	4.50511	6.63383e-06	0.000413145	0.000320185
ENSG00000105472	CLEC11A	59.488	1.05725	0.234628	4.50607	6.604e-06	0.000413145	0.000309416
ENSG00000075539	FRYL	106.195	-0.625358	0.138939	-4.50096	6.76483e-06	0.000419389	0.000292779
ENSG00000157110	RBPMS	145.834	-0.751914	0.167255	-4.4956	6.93737e-06	0.000428139	0.00029744
ENSG00000026025	VIM	478.09	-0.78149	0.173931	-4.4931	7.01923e-06	0.00043124	0.000296697
ENSG00000055332	EIF2AK2	143.987	0.909291	0.202572	4.48874	7.16465e-06	0.000438201	0.00030434
ENSG00000116852	KIF21B	17.4908	1.45498	0.325426	4.47101	7.78527e-06	0.000474032	0.00063313
ENSG00000122034	GTF3A	214.837	0.630794	0.141139	4.4693	7.84758e-06	0.000475703	0.000323922
ENSG00000128951	DUT	517.744	0.896833	0.200736	4.46772	7.90595e-06	0.00047712	0.000330341
ENSG00000114854	TNNC1	6.11475	-1.86968	0.418885	-4.46348	8.0641e-06	0.000482396	0.000913035
ENSG00000204472	AIF1	182.471	0.996267	0.223196	4.46364	8.05775e-06	0.000482396	0.000324521
ENSG00000176771	NCKAP5	7.47039	-1.80851	0.405352	-4.46159	8.13555e-06	0.000484545	0.000866898
ENSG00000164692	COL1A2	138.638	-1.49431	0.335127	-4.45893	8.23694e-06	0.000488451	0.000333949
ENSG00000135446	CDK4	286.348	0.673887	0.151232	4.45597	8.3514e-06	0.000493094	0.000333345
ENSG00000074071	MRPS34	139.206	0.756956	0.169966	4.45358	8.44502e-06	0.000496473	0.000319699
ENSG00000196549	MME	4.58565	-1.85498	0.416997	-4.44843	8.64995e-06	0.000506337	0.000960319
ENSG00000168772	CXXC4	10.3821	-1.60369	0.361392	-4.43753	9.09987e-06	0.000523798	0.000725404
ENSG00000082781	ITGB5	41.1102	-1.27349	0.287044	-4.43657	9.14025e-06	0.000523798	0.000412754
ENSG00000120129	DUSP1	189.886	-1.15738	0.260716	-4.43923	9.02833e-06	0.000523798	0.000359714
ENSG00000111845	PAK1IP1	107.875	0.660509	0.148869	4.43685	9.12859e-06	0.000523798	0.00038946
ENSG00000163584	RPL22L1	199.21	0.767359	0.172946	4.43699	9.12264e-06	0.000523798	0.000361877
ENSG00000079462	PAFAH1B3	127.492	0.558704	0.126094	4.43086	9.38598e-06	0.000534447	0.000386186
ENSG00000129675	ARHGEF6	87.1734	1.02025	0.230283	4.43043	9.40445e-06	0.000534447	0.000386186
ENSG00000150893	FREM2	29.7528	-1.79577	0.405761	-4.42569	9.6134e-06	0.000544055	0.000427777
ENSG00000112335	SNX3	695.641	-0.5249	0.118901	-4.41459	1.01203e-05	0.000570373	0.000404715
ENSG00000159216	RUNX1	146.447	1.0473	0.237998	4.40046	1.08024e-05	0.000606312	0.000419323
ENSG00000213931	HBE1	1686.65	1.80161	0.409824	4.39606	1.10235e-05	0.000616185	0.000420542
ENSG00000187514	PTMA	364.146	0.689006	0.156805	4.39403	1.11267e-05	0.00061869	0.000435616
ENSG00000037897	METTL1	33.6834	1.16577	0.265345	4.3934	1.1159e-05	0.00061869	0.000486293
ENSG00000141655	TNFRSF11A	18.0792	-1.70241	0.387876	-4.38906	1.1384e-05	0.000627557	0.00085846
ENSG00000184867	ARMCX2	44.2526	-1.42434	0.324558	-4.38855	1.1411e-05	0.000627557	0.000488102
ENSG00000058804	NDC1	110.439	0.687313	0.156778	4.384	1.16522e-05	0.000638252	0.00046047
ENSG00000164736	SOX17	78.4877	-1.21402	0.277906	-4.36844	1.25135e-05	0.000682687	0.000535781
ENSG00000113013	HSPA9	324.366	0.566896	0.129805	4.36728	1.25804e-05	0.000683604	0.000474089
ENSG00000102393	GLA	150.216	0.712673	0.163316	4.36378	1.27835e-05	0.000691882	0.000483871
ENSG00000139926	FRMD6	19.1654	-1.59586	0.366092	-4.35918	1.30549e-05	0.000703779	0.0009361
ENSG00000276045	ORAI1	107.968	0.962999	0.221271	4.35213	1.34819e-05	0.000723934	0.000535781
ENSG00000142173	COL6A2	53.8725	-1.12556	0.259107	-4.34399	1.39917e-05	0.000748363	0.000535781
ENSG00000100234	TIMP3	1123.33	0.83728	0.193237	4.33291	1.4715e-05	0.000783977	0.000535781
ENSG00000128918	ALDH1A2	21.9844	-1.60418	0.370662	-4.32789	1.50544e-05	0.000798939	0.00105702
ENSG00000073712	FERMT2	180.562	-0.721856	0.166825	-4.32701	1.51147e-05	0.000799027	0.000563341
ENSG00000143341	HMCN1	40.613	-1.24824	0.289625	-4.30984	1.63375e-05	0.000857538	0.000660436
ENSG00000177156	TALDO1	285.164	0.684425	0.15881	4.30971	1.63472e-05	0.000857538	0.00059411
ENSG00000166341	DCHS1	52.4594	-1.27622	0.296219	-4.30838	1.64458e-05	0.000859405	0.000611523
ENSG00000163788	SNRK	167.609	-0.815611	0.189513	-4.30372	1.67958e-05	0.000872602	0.000594637
ENSG00000115875	SRSF7	911.945	0.525316	0.122072	4.30331	1.68263e-05	0.000872602	0.000594637
ENSG00000139263	LRIG3	85.2563	-1.13593	0.264608	-4.29287	1.76378e-05	0.000911217	0.000673743
ENSG00000078401	EDN1	41.0568	-1.68097	0.392484	-4.28289	1.84478e-05	0.000942358	0.000725404
ENSG00000125170	DOK4	60.749	-1.20191	0.28061	-4.28322	1.84209e-05	0.000942358	0.000912814
ENSG00000198042	MAK16	68.6415	0.944997	0.220591	4.28394	1.83615e-05	0.000942358	0.000714995
ENSG00000198838	RYR3	17.7454	-1.34154	0.313551	-4.27853	1.8813e-05	0.000955427	0.00107808
ENSG00000136026	CKAP4	101.599	-0.851045	0.198927	-4.27817	1.88438e-05	0.000955427	0.000711538
ENSG00000151229	SLC2A13	77.4724	-0.812139	0.19003	-4.27374	1.92222e-05	0.000971007	0.0009361
ENSG00000147872	PLIN2	1048.16	0.788075	0.184516	4.27104	1.94563e-05	0.000979206	0.000676338
ENSG00000138035	PNPT1	109.587	0.867549	0.20323	4.26881	1.96518e-05	0.000985405	0.000636423
ENSG00000116221	MRPL37	264.57	0.622635	0.145907	4.26735	1.9781e-05	0.000988252	0.000680232
ENSG00000260027	HOXB7	16.7832	-1.40393	0.329146	-4.26538	1.99565e-05	0.000993384	0.00125417
ENSG00000160691	SHC1	108.741	-0.738817	0.173661	-4.25436	2.09651e-05	0.00103979	0.000725404
ENSG00000153956	CACNA2D1	37.192	-1.27919	0.300742	-4.25344	2.10507e-05	0.00104026	0.000810396
ENSG00000120549	KIAA1217	48.575	-1.06692	0.250894	-4.25247	2.11423e-05	0.00104101	0.000810513
ENSG00000107679	PLEKHA1	55.1805	-0.903503	0.212619	-4.2494	2.14341e-05	0.00104872	0.0010124
ENSG00000166803	KIAA0101	241.502	0.726117	0.170883	4.24921	2.14527e-05	0.00104872	0.000745865
ENSG00000146373	RNF217	48.5579	-1.07855	0.254545	-4.23717	2.26358e-05	0.00110091	0.000843796
ENSG00000115286	NDUFS7	141.325	0.757105	0.178701	4.23671	2.26816e-05	0.00110091	0.000714995
ENSG00000166860	ZBTB39	36.0333	-1.01318	0.239214	-4.23543	2.28114e-05	0.00110328	0.000868453
ENSG00000133812	SBF2	33.7817	-1.05116	0.248405	-4.23163	2.32002e-05	0.00111812	0.000879367
ENSG00000137502	RAB30	42.6487	-1.13041	0.267488	-4.22603	2.37848e-05	0.0011418	0.000879367
ENSG00000090013	BLVRB	258.713	1.09563	0.259299	4.22533	2.38589e-05	0.0011418	0.000798549
ENSG00000166197	NOLC1	151.526	0.706717	0.167308	4.22404	2.39966e-05	0.00114437	0.000745114
ENSG00000128340	RAC2	144.312	1.42797	0.338127	4.22318	2.40883e-05	0.00114474	0.000812559
ENSG00000077943	ITGA8	62.252	-1.26902	0.300596	-4.2217	2.42472e-05	0.00114829	0.00112274
ENSG00000175967	RP11-544L8__B.4	15.3713	-1.70535	0.404092	-4.2202	2.44088e-05	0.00115194	0.00145318
ENSG00000183508	FAM46C	16.8433	1.51964	0.360495	4.21541	2.4932e-05	0.00117258	0.00159237
ENSG00000105270	CLIP3	20.472	-1.42656	0.338604	-4.21305	2.5195e-05	0.00117756	0.00160434
ENSG00000061676	NCKAP1	213.258	-0.671561	0.159435	-4.21213	2.5297e-05	0.00117756	0.000843796
ENSG00000111641	NOP2	36.3879	1.19619	0.283967	4.21242	2.52649e-05	0.00117756	0.000913035
ENSG00000138646	HERC5	17.6624	1.44666	0.34354	4.21103	2.5421e-05	0.00117931	0.00160907
ENSG00000170989	S1PR1	126.285	-0.854957	0.203088	-4.20978	2.55623e-05	0.00118185	0.000868453
ENSG00000112378	PERP	39.8949	-1.27744	0.303546	-4.2084	2.5718e-05	0.00118503	0.000913035
ENSG00000116898	MRPS15	233.122	0.620282	0.147861	4.19503	2.72831e-05	0.00125291	0.000879367
ENSG00000111666	CHPT1	61.5301	1.08275	0.258456	4.18929	2.79828e-05	0.00128073	0.00127071
ENSG00000161940	BCL6B	159.248	-0.855076	0.204257	-4.18628	2.83566e-05	0.00128832	0.000905331
ENSG00000143106	PSMA5	517.648	0.457309	0.109243	4.18618	2.83691e-05	0.00128832	0.000911222
ENSG00000136718	IMP4	167.951	0.684022	0.16342	4.18567	2.84321e-05	0.00128832	0.000908651
ENSG00000185345	PARK2	3.28725	-1.75634	0.419852	-4.18324	2.87382e-05	0.00129788	0.00280535
ENSG00000107262	BAG1	90.3679	0.708754	0.169529	4.18072	2.90593e-05	0.00130805	0.000942642
ENSG00000146592	CREB5	104.612	-1.05498	0.252525	-4.17773	2.94427e-05	0.00131943	0.000942642
ENSG00000259704	CTD-3094K11.1	4.79486	1.73566	0.415502	4.17725	2.95056e-05	0.00131943	0.00250299
ENSG00000198795	ZNF521	107.763	-0.753958	0.180774	-4.17073	3.03621e-05	0.0013533	0.000942642
ENSG00000115290	GRB14	4.61341	-1.749	0.419869	-4.16559	3.10544e-05	0.00137517	0.0020822
ENSG00000008394	MGST1	239.822	0.585707	0.140598	4.16582	3.10234e-05	0.00137517	0.000943627
ENSG00000006451	RALA	233.083	-0.682363	0.163888	-4.16361	3.13259e-05	0.0013827	0.000949619
ENSG00000037280	FLT4	56.0866	-0.99643	0.240016	-4.15151	3.30283e-05	0.00145314	0.00103982
ENSG00000173706	HEG1	96.9547	-1.06515	0.256708	-4.14928	3.33518e-05	0.00146178	0.000942642
ENSG00000136111	TBC1D4	126.242	-0.874163	0.210708	-4.14868	3.34391e-05	0.00146178	0.000942642
ENSG00000109906	ZBTB16	24.6121	1.5966	0.385339	4.14337	3.42232e-05	0.00149128	0.0011837
ENSG00000189143	CLDN4	5.9991	-1.7408	0.420354	-4.14126	3.45407e-05	0.00150032	0.00293547
ENSG00000038427	VCAN	85.3434	-1.65064	0.398658	-4.1405	3.46546e-05	0.00150049	0.00105636
ENSG00000169291	SHE	76.8832	-0.962034	0.232928	-4.13018	3.62479e-05	0.00156451	0.00112274
ENSG00000204482	LST1	46.7427	1.19473	0.289429	4.12787	3.66144e-05	0.00157534	0.00123165
ENSG00000121104	FAM117A	23.9107	1.38487	0.33677	4.11223	3.91853e-05	0.00168065	0.00131521
ENSG00000005022	SLC25A5	1181.83	0.528061	0.12859	4.10653	4.0164e-05	0.0017104	0.0011837
ENSG00000085117	CD82	75.8052	1.19079	0.28991	4.10745	4.00057e-05	0.0017104	0.00134198
ENSG00000134326	CMPK2	15.2674	1.64198	0.399896	4.10601	4.0255e-05	0.0017104	0.00198093
ENSG00000164929	BAALC	90.6564	-0.905134	0.220488	-4.10514	4.04065e-05	0.0017115	0.0012037
ENSG00000163694	RBM47	4.78862	-1.71144	0.417748	-4.09682	4.18858e-05	0.00175889	0.00256486
ENSG00000020577	SAMD4A	20.8833	-1.5115	0.368957	-4.09668	4.19122e-05	0.00175889	0.00226393
ENSG00000122729	ACO1	34.6167	-0.937863	0.228864	-4.09791	4.16893e-05	0.00175889	0.00138097
ENSG00000161202	DVL3	50.3358	-1.02139	0.249552	-4.09289	4.26033e-05	0.00178241	0.00140928
ENSG00000106571	GLI3	27.9251	-1.17981	0.288441	-4.09032	4.30787e-05	0.00179679	0.00142058
ENSG00000263155	MYZAP	24.048	-1.20186	0.294041	-4.08737	4.36286e-05	0.00181418	0.00139256
ENSG00000115541	HSPE1	186.429	0.585725	0.143463	4.08277	4.45018e-05	0.00184486	0.00127235
ENSG00000176641	RNF152	4.62462	-1.70902	0.418722	-4.08152	4.47418e-05	0.00184919	0.00354047
ENSG00000134294	SLC38A2	796.276	-0.781204	0.191563	-4.07804	4.54161e-05	0.00186685	0.00131521
ENSG00000055118	KCNH2	32.5096	1.47738	0.362288	4.07791	4.54428e-05	0.00186685	0.00145666
ENSG00000170558	CDH2	30.0784	-1.16795	0.286463	-4.07715	4.55918e-05	0.00186735	0.00145701
ENSG00000140365	COMMD4	223.023	0.485456	0.119221	4.07188	4.66347e-05	0.00190435	0.00134198
ENSG00000157554	ERG	135.992	-0.891312	0.219266	-4.06498	4.80359e-05	0.00195571	0.00127235
ENSG00000124766	SOX4	1053.63	-0.676278	0.166413	-4.06385	4.82698e-05	0.00195938	0.00135716
ENSG00000057657	PRDM1	87.0508	-1.01287	0.249837	-4.05414	5.03195e-05	0.00203652	0.00145318
ENSG00000204335	SP5	3.60125	-1.69975	0.419702	-4.0499	5.12399e-05	0.00205669	0.00339403
ENSG00000182732	RGS6	12.6524	-1.43493	0.354386	-4.04907	5.1421e-05	0.00205669	0.00293883
ENSG00000109046	WSB1	773.828	-0.512955	0.126678	-4.04929	5.13729e-05	0.00205669	0.00144194
ENSG00000021355	SERPINB1	169.148	1.08641	0.268182	4.05099	5.10004e-05	0.00205669	0.00142159
ENSG00000164176	EDIL3	268.728	-1.01158	0.249984	-4.04659	5.19698e-05	0.00207256	0.00144194
ENSG00000064225	ST3GAL6	28.3325	-1.20998	0.299307	-4.0426	5.28616e-05	0.00210198	0.00164774
ENSG00000141759	TXNL4A	232.378	0.460646	0.114004	4.04062	5.33102e-05	0.00211366	0.00145318
ENSG00000097021	ACOT7	100.453	0.706282	0.17502	4.03543	5.45014e-05	0.00215462	0.00160817
ENSG00000166856	GPR182	17.2701	-1.37889	0.342091	-4.03078	5.55925e-05	0.00218509	0.00281872
ENSG00000099246	RAB18	211.987	-0.558224	0.138469	-4.03139	5.54479e-05	0.00218509	0.00149775
ENSG00000164125	FAM198B	53.3681	-1.31513	0.326542	-4.02746	5.63819e-05	0.00220975	0.00219356
ENSG00000183087	GAS6	3.64062	-1.68894	0.419987	-4.02142	5.78495e-05	0.00226077	0.00410473
ENSG00000253293	HOXA10	6.2282	-1.68586	0.419405	-4.01964	5.82868e-05	0.00227135	0.00421492
ENSG00000125810	CD93	188.487	-0.852321	0.212205	-4.0165	5.907e-05	0.00229531	0.00163324
ENSG00000111640	GAPDH	4499.08	0.467885	0.116639	4.0114	6.03596e-05	0.00233876	0.00161737
ENSG00000069702	TGFBR3	125.592	-0.837357	0.209085	-4.00486	6.2054e-05	0.00239083	0.00171872
ENSG00000163170	BOLA3	84.6453	0.803843	0.200685	4.0055	6.18873e-05	0.00239083	0.00177819
ENSG00000162409	PRKAA2	7.60615	-1.63612	0.408895	-4.00132	6.29896e-05	0.00241324	0.00310815
ENSG00000132341	RAN	1436.04	0.418847	0.104675	4.0014	6.29678e-05	0.00241324	0.00168941
ENSG00000171806	METTL18	30.9254	-0.948071	0.237562	-3.99084	6.58408e-05	0.00250839	0.00196049
ENSG00000122786	CALD1	178.899	-0.860506	0.215619	-3.99087	6.5832e-05	0.00250839	0.00175593
ENSG00000027075	PRKCH	44.7669	-1.02636	0.257312	-3.98877	6.64169e-05	0.00251667	0.00199221
ENSG00000169230	PRELID1	119.355	0.545322	0.136738	3.98807	6.66116e-05	0.00251667	0.00163387
ENSG00000148908	RGS10	57.1341	0.961642	0.24111	3.9884	6.65208e-05	0.00251667	0.00182637
ENSG00000160145	KALRN	41.7843	-1.11018	0.278547	-3.98561	6.7308e-05	0.00253595	0.00198093
ENSG00000159388	BTG2	77.2168	-1.19973	0.301508	-3.9791	6.91773e-05	0.0025992	0.00205757
ENSG00000079385	CEACAM1	6.75712	-1.67159	0.420383	-3.97635	6.99814e-05	0.00261972	0.00456715
ENSG00000106351	AGFG2	19.392	-1.24231	0.312459	-3.97592	7.01077e-05	0.00261972	0.00330425
ENSG00000133313	CNDP2	102.144	0.889167	0.22371	3.97465	7.04825e-05	0.00262653	0.00185824
ENSG00000166710	B2M	1773.21	0.563507	0.141815	3.97354	7.08132e-05	0.00263167	0.00184798
ENSG00000163545	NUAK2	58.3329	-1.20391	0.303144	-3.97142	7.14463e-05	0.00264798	0.00204985
ENSG00000277791	PSMB3	676.093	0.501691	0.126542	3.96463	7.35097e-05	0.00271456	0.00191047
ENSG00000141030	COPS3	280.812	0.672202	0.169568	3.96421	7.36408e-05	0.00271456	0.00196049
ENSG00000147155	EBP	226.587	0.530814	0.133981	3.96186	7.43673e-05	0.00273395	0.00197419
ENSG00000136717	BIN1	76.0276	-0.928466	0.23452	-3.95901	7.52625e-05	0.00275942	0.00200236
ENSG00000165060	FXN	63.0921	0.861576	0.217662	3.95832	7.54782e-05	0.00275991	0.00219578
ENSG00000167721	TSR1	51.1357	0.92002	0.232686	3.95392	7.68814e-05	0.0028037	0.0021943
ENSG00000099860	GADD45B	40.621	-1.59257	0.403145	-3.95038	7.80279e-05	0.00283038	0.00222842
ENSG00000113555	PCDH12	39.0695	-1.1944	0.302337	-3.95055	7.79715e-05	0.00283038	0.00221326
ENSG00000197712	FAM114A1	29.3719	-0.95454	0.241894	-3.94611	7.94312e-05	0.00286604	0.00225517
ENSG00000145779	TNFAIP8	53.0065	0.907967	0.230075	3.94639	7.93373e-05	0.00286604	0.00222842
ENSG00000150907	FOXO1	108.481	-0.763671	0.193616	-3.94425	8.00507e-05	0.00288077	0.00191047
ENSG00000183150	GPR19	25.3289	-1.51223	0.383606	-3.94214	8.07568e-05	0.00289092	0.0022672
ENSG00000178952	TUFM	420.856	0.495935	0.125796	3.94236	8.0683e-05	0.00289092	0.00209411
ENSG00000159307	SCUBE1	3.18985	-1.6428	0.417103	-3.93861	8.19567e-05	0.0029262	0.00469363
ENSG00000105426	PTPRS	92.6416	-0.782378	0.198734	-3.93682	8.25701e-05	0.0029404	0.00221732
ENSG00000106733	NMRK1	58.6085	-0.878018	0.2232	-3.93376	8.36257e-05	0.00297024	0.00233677
ENSG00000106537	TSPAN13	129.93	-1.11936	0.284618	-3.93284	8.39476e-05	0.00297393	0.00213956
ENSG00000118518	RNF146	17.9981	-1.02339	0.260261	-3.93218	8.41773e-05	0.00297434	0.00384683
ENSG00000157570	TSPAN18	58.7262	-0.827139	0.21055	-3.92846	8.54914e-05	0.00301296	0.00230396
ENSG00000240583	AQP1	6.18463	-1.57095	0.40013	-3.92609	8.63388e-05	0.00303499	0.00421492
ENSG00000107201	DDX58	50.7539	1.21164	0.308761	3.92421	8.70146e-05	0.00305088	0.0023615
ENSG00000253983	RP1-16A9.1	25.3809	-1.35204	0.344715	-3.9222	8.77435e-05	0.00306855	0.00242497
ENSG00000104332	SFRP1	171.291	-0.836061	0.213249	-3.92058	8.83357e-05	0.0030735	0.00219356
ENSG00000117118	SDHB	288.006	0.600337	0.153115	3.92083	8.82452e-05	0.0030735	0.00219356
ENSG00000102038	SMARCA1	62.5042	-0.967709	0.247055	-3.91698	8.96658e-05	0.00311184	0.00246023
ENSG00000095794	CREM	123.129	-0.856188	0.218708	-3.91475	9.04984e-05	0.00313276	0.0022672
ENSG00000184575	XPOT	91.6596	0.692054	0.176844	3.91336	9.1019e-05	0.00313487	0.00224495
ENSG00000134480	CCNH	170.866	0.714493	0.18255	3.91396	9.07934e-05	0.00313487	0.00222131
ENSG00000197694	SPTAN1	120.055	-0.998147	0.255134	-3.91225	9.14403e-05	0.00314144	0.00235909
ENSG00000143320	CRABP2	59.6315	-1.48857	0.380628	-3.91083	9.19805e-05	0.00315207	0.00246287
ENSG00000269893	SNHG8	159.985	0.78124	0.199842	3.90928	9.25703e-05	0.00316433	0.0022309
ENSG00000154518	ATP5G3	1671.82	0.521469	0.133483	3.90665	9.35858e-05	0.00319104	0.00225517
ENSG00000151388	ADAMTS12	28.3062	-1.21901	0.312236	-3.90412	9.45691e-05	0.00321078	0.00248309
ENSG00000172936	MYD88	72.5486	0.715817	0.183357	3.90395	9.46355e-05	0.00321078	0.00310815
ENSG00000156471	PTDSS1	140.695	0.668392	0.171307	3.90172	9.55111e-05	0.00323245	0.00230396
ENSG00000136383	ALPK3	76.253	-1.02943	0.264099	-3.89792	9.70237e-05	0.00327551	0.00261482
ENSG00000198075	SULT1C4	48.0617	-1.03977	0.266958	-3.89489	9.82418e-05	0.00330645	0.00264094
ENSG00000122861	PLAU	68.1313	-0.951271	0.244264	-3.89444	9.84249e-05	0.00330645	0.00256486
ENSG00000099622	CIRBP	201.585	-0.505206	0.129833	-3.89119	9.97534e-05	0.00334284	0.00234091
ENSG00000117122	MFAP2	42.9841	-1.11049	0.285518	-3.8894	0.000100493	0.00335936	0.00261176
ENSG00000170962	PDGFD	12.2383	-1.30671	0.336095	-3.88793	0.000101104	0.00337154	0.00386754
ENSG00000055732	MCOLN3	10.2375	-1.63255	0.420446	-3.8829	0.000103216	0.00343358	0.00480727
ENSG00000145287	PLAC8	6.36019	1.62986	0.41993	3.88126	0.000103918	0.00344851	0.00481553
ENSG00000164220	F2RL2	389.045	-0.803182	0.207001	-3.88008	0.00010442	0.00345677	0.00242497
ENSG00000240342	RPS2P5	176.284	0.438451	0.113042	3.87865	0.000105038	0.00346879	0.00246023
ENSG00000138650	PCDH10	22.7181	-1.36066	0.351244	-3.87383	0.000107137	0.00352958	0.00272211
ENSG00000102096	PIM2	28.3216	1.07952	0.279392	3.86382	0.000111629	0.00366869	0.00280759
ENSG00000073578	SDHA	89.335	0.742082	0.192092	3.86316	0.000111929	0.00366971	0.00265613
ENSG00000176399	DMRTA1	7.04952	-1.62385	0.42044	-3.86226	0.000112342	0.00367441	0.00584483
ENSG00000116396	KCNC4	62.3518	-1.18373	0.306693	-3.85966	0.000113545	0.00370487	0.00284933
ENSG00000149115	TNKS1BP1	20.2948	-1.04229	0.270322	-3.85574	0.000115382	0.0037476	0.00413648
ENSG00000134333	LDHA	1814.63	0.408236	0.105879	3.85569	0.000115404	0.0037476	0.00265171
ENSG00000222041	LINC00152	50.6412	0.926198	0.240317	3.85407	0.000116172	0.00376358	0.00293547
ENSG00000070010	UFD1L	110.249	0.511785	0.132838	3.85268	0.000116831	0.00377596	0.00273806
ENSG00000110492	MDK	1158.79	-0.522316	0.135698	-3.8491	0.000118552	0.00382255	0.00268056
ENSG00000147955	SIGMAR1	215.968	0.544418	0.141469	3.84833	0.000118928	0.00382562	0.00268056
ENSG00000104369	JPH1	35.076	-1.26242	0.328478	-3.84325	0.000121417	0.00388733	0.00303311
ENSG00000188313	PLSCR1	186.105	0.780986	0.203202	3.8434	0.000121343	0.00388733	0.00270554
ENSG00000139372	TDG	59.7329	0.687703	0.179077	3.84027	0.000122901	0.00392564	0.00376915
ENSG00000112200	ZNF451	160.968	-0.589354	0.153565	-3.83781	0.000124135	0.00395578	0.00280291
ENSG00000140443	IGF1R	83.9541	-0.613205	0.159894	-3.83508	0.000125526	0.00398301	0.00280759
ENSG00000175792	RUVBL1	165.767	0.576863	0.150421	3.83498	0.000125573	0.00398301	0.00280759
ENSG00000176533	GNG7	19.7783	-1.15683	0.301712	-3.83423	0.00012596	0.00398601	0.00486919
ENSG00000249751	ECSCR	97.962	-0.856481	0.223433	-3.83328	0.000126445	0.0039921	0.00264723
ENSG00000175581	MRPL48	140.242	0.603724	0.157623	3.83018	0.000128049	0.00403341	0.00284476
ENSG00000137509	PRCP	988.145	-1.03497	0.270329	-3.82856	0.000128898	0.0040423	0.00289407
ENSG00000108518	PFN1	1147.84	0.356917	0.0932263	3.8285	0.000128924	0.0040423	0.00283109
ENSG00000237943	PRKCQ-AS1	40.1316	1.10564	0.289011	3.82561	0.000130447	0.00408066	0.00319304
ENSG00000117054	ACADM	144.731	0.691027	0.180707	3.82403	0.00013129	0.00409762	0.00304448
ENSG00000132698	RAB25	5.07251	-1.59829	0.418566	-3.8185	0.000134266	0.00417267	0.0070615
ENSG00000140848	CPNE2	104.788	-0.894217	0.234219	-3.81786	0.000134612	0.00417267	0.00293547
ENSG00000170759	KIF5B	334.6	-0.564067	0.147729	-3.81826	0.000134394	0.00417267	0.00296742
ENSG00000120533	ENY2	403.974	0.486194	0.127396	3.81641	0.000135409	0.00418785	0.0029306
ENSG00000065357	DGKA	17.4388	-1.31573	0.345103	-3.81258	0.000137524	0.00424365	0.00537913
ENSG00000155465	SLC7A7	35.3162	-0.837668	0.21985	-3.81018	0.000138865	0.00425612	0.00329012
ENSG00000130635	COL5A1	60.5196	-0.770904	0.202299	-3.81071	0.00013857	0.00425612	0.00323877
ENSG00000142657	PGD	283.688	0.522134	0.137009	3.81094	0.00013844	0.00425612	0.00304234
ENSG00000138796	HADH	134.203	0.671461	0.176269	3.8093	0.000139363	0.00426183	0.00308026
ENSG00000178996	SNX18	25.4091	-1.02951	0.270318	-3.80849	0.000139816	0.0042661	0.0033415
ENSG00000078114	NEBL	5.37421	-1.57382	0.413391	-3.8071	0.000140608	0.0042779	0.00590062
ENSG00000232956	SNHG15	131.62	0.799853	0.210117	3.80671	0.00014083	0.0042779	0.00284077
ENSG00000135968	GCC2	98.8508	-0.630372	0.165629	-3.80592	0.000141279	0.004282	0.00284292
ENSG00000100097	LGALS1	267.057	-0.660092	0.173575	-3.80292	0.000143002	0.00432463	0.00306217
ENSG00000114686	MRPL3	200.21	0.52745	0.138875	3.79803	0.000145854	0.0044011	0.00314591
ENSG00000170791	CHCHD7	180.205	0.569084	0.149943	3.79532	0.000147451	0.00443948	0.00308026
ENSG00000116774	OLFML3	91.6971	-1.34801	0.355502	-3.79185	0.00014953	0.00449215	0.00294462
ENSG00000101439	CST3	205.791	0.704641	0.185858	3.79128	0.000149874	0.0044926	0.00313077
ENSG00000116106	EPHA4	18.0598	-1.41182	0.372869	-3.78636	0.00015287	0.00455238	0.00558941
ENSG00000166257	SCN3B	28.9963	-1.15896	0.306044	-3.78692	0.000152529	0.00455238	0.00348527
ENSG00000179134	SAMD4B	29.3635	-1.02371	0.270362	-3.78643	0.000152826	0.00455238	0.00356491
ENSG00000006530	AGK	60.31	0.723502	0.191126	3.78548	0.000153413	0.0045586	0.00349765
ENSG00000163430	FSTL1	319.679	-0.800893	0.211647	-3.78409	0.000154273	0.00456429	0.00319304
ENSG00000130826	DKC1	197.97	0.631152	0.166791	3.78409	0.000154273	0.00456429	0.00319304
ENSG00000104763	ASAH1	264.033	0.686928	0.181588	3.7829	0.000155011	0.00457618	0.00329012
ENSG00000168067	MAP4K2	67.6862	-0.777606	0.205628	-3.78161	0.000155818	0.00459006	0.00440112
ENSG00000165029	ABCA1	80.3198	-1.03885	0.274835	-3.7799	0.000156892	0.00461173	0.00334493
ENSG00000102317	RBM3	883.146	0.413579	0.109455	3.77852	0.000157765	0.00462742	0.00323523
ENSG00000189159	HN1	489.574	0.500409	0.132662	3.77206	0.000161908	0.00473876	0.0033415
ENSG00000138835	RGS3	127.698	-0.974073	0.258322	-3.77077	0.000162748	0.00475314	0.00354852
ENSG00000171864	PRND	15.0595	-1.56954	0.416882	-3.76497	0.000166572	0.0048239	0.00536595
ENSG00000125798	FOXA2	2.96605	-1.55257	0.412284	-3.76579	0.000166026	0.0048239	0.00935024
ENSG00000183018	SPNS2	10.3173	-1.31927	0.350419	-3.76483	0.000166662	0.0048239	0.00762282
ENSG00000163808	KIF15	26.7162	1.03634	0.275299	3.76442	0.000166939	0.0048239	0.00382857
ENSG00000143013	LMO4	133.38	1.33303	0.354021	3.7654	0.000166285	0.0048239	0.00349782
ENSG00000162458	FBLIM1	54.4472	-1.06702	0.283548	-3.76311	0.000167815	0.00483896	0.00374246
ENSG00000117114	ADGRL2	74.7977	-1.05288	0.279965	-3.76074	0.00016941	0.00487466	0.00380956
ENSG00000239900	ADSL	227.901	0.425775	0.113251	3.75959	0.000170195	0.00488694	0.00344342
ENSG00000163191	S100A11	722.415	-0.517639	0.137884	-3.75417	0.000173918	0.00498335	0.00348527
ENSG00000139116	KIF21A	8.71972	-1.40108	0.373552	-3.7507	0.000176341	0.00501126	0.00791775
ENSG00000091972	CD200	51.2351	-1.05596	0.281481	-3.75146	0.000175811	0.00501126	0.00394435
ENSG00000183828	NUDT14	61.6258	-0.924666	0.246534	-3.75067	0.000176362	0.00501126	0.00386555
ENSG00000170802	FOXN2	62.7026	0.827064	0.220448	3.75174	0.000175612	0.00501126	0.00395069
ENSG00000112312	GMNN	348.188	0.586894	0.156535	3.74928	0.00017734	0.00502857	0.00354852
ENSG00000075618	FSCN1	76.6037	-0.804121	0.214507	-3.74869	0.000177761	0.00503004	0.0048371
ENSG00000099624	ATP5D	242.065	0.495449	0.132217	3.74725	0.000178786	0.00504859	0.00359232
ENSG00000124588	NQO2	72.2994	0.823916	0.219946	3.74599	0.000179685	0.00506349	0.00401679
ENSG00000142156	COL6A1	55.0842	-1.39928	0.373698	-3.7444	0.000180822	0.00508501	0.00374246
ENSG00000067445	TRO	79.1965	-1.02712	0.274482	-3.74203	0.000182539	0.0051131	0.00375607
ENSG00000187079	TEAD1	35.1357	-0.966046	0.258164	-3.74199	0.000182571	0.0051131	0.00400356
ENSG00000137074	APTX	71.8804	0.790099	0.211381	3.7378	0.000185638	0.00518835	0.00495596
ENSG00000230630	DNM3OS	10.1401	-1.53216	0.410066	-3.73639	0.000186683	0.00520403	0.00716981
ENSG00000179776	CDH5	315.42	-0.773628	0.207073	-3.73601	0.000186962	0.00520403	0.00369951
ENSG00000064692	SNCAIP	27.5645	-1.25771	0.336832	-3.73392	0.000188521	0.00523673	0.00409945
ENSG00000111907	TPD52L1	21.8038	-1.2328	0.330252	-3.73289	0.000189295	0.00523916	0.00640593
ENSG00000166582	CENPV	138.323	0.736071	0.197191	3.73278	0.000189377	0.00523916	0.00376915
ENSG00000107949	BCCIP	212.321	0.475395	0.127399	3.73154	0.000190316	0.00525449	0.00374246
ENSG00000107742	SPOCK2	9.5603	-1.4861	0.398758	-3.72683	0.0001939	0.00534262	0.00674021
ENSG00000111669	TPI1	1153.38	0.376925	0.101242	3.72303	0.000196848	0.00541292	0.0039192
ENSG00000011114	BTBD7	76.5241	-0.699481	0.187947	-3.7217	0.00019789	0.00543062	0.00395142
ENSG00000196114	RP3-391O22.3	12.7903	1.11749	0.300406	3.71992	0.000199283	0.00545787	0.00864432
ENSG00000227121	RP11-319F12.2	3.96081	-1.56493	0.420786	-3.71906	0.000199964	0.00546556	0.00752342
ENSG00000074416	MGLL	6.61832	-1.56101	0.419812	-3.71835	0.000200531	0.00547008	0.00932796
ENSG00000164764	SBSPON	10.0386	-1.50502	0.40482	-3.71774	0.00020101	0.00547221	0.00868083
ENSG00000179271	GADD45GIP1	188.754	0.517196	0.139285	3.71322	0.000204636	0.00554877	0.00393786
ENSG00000196565	HBG2	323.1	1.54498	0.416061	3.71334	0.000204541	0.00554877	0.00393786
ENSG00000184979	USP18	5.53014	1.56161	0.420746	3.71151	0.000206023	0.00557528	0.0101214
ENSG00000093072	CECR1	21.3517	-1.15356	0.310898	-3.7104	0.000206929	0.00558873	0.00694373
ENSG00000276293	PIP4K2B	46.9081	-0.858652	0.231482	-3.70938	0.000207771	0.00560037	0.00440359
ENSG00000120899	PTK2B	12.2979	1.47604	0.398257	3.70624	0.000210363	0.00565905	0.00895326
ENSG00000110330	BIRC2	90.7987	-0.786032	0.212202	-3.70418	0.000212079	0.0056806	0.00406431
ENSG00000108960	MMD	132.229	-0.71025	0.191764	-3.70378	0.000212413	0.0056806	0.00413648
ENSG00000164713	BRI3	116.972	-0.691387	0.186656	-3.70408	0.000212159	0.0056806	0.00422404
ENSG00000109929	SC5D	299.004	-0.783662	0.211725	-3.70132	0.000214484	0.00572476	0.00409945
ENSG00000128567	PODXL	146.855	-0.957749	0.258984	-3.69811	0.000217212	0.00576941	0.00386555
ENSG00000169504	CLIC4	177.145	-0.538152	0.145531	-3.69786	0.000217426	0.00576941	0.00410473
ENSG00000125898	FAM110A	30.1738	1.08905	0.294474	3.6983	0.000217049	0.00576941	0.00454167
ENSG00000147465	STAR	11.8205	1.45364	0.3932	3.69696	0.0002182	0.00577869	0.00860569
ENSG00000134684	YARS	221.931	0.508664	0.137699	3.69402	0.000220741	0.00583466	0.00413181
ENSG00000115233	PSMD14	352.711	0.440426	0.119248	3.69338	0.000221297	0.00583805	0.00413648
ENSG00000111786	SRSF9	217.274	0.442772	0.119971	3.69065	0.000223684	0.00587108	0.00413648
ENSG00000142089	IFITM3	3459.56	0.605288	0.163995	3.6909	0.000223462	0.00587108	0.00421492
ENSG00000124570	SERPINB6	258.892	0.625248	0.169422	3.69047	0.000223841	0.00587108	0.00416561
ENSG00000100592	DAAM1	222.504	-0.675925	0.183188	-3.68978	0.000224448	0.0058757	0.00418404
ENSG00000183527	PSMG1	183.039	0.68409	0.185528	3.68726	0.000226682	0.00592282	0.00418404
ENSG00000116288	PARK7	823.24	0.323098	0.0876711	3.68534	0.000228399	0.00595628	0.00418404
ENSG00000138442	WDR12	167.069	0.662947	0.180036	3.6823	0.000231141	0.00601627	0.00421492
ENSG00000133028	SCO1	66.2589	0.702287	0.190781	3.68111	0.000232218	0.0060328	0.00469363
ENSG00000117691	NENF	191.304	-0.751013	0.204231	-3.67727	0.000235743	0.00611272	0.00433563
ENSG00000086062	B4GALT1	242.89	-0.588247	0.160005	-3.67643	0.000236516	0.00612115	0.00434111
ENSG00000153250	RBMS1	135.711	-0.48893	0.133023	-3.67553	0.000237353	0.00613116	0.0046047
ENSG00000113657	DPYSL3	22.7692	-1.04876	0.285575	-3.67247	0.000240219	0.00619348	0.00486919
ENSG00000126458	RRAS	58.4983	-0.894229	0.243701	-3.66936	0.000243155	0.00623656	0.00491795
ENSG00000112419	PHACTR2	348.75	-0.641591	0.174865	-3.66907	0.000243437	0.00623656	0.00440108
ENSG00000099800	TIMM13	424.494	0.488239	0.133063	3.66923	0.000243285	0.00623656	0.00440112
ENSG00000126264	HCST	8.39039	1.43426	0.390937	3.66877	0.000243719	0.00623656	0.00790326
ENSG00000123094	RASSF8	56.0704	-1.07423	0.292883	-3.6678	0.000244647	0.00624024	0.00486919
ENSG00000129467	ADCY4	49.0963	-1.07314	0.292633	-3.66718	0.000245236	0.00624024	0.00486919
ENSG00000129353	SLC44A2	136.628	-0.62928	0.171583	-3.66749	0.000244945	0.00624024	0.00416989
ENSG00000129009	ISLR	11.2557	-1.53222	0.417877	-3.66667	0.000245731	0.0062412	0.00793086
ENSG00000068001	HYAL2	226.933	-0.603183	0.164632	-3.66382	0.000248479	0.00629927	0.00442557
ENSG00000237126	AC073254.1	1.98455	-1.52174	0.415595	-3.66158	0.000250663	0.00633109	0.0117593
ENSG00000128595	CALU	584.449	-0.610328	0.166676	-3.66177	0.000250477	0.00633109	0.00448336
ENSG00000138760	SCARB2	108.385	-0.580101	0.158504	-3.65984	0.000252369	0.0063624	0.00456715
ENSG00000189171	S100A13	168.593	-0.746504	0.204254	-3.65478	0.000257407	0.00647745	0.00461317
ENSG00000154447	SH3RF1	17.0822	-1.15983	0.317508	-3.6529	0.000259295	0.00651293	0.00719206
ENSG00000184584	TMEM173	88.4798	1.25944	0.344844	3.65219	0.000260009	0.00651887	0.00465947
ENSG00000256235	SMIM3	14.5971	-1.32997	0.364523	-3.64853	0.000263749	0.00657638	0.00808248
ENSG00000181610	MRPS23	162.759	0.564592	0.154709	3.64939	0.000262865	0.00657638	0.0046405
ENSG00000165704	HPRT1	180.486	0.604248	0.165598	3.64889	0.00026338	0.00657638	0.0046405
ENSG00000143842	SOX13	13.799	-1.18983	0.326652	-3.64251	0.00026999	0.00671968	0.0085193
ENSG00000140284	SLC27A2	16.8512	1.38046	0.379109	3.64131	0.000271252	0.00673881	0.00840826
ENSG00000183963	SMTN	49.8779	-0.902009	0.247766	-3.64058	0.000272029	0.00674409	0.0052227
ENSG00000118495	PLAGL1	144.036	-0.687534	0.188874	-3.64017	0.000272454	0.00674409	0.00480727
ENSG00000173530	TNFRSF10D	41.8441	-0.931004	0.255943	-3.63754	0.000275251	0.00676866	0.00537913
ENSG00000136068	FLNB	78.8913	-0.833686	0.2292	-3.63737	0.000275431	0.00676866	0.00527055
ENSG00000071553	ATP6AP1	144.979	0.623286	0.171328	3.63798	0.000274789	0.00676866	0.00452015
ENSG00000124659	TBCC	47.5996	0.765439	0.210385	3.63828	0.000274468	0.00676866	0.0053709
ENSG00000106105	GARS	189.837	0.575533	0.15833	3.63501	0.000277969	0.00681874	0.00480727
ENSG00000108179	PPIF	161.444	0.719996	0.198318	3.63052	0.000282851	0.00692605	0.00486919
ENSG00000135929	CYP27A1	21.9289	-1.25355	0.345403	-3.62925	0.000284241	0.00693515	0.00854243
ENSG00000119655	NPC2	190.817	-0.461516	0.127182	-3.62879	0.000284749	0.00693515	0.00492487
ENSG00000077420	APBB1IP	17.3851	1.52795	0.420975	3.62956	0.000283902	0.00693515	0.00831726
ENSG00000176340	COX8A	608.807	0.481832	0.132833	3.62736	0.000286334	0.00696134	0.00492337
ENSG00000185298	CCDC137	16.2162	1.06929	0.294834	3.62675	0.000287007	0.00696528	0.00839092
ENSG00000100219	XBP1	243.408	0.604737	0.166901	3.62333	0.000290835	0.00704564	0.00492487
ENSG00000121691	CAT	76.4182	0.829034	0.228906	3.62172	0.000292645	0.0070644	0.00559714
ENSG00000156206	C15orf26	60.1419	1.00031	0.276195	3.62176	0.000292601	0.0070644	0.00546362
ENSG00000171227	TMEM37	38.4758	-1.14118	0.31517	-3.62085	0.000293634	0.0070728	0.0054729
ENSG00000178053	MLF1	45.4687	-0.78682	0.217323	-3.6205	0.00029403	0.0070728	0.00554393
ENSG00000169213	RAB3B	21.1995	-1.28658	0.355428	-3.61979	0.000294839	0.00707332	0.00787599
ENSG00000181458	TMEM45A	23.2313	-1.05881	0.292523	-3.61957	0.000295089	0.00707332	0.00559714
ENSG00000091136	LAMB1	85.1993	-0.936732	0.258929	-3.61772	0.000297207	0.00711159	0.0051154
ENSG00000041880	PARP3	3.62978	1.52249	0.420992	3.61644	0.000298677	0.00713426	0.0142268
ENSG00000203950	FAM127B	96.9065	-0.652535	0.180486	-3.61544	0.00029984	0.00713702	0.00518099
ENSG00000185745	IFIT1	83.3087	1.45664	0.402849	3.61585	0.000299362	0.00713702	0.005275
ENSG00000213551	DNAJC9	65.0064	0.657111	0.181805	3.61437	0.000301074	0.00715392	0.00689297
ENSG00000250722	SEPP1	37.7814	-0.932623	0.258141	-3.61284	0.00030286	0.00718385	0.00574267
ENSG00000114021	NIT2	114.695	0.719997	0.199408	3.61067	0.000305411	0.00723178	0.00536159
ENSG00000138688	KIAA1109	94.0652	-0.714858	0.198099	-3.60859	0.000307868	0.00726909	0.00551662
ENSG00000166902	MRPL16	174.964	0.539438	0.149494	3.60843	0.000308053	0.00726909	0.0053452
ENSG00000108479	GALK1	105.25	0.541745	0.15017	3.60754	0.00030911	0.00728144	0.00527055
ENSG00000144369	FAM171B	80.8145	-0.866196	0.240252	-3.60536	0.000311723	0.00733032	0.00570593
ENSG00000196586	MYO6	161.765	-0.867179	0.240713	-3.60254	0.000315126	0.0073976	0.00527055
ENSG00000104427	ZC2HC1A	40.8975	-0.834194	0.231756	-3.59945	0.000318885	0.00747297	0.00590934
ENSG00000131435	PDLIM4	31.8213	-0.847261	0.235421	-3.59891	0.000319548	0.00747568	0.00578695
ENSG00000107186	MPDZ	43.7224	-0.88169	0.245153	-3.59648	0.000322547	0.0075329	0.00589216
ENSG00000101290	CDS2	212.662	-0.569993	0.158507	-3.59602	0.000323124	0.00753349	0.00548416
ENSG00000122756	CNTFR	7.14652	-1.49708	0.416434	-3.59501	0.000324375	0.00753938	0.0123164
ENSG00000156171	DRAM2	189.206	-0.668862	0.186057	-3.59493	0.000324482	0.00753938	0.00537913
ENSG00000205726	ITSN1	35.8241	-0.898881	0.250276	-3.59156	0.000328704	0.0075587	0.00599895
ENSG00000166171	DPCD	56.7161	-0.794744	0.221359	-3.5903	0.000330302	0.0075587	0.00590062
ENSG00000178741	COX5A	711.735	0.497453	0.138543	3.59062	0.000329896	0.0075587	0.00546362
ENSG00000112110	MRPL18	155.357	0.631007	0.175661	3.59219	0.00032791	0.0075587	0.00576053
ENSG00000114098	ARMC8	141.422	0.655331	0.182373	3.59335	0.000326457	0.0075587	0.0055857
ENSG00000153094	BCL2L11	40.8733	0.895014	0.249274	3.59048	0.000330064	0.0075587	0.00603228
ENSG00000137198	GMPR	119.869	0.973088	0.270836	3.5929	0.000327019	0.0075587	0.00546362
ENSG00000149781	FERMT3	76.5503	0.984342	0.274151	3.59051	0.000330036	0.0075587	0.00590062
ENSG00000126561	STAT5A	64.1443	0.997054	0.277652	3.59102	0.000329381	0.0075587	0.00593062
ENSG00000140988	RPS2	991.823	0.344173	0.0958898	3.58925	0.000331627	0.00757632	0.00558776
ENSG00000172602	RND1	29.3043	-1.10302	0.307507	-3.58698	0.000334528	0.00762982	0.00606337
ENSG00000196428	TSC22D2	76.5219	-0.667326	0.186214	-3.58366	0.00033881	0.00770905	0.00604798
ENSG00000132286	TIMM10B	71.8202	0.615481	0.171758	3.58341	0.000339132	0.00770905	0.00572991
ENSG00000157557	ETS2	71.3286	-0.784861	0.219246	-3.57981	0.000343839	0.00780302	0.0062198
ENSG00000118407	FILIP1	22.9432	-1.11785	0.312817	-3.57349	0.000352253	0.00797078	0.00633052
ENSG00000138336	TET1	53.9936	-0.849186	0.237671	-3.57295	0.000352984	0.00797078	0.00617354
ENSG00000196352	CD55	109.69	0.961491	0.269102	3.57297	0.000352961	0.00797078	0.00537913
ENSG00000130939	UBE4B	29.7999	-0.935038	0.261758	-3.57215	0.000354062	0.00798191	0.00635064
ENSG00000182054	IDH2	384.945	0.457524	0.128106	3.57146	0.000354998	0.00798979	0.00576217
ENSG00000186767	SPIN4	122.547	-0.675829	0.189256	-3.57098	0.000355642	0.0079911	0.00578695
ENSG00000254615	RP11-395G23.3	15.5906	-1.36241	0.381698	-3.56933	0.000357891	0.00802842	0.0103532
ENSG00000187091	PLCD1	22.8928	-1.07578	0.301472	-3.56843	0.000359128	0.00804294	0.00639828
ENSG00000105364	MRPL4	70.1437	0.689377	0.193251	3.56727	0.00036072	0.00806535	0.00785206
ENSG00000071282	LMCD1	17.8619	-1.07418	0.301233	-3.56593	0.000362566	0.00808296	0.0101214
ENSG00000138443	ABI2	133.148	-0.484354	0.135832	-3.56584	0.000362693	0.00808296	0.00585881
ENSG00000077942	FBLN1	365.66	-0.593851	0.16659	-3.56474	0.000364213	0.00810359	0.0059123
ENSG00000081189	MEF2C	295.479	-0.669784	0.18795	-3.56362	0.000365774	0.00810499	0.00584483
ENSG00000213619	NDUFS3	222.056	0.556471	0.156133	3.56409	0.000365119	0.00810499	0.00591671
ENSG00000110063	DCPS	43.2329	0.904575	0.25385	3.56342	0.000366058	0.00810499	0.00643614
ENSG00000003436	TFPI	1520.36	-0.758497	0.212958	-3.56171	0.000368442	0.00814453	0.00585044
ENSG00000198121	LPAR1	8.00397	-1.49499	0.419808	-3.56113	0.000369267	0.00814958	0.0106387
ENSG00000169519	METTL15	15.6728	-1.06931	0.300581	-3.55747	0.00037444	0.00825038	0.00930118
ENSG00000118263	KLF7	98.0775	-0.768683	0.216366	-3.5527	0.000381298	0.00838574	0.00567536
ENSG00000116459	ATP5F1	568.277	0.417494	0.117526	3.55235	0.000381813	0.00838574	0.00600508
ENSG00000002549	LAP3	183.896	0.744516	0.209784	3.54896	0.000386761	0.00847757	0.00598271
ENSG00000182578	CSF1R	20.6808	1.38884	0.391372	3.54863	0.000387237	0.00847757	0.0108666
ENSG00000141934	PPAP2C	8.99055	-1.49204	0.420704	-3.54654	0.00039032	0.00851842	0.00975212
ENSG00000160818	GPATCH4	35.561	0.852494	0.240375	3.54652	0.000390352	0.00851842	0.00670314
ENSG00000101844	ATG4A	56.2693	-1.06829	0.301383	-3.54463	0.00039316	0.00856599	0.00665954
ENSG00000132603	NIP7	118.518	0.626338	0.176762	3.5434	0.00039501	0.00859256	0.00619541
ENSG00000106605	BLVRA	40.0257	0.870465	0.245787	3.54154	0.000397791	0.00863929	0.00670431
ENSG00000175602	CCDC85B	973.261	-1.22411	0.345766	-3.54027	0.000399711	0.00865342	0.0062198
ENSG00000106305	AIMP2	105.572	0.545284	0.154021	3.54034	0.000399618	0.00865342	0.00636474
ENSG00000091986	CCDC80	15.5477	-1.18773	0.335621	-3.53889	0.000401809	0.00868334	0.0109691
ENSG00000075391	RASAL2	73.2886	-0.647306	0.182931	-3.53853	0.000402366	0.00868334	0.00681927
ENSG00000144724	PTPRG	120.095	-0.666493	0.188378	-3.53807	0.000403066	0.0086847	0.00627883
ENSG00000166426	CRABP1	4.04124	-1.45265	0.410733	-3.53673	0.000405113	0.00871505	0.0124991
ENSG00000172315	TP53RK	72.8379	0.627016	0.177314	3.53618	0.000405953	0.00871936	0.00640593
ENSG00000112290	WASF1	110.367	-0.766371	0.216795	-3.53501	0.000407764	0.00874449	0.00633052
ENSG00000165678	GHITM	484.29	0.40179	0.11372	3.53315	0.000410643	0.00879241	0.00627883
ENSG00000244509	APOBEC3C	142.761	0.562715	0.1593	3.53243	0.000411766	0.00880262	0.00592669
ENSG00000120158	RCL1	66.3846	0.79762	0.225847	3.53168	0.000412932	0.00881373	0.00685796
ENSG00000148187	MRRF	92.4717	0.626382	0.177383	3.53125	0.000413606	0.00881434	0.00670431
ENSG00000169738	DCXR	216.616	0.598177	0.169449	3.53014	0.000415341	0.0088375	0.00637844
ENSG00000118298	CA14	13.849	-1.40638	0.398464	-3.5295	0.000416349	0.00884514	0.0116778
ENSG00000166347	CYB5A	153.698	-0.609692	0.172882	-3.52664	0.000420863	0.00892715	0.00640593
ENSG00000186577	C6orf1	28.3014	-1.09632	0.311034	-3.52477	0.000423852	0.00896915	0.00716339
ENSG00000072818	ACAP1	7.30456	1.46023	0.4143	3.52458	0.000424159	0.00896915	0.0171635
ENSG00000134954	ETS1	317.285	-0.89327	0.253563	-3.52287	0.000426904	0.0089993	0.00640593
ENSG00000173141	MRPL57	226.453	0.546357	0.155076	3.52316	0.000426438	0.0089993	0.00639828
ENSG00000038382	TRIO	37.8848	-0.845767	0.240202	-3.52107	0.000429805	0.00904648	0.00726728
ENSG00000180479	ZNF571	9.63625	-1.31857	0.374718	-3.51883	0.000433458	0.00910051	0.0140456
ENSG00000092445	TYRO3	35.0922	-1.07977	0.306868	-3.51868	0.000433707	0.00910051	0.00728684
ENSG00000173517	PEAK1	142.35	-0.689089	0.196178	-3.51257	0.000443795	0.00929789	0.0070615
ENSG00000164109	MAD2L1	260.487	0.557823	0.158885	3.51087	0.000446642	0.00934127	0.00670431
ENSG00000141076	CIRH1A	123.418	0.659489	0.187861	3.51052	0.000447236	0.00934127	0.0067381
ENSG00000109670	FBXW7	38.3843	-0.834495	0.238146	-3.50413	0.000458094	0.00953885	0.00755173
ENSG00000116750	UCHL5	120.326	0.571029	0.162949	3.50435	0.000457717	0.00953885	0.00683986
ENSG00000164032	H2AFZ	1788.86	0.391153	0.111679	3.50248	0.000460951	0.00958371	0.0067812
ENSG00000163428	LRRC58	64.2259	0.626481	0.178896	3.50192	0.00046191	0.00958903	0.00931915
ENSG00000188176	SMTNL2	7.36116	-1.40022	0.400072	-3.49992	0.000465389	0.00963403	0.0158597
ENSG00000163156	SCNM1	88.6084	0.538001	0.153739	3.49945	0.000466225	0.00963403	0.00689297
ENSG00000075239	ACAT1	82.3992	0.712291	0.203529	3.4997	0.000465789	0.00963403	0.00728412
ENSG00000169224	GCSAML	19.6717	1.21671	0.347725	3.49906	0.000466903	0.00963403	0.0126281
ENSG00000106066	CPVL	116.989	0.815126	0.233046	3.4977	0.000469295	0.00965417	0.00646299
ENSG00000198858	R3HDM4	44.8003	0.857149	0.245036	3.49805	0.000468667	0.00965417	0.00751479
ENSG00000164283	ESM1	8.42	-1.44357	0.413179	-3.49381	0.000476179	0.00976632	0.0127973
ENSG00000152818	UTRN	105.813	-0.703221	0.201269	-3.49394	0.000475947	0.00976632	0.00737518
ENSG00000198668	CALM1	1319.52	-0.373254	0.106862	-3.49286	0.000477874	0.00978637	0.00714724
ENSG00000181817	LSM10	79.9389	0.584515	0.1674	3.49172	0.00047992	0.00981353	0.00785206
ENSG00000196159	FAT4	83.1162	-0.869308	0.249234	-3.48792	0.000486791	0.00993914	0.00668175
ENSG00000110900	TSPAN11	29.3153	-1.07884	0.309357	-3.48737	0.000487794	0.00993998	0.00790212
ENSG00000131634	TMEM204	44.4497	-0.907197	0.260188	-3.4867	0.000489019	0.00993998	0.00773188
ENSG00000074800	ENO1	3896.76	0.371432	0.106521	3.48693	0.000488593	0.00993998	0.00710448
ENSG00000161981	SNRNP25	207.384	0.512152	0.146924	3.48583	0.000490618	0.00995765	0.00726785
ENSG00000178573	MAF	51.0789	-1.03401	0.296716	-3.48485	0.000492408	0.00997205	0.00793414
ENSG00000167851	CD300A	14.0902	1.43529	0.411891	3.48465	0.00049279	0.00997205	0.0129358
ENSG00000141646	SMAD4	69.3649	-0.725073	0.208112	-3.48406	0.000493873	0.00997916	0.00735727
ENSG00000152767	FARP1	29.1953	-0.958586	0.2752	-3.48324	0.000495387	0.00998018	0.00793414
ENSG00000197498	RPF2	137.062	0.506103	0.145288	3.48344	0.000495022	0.00998018	0.00736277
ENSG00000123636	BAZ2B	82.7987	-0.657196	0.188717	-3.48244	0.000496867	0.00999524	0.00674192
ENSG00000092421	SEMA6A	80.2143	-0.844777	0.242721	-3.48044	0.000500597	0.0100476	0.00792796
ENSG00000117395	EBNA1BP2	142.502	0.596713	0.171457	3.48025	0.000500943	0.0100476	0.00728412
ENSG00000081138	CDH7	4.27567	-1.45722	0.418795	-3.47956	0.000502242	0.0100497	0.0195244
ENSG00000135636	DYSF	158.146	-0.760269	0.218505	-3.47941	0.000502522	0.0100497	0.00724875
ENSG00000100365	NCF4	11.5793	1.43172	0.411704	3.47756	0.000506002	0.0101045	0.0118471
ENSG00000174498	IGDCC3	37.6321	-0.836216	0.240611	-3.47539	0.000510107	0.0101716	0.0081424
ENSG00000155158	TTC39B	7.98379	-1.34046	0.385833	-3.4742	0.000512386	0.0101896	0.0171435
ENSG00000100271	TTLL1	16.9898	-1.0932	0.314668	-3.47413	0.000512508	0.0101896	0.0132521
ENSG00000135404	CD63	932.854	0.33512	0.0965291	3.4717	0.000517168	0.0102673	0.00730484
ENSG00000163468	CCT3	674.163	0.476102	0.137167	3.47097	0.000518585	0.0102805	0.0075501
ENSG00000187840	EIF4EBP1	296.074	0.425078	0.122656	3.4656	0.000529057	0.0104546	0.0075501
ENSG00000132313	MRPL35	96.5331	0.498596	0.143883	3.46529	0.000529666	0.0104546	0.00707122
ENSG00000114767	RRP9	61.7281	0.880781	0.254142	3.46571	0.000528834	0.0104546	0.010259
ENSG00000137962	ARHGAP29	170.162	-0.795731	0.229678	-3.46455	0.000531114	0.010468	0.00768449
ENSG00000135940	COX5B	727.091	0.395669	0.114258	3.46295	0.000534292	0.0105155	0.00759172
ENSG00000165996	HACD1	78.289	0.724533	0.209357	3.46075	0.000538666	0.0105863	0.00785206
ENSG00000107771	CCSER2	51.208	-0.798716	0.230843	-3.45999	0.000540192	0.010601	0.0085193
ENSG00000211689	TRGC1	15.2188	1.19124	0.344648	3.4564	0.000547441	0.0107278	0.0138785
ENSG00000137693	YAP1	45.2085	-1.0117	0.29276	-3.45574	0.000548774	0.0107385	0.00839092
ENSG00000173269	MMRN2	171.011	-0.754159	0.218418	-3.45283	0.000554747	0.0108398	0.00773188
ENSG00000110799	VWF	54.9418	-0.781533	0.226457	-3.45113	0.000558235	0.0108924	0.00869146
ENSG00000116128	BCL9	16.559	-1.13036	0.327598	-3.45046	0.000559641	0.0109042	0.0140675
ENSG00000145919	BOD1	57.0562	-0.788211	0.228675	-3.44687	0.000567128	0.0110343	0.00877843
ENSG00000159445	THEM4	44.3719	0.738328	0.214257	3.446	0.00056896	0.0110542	0.00879396
ENSG00000128591	FLNC	8.53007	-1.33445	0.387347	-3.4451	0.00057085	0.0110561	0.0172812
ENSG00000089053	ANAPC5	291.728	0.450037	0.130629	3.44515	0.000570744	0.0110561	0.00790326
ENSG00000163931	TKT	339.916	0.47994	0.139323	3.4448	0.00057149	0.0110561	0.00790326
ENSG00000049192	ADAMTS6	16.4435	-1.21096	0.351593	-3.44419	0.000572769	0.0110651	0.0137253
ENSG00000151287	TEX30	68.6126	0.938395	0.272508	3.44355	0.000574131	0.0110758	0.00816646
ENSG00000105202	FBL	205.816	0.627713	0.182469	3.44011	0.00058148	0.0112017	0.00816646
ENSG00000110955	ATP5B	3216.43	0.372962	0.108448	3.4391	0.000583661	0.0112164	0.00806701
ENSG00000123545	NDUFAF4	105.134	0.560946	0.16312	3.43886	0.000584171	0.0112164	0.00854243
ENSG00000005381	MPO	26.66	1.42414	0.414161	3.43861	0.000584709	0.0112164	0.00871849
ENSG00000257698	RP11-620J15.3	53.432	1.03777	0.302154	3.43459	0.00059346	0.0113683	0.00839092
ENSG00000117598	LPPR5	4.47244	-1.44123	0.419713	-3.43384	0.000595094	0.0113836	0.0206215
ENSG00000196932	TMEM26	3.53038	-1.44058	0.419755	-3.43195	0.000599256	0.0114311	0.0193457
ENSG00000130734	ATG4D	14.6005	1.26404	0.368293	3.43215	0.00059881	0.0114311	0.0131114
ENSG00000172965	MIR4435-2HG	55.5939	0.798044	0.232733	3.42901	0.000605778	0.0115394	0.0085193
ENSG00000188321	ZNF559	26.6769	-0.856392	0.249983	-3.4258	0.00061299	0.0116605	0.00915458
ENSG00000197603	C5orf42	34.9816	-0.814724	0.238016	-3.42298	0.000619376	0.0117656	0.00922386
ENSG00000184990	SIVA1	488.376	0.421254	0.123135	3.42108	0.000623737	0.0118319	0.00859741
ENSG00000157214	STEAP2	3.7523	-1.43996	0.420995	-3.42037	0.000625358	0.0118462	0.0227115
ENSG00000106031	HOXA13	5.58305	-1.4381	0.420772	-3.41775	0.0006314	0.0119378	0.0214689
ENSG00000011405	PIK3C2A	114.852	-0.708348	0.207269	-3.41752	0.000631942	0.0119378	0.008987
ENSG00000184588	PDE4B	258.516	-0.803528	0.235497	-3.41205	0.000644771	0.0121617	0.00866228
ENSG00000143442	POGZ	83.0158	-0.666116	0.195264	-3.41137	0.000646373	0.0121617	0.00915458
ENSG00000166508	MCM7	451.661	0.518038	0.151858	3.41133	0.000646471	0.0121617	0.00856304
ENSG00000125148	MT2A	730.841	1.3582	0.39819	3.41095	0.000647372	0.0121618	0.00868083
ENSG00000225484	NUTM2B-AS1	18.9298	-0.966413	0.283371	-3.41041	0.000648642	0.0121645	0.0159191
ENSG00000116133	DHCR24	109.757	0.623301	0.182779	3.41014	0.000649299	0.0121645	0.00889863
ENSG00000180353	HCLS1	20.7503	1.01985	0.299115	3.40954	0.000650726	0.0121745	0.0157462
ENSG00000124067	SLC12A4	8.37175	-1.35991	0.398946	-3.40876	0.000652597	0.0121928	0.0140969
ENSG00000122862	SRGN	62.5293	1.07717	0.316057	3.40814	0.00065408	0.0122038	0.00946276
ENSG00000164741	DLC1	265.957	-0.654228	0.192075	-3.40611	0.00065896	0.0122625	0.00889863
ENSG00000090863	GLG1	210.022	-0.435976	0.127999	-3.40608	0.000659022	0.0122625	0.00871403
ENSG00000182809	CRIP2	172.99	-0.64983	0.190815	-3.40555	0.000660306	0.0122696	0.00870417
ENSG00000124104	SNX21	3.35511	-1.43222	0.420916	-3.40263	0.000667402	0.0123846	0.0238132
ENSG00000158966	CACHD1	35.2482	-1.01713	0.298975	-3.40207	0.000668784	0.0123934	0.00975157
ENSG00000019991	HGF	2.26404	1.38911	0.408718	3.39871	0.000677048	0.0125295	0.0233394
ENSG00000136104	RNASEH2B	51.99	1.00058	0.294593	3.39647	0.000682609	0.0126153	0.010067
ENSG00000109832	DDX25	12.6687	-1.36664	0.402444	-3.39584	0.000684186	0.0126274	0.0146027
ENSG00000034677	RNF19A	80.8018	-0.735611	0.216782	-3.39332	0.00069051	0.0127009	0.0125184
ENSG00000072274	TFRC	195.949	1.06022	0.312459	3.39314	0.000690964	0.0127009	0.00922386
ENSG00000127507	ADGRE2	22.7766	1.25	0.36837	3.39332	0.00069051	0.0127009	0.0100848
ENSG00000231589	AC009110.1	4.12675	-1.4213	0.418921	-3.39277	0.000691906	0.0127011	0.0244912
ENSG00000149357	LAMTOR1	251.254	0.478218	0.14098	3.39209	0.000693611	0.0127153	0.00896174
ENSG00000164251	F2RL1	16.403	-1.19144	0.35144	-3.39016	0.000698508	0.0127878	0.0169661
ENSG00000135185	TMEM243	47.8838	-0.689821	0.203547	-3.389	0.000701468	0.0128248	0.0100848
ENSG00000162415	ZSWIM5	6.62625	-1.35437	0.399797	-3.38764	0.000704977	0.0128717	0.021597
ENSG00000153317	ASAP1	66.7649	-0.624747	0.184481	-3.38651	0.000707867	0.01289	0.0127188
ENSG00000090382	LYZ	23.6952	1.03843	0.306627	3.38663	0.000707564	0.01289	0.0102921
ENSG00000118503	TNFAIP3	58.2497	-0.931905	0.275543	-3.38207	0.000719427	0.013083	0.0101214
ENSG00000167535	CACNB3	14.2321	-1.14723	0.339328	-3.3809	0.000722498	0.0131214	0.0171038
ENSG00000143322	ABL2	109.904	-0.759095	0.2246	-3.37976	0.000725494	0.0131583	0.00941402
ENSG00000149100	EIF3M	639.177	0.387531	0.114685	3.3791	0.000727231	0.0131723	0.00958443
ENSG00000174238	PITPNA	110.99	-0.737451	0.218397	-3.37665	0.000733734	0.0132724	0.00884168
ENSG00000150048	CLEC1A	62.0856	-0.900923	0.266911	-3.37536	0.000737186	0.0132822	0.0131121
ENSG00000132640	BTBD3	86.2811	-0.711018	0.210635	-3.3756	0.000736554	0.0132822	0.00975157
ENSG00000154783	FGD5	83.0621	-0.567075	0.168004	-3.37536	0.000737194	0.0132822	0.00975157
ENSG00000099795	NDUFB7	248.945	0.379433	0.112508	3.37249	0.000744929	0.0134038	0.00946074
ENSG00000166136	NDUFB8	84.9507	0.55577	0.16486	3.37117	0.000748508	0.0134505	0.00963045
ENSG00000154734	ADAMTS1	44.893	-1.05377	0.312792	-3.36892	0.000754645	0.0135429	0.0108053
ENSG00000166960	CCDC178	6.36284	-1.33596	0.396744	-3.36731	0.000759056	0.013591	0.0260578
ENSG00000245694	CRNDE	95.2225	0.681018	0.20225	3.36721	0.000759318	0.013591	0.00907086
ENSG00000012983	MAP4K5	135.017	-0.461235	0.136994	-3.36681	0.000760424	0.0135929	0.00975157
ENSG00000095739	BAMBI	201.143	-0.628115	0.186601	-3.36608	0.000762457	0.0136115	0.00962864
ENSG00000185198	PRSS57	3.61346	1.37352	0.408144	3.36527	0.000764678	0.0136333	0.0282011
ENSG00000151748	SAV1	40.3722	-0.923928	0.275051	-3.35912	0.000781922	0.0139225	0.0109683
ENSG00000170293	CMTM8	26.1332	-0.927464	0.276265	-3.35715	0.000787506	0.0140036	0.0111549
ENSG00000143502	SUSD4	6.46355	-1.39811	0.416722	-3.35501	0.000793633	0.0140689	0.0203796
ENSG00000113594	LIFR	240.328	-0.808766	0.241078	-3.35478	0.000794268	0.0140689	0.010005
ENSG00000071246	VASH1	28.1236	-0.772165	0.230121	-3.35548	0.000792285	0.0140689	0.0109356
ENSG00000109686	SH3D19	52.7773	-0.802967	0.23938	-3.35436	0.000795482	0.0140721	0.0102921
ENSG00000141449	GREB1L	49.6775	-0.853942	0.254686	-3.35292	0.00079963	0.0140725	0.0109842
ENSG00000113448	PDE4D	93.4756	-0.681004	0.203101	-3.35304	0.000799296	0.0140725	0.0100848
ENSG00000110717	NDUFS8	352.226	0.377912	0.112705	3.35311	0.000799104	0.0140725	0.0100064
ENSG00000140995	DEF8	57.9467	0.662101	0.197429	3.35361	0.000797634	0.0140725	0.0113382
ENSG00000136161	RCBTB2	129.671	-0.858012	0.255955	-3.3522	0.000801724	0.0140911	0.0103532
ENSG00000161980	POLR3K	118.273	0.668686	0.199551	3.35095	0.000805361	0.0141368	0.00946276
ENSG00000105538	RASIP1	61.2876	-0.814491	0.243114	-3.35025	0.000807388	0.0141542	0.0110692
ENSG00000118137	APOA1	24.6257	-1.40622	0.419814	-3.34963	0.000809196	0.0141677	0.0113881
ENSG00000107104	KANK1	13.0955	-1.15506	0.345101	-3.34702	0.000816845	0.0142751	0.0207487
ENSG00000133574	GIMAP4	86.0933	-0.868853	0.259605	-3.34683	0.000817427	0.0142751	0.0102568
ENSG00000135097	MSI1	3.62429	-1.40549	0.42001	-3.34633	0.000818879	0.0142822	0.0274817
ENSG00000146950	SHROOM2	21.8	-1.05713	0.315943	-3.34594	0.000820045	0.0142843	0.0164041
ENSG00000198832	SELM	36.5601	-0.912764	0.273056	-3.34277	0.000829461	0.0144299	0.0116091
ENSG00000115306	SPTBN1	898.125	-0.645475	0.19314	-3.342	0.000831777	0.0144517	0.0103532
ENSG00000136205	TNS3	40.8585	-0.994402	0.297641	-3.34094	0.000834956	0.0144618	0.0113881
ENSG00000058262	SEC61A1	146.083	0.49275	0.147477	3.34119	0.000834186	0.0144618	0.00974067
ENSG00000175768	TOMM5	60.4177	0.614941	0.184073	3.34075	0.000835535	0.0144618	0.0115278
ENSG00000100490	CDKL1	16.1213	-1.03518	0.310078	-3.33847	0.000842423	0.0145625	0.0192188
ENSG00000170852	KBTBD2	256.694	-0.45975	0.137755	-3.33744	0.000845525	0.0145976	0.0103713
ENSG00000127329	PTPRB	91.9771	-0.685633	0.205567	-3.33533	0.000851989	0.0146906	0.00986415
ENSG00000134153	EMC7	116.204	0.53627	0.160802	3.33497	0.000853089	0.014691	0.00986415
ENSG00000048740	CELF2	102.675	0.720487	0.216183	3.33276	0.000859885	0.0147894	0.0106431
ENSG00000185215	TNFAIP2	71.3362	-0.776037	0.232887	-3.33225	0.00086146	0.0147978	0.0117605
ENSG00000136114	THSD1	41.9239	-0.979741	0.294082	-3.33152	0.000863719	0.0148179	0.011915
ENSG00000198604	BAZ1A	91.2921	0.618732	0.185813	3.32987	0.000868864	0.0148875	0.011402
ENSG00000184983	NDUFA6	326.065	0.382493	0.114927	3.32813	0.000874304	0.0149619	0.0106355
ENSG00000156500	FAM122C	12.093	-1.22095	0.367154	-3.32544	0.000882801	0.0150884	0.0253297
ENSG00000197291	RAMP2-AS1	11.2007	-1.29071	0.38837	-3.32339	0.000889294	0.0151803	0.0219841
ENSG00000197943	PLCG2	10.5256	1.22238	0.367992	3.32177	0.000894487	0.0152499	0.0203291
ENSG00000198157	HMGN5	41.772	0.719505	0.216818	3.31848	0.000905082	0.0154113	0.0123847
ENSG00000070214	SLC44A1	221.176	-0.634444	0.191231	-3.31768	0.000907694	0.0154365	0.0109842
ENSG00000165644	COMTD1	12.4357	1.21711	0.367	3.31638	0.000911914	0.0154889	0.0224508
ENSG00000090238	YPEL3	42.3442	-0.861051	0.259736	-3.3151	0.000916115	0.0155409	0.0121679
ENSG00000005073	HOXA11	3.57739	-1.39327	0.420899	-3.31022	0.000932213	0.0157944	0.029101
ENSG00000158270	COLEC12	59.753	-0.932656	0.281793	-3.30972	0.000933903	0.0158034	0.0123164
ENSG00000089177	KIF16B	10.7697	-1.30019	0.393089	-3.30762	0.000940939	0.0159027	0.0210022
ENSG00000163565	IFI16	405.629	-0.742866	0.224856	-3.30374	0.000954034	0.016104	0.0115422
ENSG00000169021	UQCRFS1	226.17	0.482457	0.14605	3.30338	0.00095528	0.0161051	0.0113881
ENSG00000260314	MRC1	44.0324	-0.971499	0.294142	-3.30282	0.000957164	0.016117	0.0126739
ENSG00000088280	ASAP3	11.8105	-1.20874	0.3661	-3.30167	0.000961121	0.0161637	0.021318
ENSG00000128928	IVD	61.7107	0.663561	0.201041	3.30062	0.0009647	0.0162039	0.0127349
ENSG00000100714	MTHFD1	160.499	0.612213	0.185553	3.29941	0.000968899	0.0162544	0.0115198
ENSG00000173221	GLRX	92.2517	0.561162	0.170105	3.29892	0.000970564	0.0162623	0.0116957
ENSG00000178878	APOLD1	69.1955	-0.956532	0.29007	-3.29759	0.000975186	0.0162997	0.0120083
ENSG00000093144	ECHDC1	125.934	0.525867	0.159454	3.29792	0.000974042	0.0162997	0.0117593
ENSG00000247809	NR2F2-AS1	3.26999	-1.38785	0.420934	-3.29708	0.000976953	0.0163093	0.0315491
ENSG00000150681	RGS18	15.7433	1.1564	0.350788	3.29659	0.000978671	0.016318	0.0208894
ENSG00000182010	RTKN2	31.0869	0.805775	0.244533	3.29516	0.000983664	0.0163812	0.0130981
ENSG00000015475	BID	158.844	0.647035	0.196495	3.29288	0.000991677	0.0164744	0.0116972
ENSG00000197971	MBP	13.0376	1.24402	0.377787	3.2929	0.000991589	0.0164744	0.025655
ENSG00000138829	FBN2	89.7061	-0.817813	0.248429	-3.29195	0.000994966	0.0164889	0.0125714
ENSG00000128311	TST	40.2536	1.07439	0.326365	3.29197	0.000994865	0.0164889	0.0131798
ENSG00000131773	KHDRBS3	15.3032	-1.23233	0.374408	-3.29141	0.000996871	0.0164957	0.0212036
ENSG00000123975	CKS2	483.875	0.62257	0.189165	3.29115	0.000997799	0.0164957	0.0119137
ENSG00000148677	ANKRD1	16.2744	-1.38312	0.420488	-3.28931	0.00100433	0.0165802	0.0207271
ENSG00000111231	GPN3	111.456	0.562007	0.170873	3.28903	0.00100534	0.0165802	0.0120108
ENSG00000123124	WWP1	40.7613	-0.659399	0.200691	-3.28564	0.0010175	0.0167605	0.0132136
ENSG00000111581	NUP107	157.545	0.562395	0.171205	3.28493	0.00102009	0.0167829	0.011915
ENSG00000167461	RAB8A	44.8585	0.703523	0.214294	3.28299	0.00102712	0.0168782	0.0131796
ENSG00000140876	NUDT7	3.01354	-1.3807	0.420932	-3.2801	0.00103771	0.0169858	0.0321321
ENSG00000085733	CTTN	253.029	-0.846873	0.258223	-3.27961	0.0010395	0.0169858	0.0122098
ENSG00000130158	DOCK6	91.2686	-0.768829	0.234434	-3.2795	0.0010399	0.0169858	0.0125756
ENSG00000135698	MPHOSPH6	88.8966	0.614819	0.187446	3.27998	0.00103813	0.0169858	0.0122667
ENSG00000070423	RNF126	36.7922	0.623124	0.189998	3.27963	0.00103945	0.0169858	0.01366
ENSG00000170954	ZNF415	14.4264	-1.24013	0.378341	-3.2778	0.00104618	0.0170681	0.0222745
ENSG00000095539	SEMA4G	4.3457	-1.37883	0.420915	-3.27578	0.00105371	0.0171405	0.024944
ENSG00000072364	AFF4	73.7435	-0.604337	0.184459	-3.27627	0.00105189	0.0171405	0.0169777
ENSG00000146223	RPL7L1	73.1641	0.525266	0.160357	3.2756	0.00105439	0.0171405	0.0137374
ENSG00000111716	LDHB	2409.66	0.393005	0.120035	3.27408	0.00106007	0.0172123	0.0126272
ENSG00000174749	C4orf32	26.5874	-1.03829	0.317262	-3.27266	0.00106542	0.017258	0.0136741
ENSG00000137955	RABGGTB	237.256	0.500418	0.152906	3.27271	0.00106521	0.017258	0.0124991
ENSG00000100138	NHP2L1	869.232	0.368637	0.112661	3.27208	0.00106759	0.0172651	0.0123164
ENSG00000174915	PTDSS2	38.2471	0.933218	0.285225	3.27187	0.00106839	0.0172651	0.0138353
ENSG00000162576	MXRA8	45.512	-1.10768	0.338752	-3.26987	0.00107598	0.0173672	0.0138826
ENSG00000169704	GP9	20.9289	1.15298	0.352766	3.26839	0.0010816	0.0174373	0.0228177
ENSG00000197702	PARVA	85.7222	-0.762571	0.233404	-3.26716	0.00108631	0.0174925	0.011819
ENSG00000073417	PDE8A	36.9027	-0.826731	0.253229	-3.26475	0.0010956	0.017565	0.0137374
ENSG00000109919	MTCH2	401.048	0.414524	0.126945	3.26538	0.00109318	0.017565	0.0126272
ENSG00000188452	CERKL	20.9334	1.10218	0.337612	3.26465	0.00109599	0.017565	0.0226767
ENSG00000130775	THEMIS2	12.7123	1.10961	0.339921	3.26433	0.00109725	0.017565	0.0275608
ENSG00000186792	HYAL3	13.5581	1.14064	0.349382	3.26474	0.00109566	0.017565	0.0234913
ENSG00000060971	ACAA1	45.9345	0.915054	0.280433	3.263	0.0011024	0.0176268	0.0139569
ENSG00000078699	CBFA2T2	26.8204	-0.983048	0.301435	-3.26123	0.00110932	0.0176959	0.0141291
ENSG00000188672	RHCE	3.22618	1.36277	0.417836	3.2615	0.00110826	0.0176959	0.03431
ENSG00000108840	HDAC5	52.3673	-0.946201	0.290348	-3.25885	0.00111865	0.0178224	0.017811
ENSG00000148985	PGAP2	51.9337	0.638348	0.1959	3.25854	0.00111986	0.0178224	0.0140851
ENSG00000182199	SHMT2	158.683	0.492479	0.151177	3.25762	0.0011235	0.0178386	0.0127476
ENSG00000007264	MATK	8.26028	1.33006	0.408257	3.25789	0.00112243	0.0178386	0.0279902
ENSG00000125637	PSD4	6.80489	1.3572	0.416752	3.25661	0.00112752	0.0178817	0.0323811
ENSG00000182287	AP1S2	114.361	-0.732862	0.22522	-3.25398	0.00113798	0.0180267	0.0122368
ENSG00000167566	NCKAP5L	15.5848	-1.01324	0.31153	-3.25245	0.00114415	0.0180935	0.0241644
ENSG00000155629	PIK3AP1	10.7674	1.26772	0.389795	3.25227	0.00114486	0.0180935	0.0283828
ENSG00000141985	SH3GL1	38.9148	-0.815311	0.250726	-3.2518	0.00114676	0.0181027	0.0142923
ENSG00000168036	CTNNB1	1136.95	-0.563757	0.173407	-3.25106	0.00114977	0.0181291	0.0130869
ENSG00000163811	WDR43	146.616	0.433648	0.133401	3.2507	0.00115119	0.0181306	0.0132136
ENSG00000143554	SLC27A3	41.4107	-0.964726	0.296916	-3.24915	0.00115751	0.01817	0.0142271
ENSG00000134186	PRPF38B	119.008	0.4938	0.15198	3.2491	0.00115769	0.01817	0.0139139
ENSG00000152229	PSTPIP2	63.655	0.702907	0.216324	3.24933	0.00115678	0.01817	0.0135552
ENSG00000224877	C17orf89	77.1255	0.647502	0.199331	3.24837	0.00116067	0.0181778	0.0183558
ENSG00000132612	VPS4A	37.0401	0.745769	0.229606	3.24804	0.00116204	0.0181778	0.014653
ENSG00000105122	RASAL3	3.41522	1.36735	0.420981	3.248	0.00116219	0.0181778	0.0356147
ENSG00000167157	PRRX2	151.985	-1.25445	0.38627	-3.2476	0.00116383	0.0181826	0.0132521
ENSG00000257261	RP11-96H19.1	5.58335	-1.35699	0.418054	-3.24596	0.00117057	0.0182522	0.0331712
ENSG00000137312	FLOT1	173.484	-0.496278	0.152906	-3.24564	0.00117188	0.0182522	0.0135552
ENSG00000183690	EFHC2	25.1874	1.13515	0.349759	3.24554	0.0011723	0.0182522	0.0145756
ENSG00000139567	ACVRL1	56.5008	-0.908443	0.280017	-3.24424	0.00117765	0.0182776	0.0137063
ENSG00000002586	CD99	393.652	-0.529463	0.163204	-3.24417	0.00117795	0.0182776	0.0132674
ENSG00000197345	MRPL21	158.081	0.625885	0.192903	3.24456	0.00117633	0.0182776	0.0131798
ENSG00000144824	PHLDB2	23.6149	-1.20399	0.371241	-3.24316	0.00118212	0.0183216	0.0148724
ENSG00000148334	PTGES2	62.5825	0.697423	0.215077	3.24266	0.0011842	0.0183329	0.0146635
ENSG00000204592	HLA-E	264.966	-0.440099	0.135856	-3.23946	0.00119758	0.018519	0.0135552
ENSG00000121152	NCAPH	71.2713	0.698784	0.215835	3.23758	0.00120547	0.0186122	0.0151482
ENSG00000251443	RP11-113I22.1	7.90982	1.36104	0.420416	3.23738	0.00120634	0.0186122	0.0273511
ENSG00000079156	OSBPL6	19.9315	1.22119	0.377308	3.23658	0.00120971	0.0186432	0.0247947
ENSG00000111775	COX6A1	170.78	0.482457	0.149101	3.23577	0.00121317	0.0186701	0.0135964
ENSG00000143162	CREG1	91.613	0.527088	0.162906	3.23552	0.00121419	0.0186701	0.0136741
ENSG00000179912	R3HDM2	54.4971	-0.631484	0.195251	-3.23422	0.00121976	0.0187346	0.0147964
ENSG00000146242	TPBG	17.6325	-1.03155	0.31907	-3.23299	0.001225	0.0187939	0.0250282
ENSG00000028116	VRK2	31.6705	0.702718	0.217614	3.2292	0.00124138	0.0190194	0.0154019
ENSG00000196843	ARID5A	7.26353	1.32064	0.409	3.22894	0.00124248	0.0190194	0.0341726
ENSG00000152234	ATP5A1	1504.28	0.292999	0.0908599	3.22474	0.00126089	0.0192795	0.0138785
ENSG00000111331	OAS3	130.887	1.10837	0.343751	3.22433	0.00126268	0.0192852	0.0131677
ENSG00000139974	SLC38A6	31.2794	0.85853	0.266315	3.22375	0.00126526	0.019303	0.0154541
ENSG00000185737	NRG3	13.4947	-1.10506	0.343065	-3.22114	0.00127681	0.0194574	0.0260578
ENSG00000105971	CAV2	30.4321	-1.14888	0.356827	-3.21971	0.00128321	0.0194899	0.0157853
ENSG00000143612	C1orf43	332.081	0.429934	0.133531	3.21974	0.00128309	0.0194899	0.0140456
ENSG00000130165	ELOF1	80.0373	0.584123	0.181421	3.2197	0.00128323	0.0194899	0.0196391
ENSG00000108298	RPL19	2476.38	0.312735	0.0971444	3.21928	0.00128513	0.0194971	0.0140456
ENSG00000188690	UROS	176.415	0.522557	0.162539	3.21497	0.00130459	0.0197704	0.0141685
ENSG00000179915	NRXN1	2.63159	-1.26613	0.393909	-3.21428	0.00130771	0.0197957	0.0382007
ENSG00000132530	XAF1	2.19691	1.26132	0.39267	3.21217	0.00131736	0.0199195	0.0374978
ENSG00000128050	PAICS	373.287	0.344031	0.107159	3.21047	0.0013252	0.020016	0.014241
ENSG00000275342	SGK223	6.8229	-1.23572	0.384994	-3.20973	0.00132861	0.0200453	0.035859
ENSG00000156049	GNA14	13.8104	-1.17734	0.366941	-3.20853	0.00133415	0.0201067	0.0268787
ENSG00000197301	RP11-366L20.2	25.8939	-1.06027	0.330517	-3.20791	0.00133705	0.020128	0.0160481
ENSG00000137507	LRRC32	84.4804	-0.948937	0.295918	-3.20675	0.00134243	0.0201868	0.0137063
ENSG00000167085	PHB	175.675	0.451437	0.140817	3.20585	0.00134665	0.0202279	0.0145201
ENSG00000110148	CCKBR	12.3488	-1.34488	0.419685	-3.2045	0.00135296	0.0202781	0.0241213
ENSG00000135318	NT5E	74.199	-0.958805	0.299199	-3.20457	0.00135266	0.0202781	0.0204093
ENSG00000150687	PRSS23	126.808	-0.871628	0.272088	-3.20347	0.00135781	0.0203283	0.0151586
ENSG00000128602	SMO	12.4294	-1.19351	0.37281	-3.20138	0.0013677	0.020454	0.0318567
ENSG00000055044	NOP58	314.519	0.451898	0.141172	3.20104	0.00136933	0.0204559	0.0147261
ENSG00000154473	BUB3	340.295	0.41721	0.130375	3.20009	0.00137385	0.020501	0.0147252
ENSG00000112531	QKI	279.343	-0.507121	0.158651	-3.19645	0.00139131	0.0207388	0.0148593
ENSG00000173660	UQCRH	733.49	0.411198	0.128662	3.19596	0.00139367	0.0207514	0.0153317
ENSG00000129595	EPB41L4A	15.2571	-0.880179	0.275569	-3.19404	0.00140297	0.0208461	0.0261525
ENSG00000163072	NOSTRIN	89.2492	0.896456	0.280667	3.19402	0.00140309	0.0208461	0.015986
ENSG00000156709	AIFM1	79.1754	0.568584	0.178038	3.19361	0.00140505	0.0208526	0.0165145
ENSG00000137474	MYO7A	49.1959	-0.74002	0.231928	-3.19074	0.00141911	0.0210384	0.0171435
ENSG00000101680	LAMA1	18.7397	-1.2303	0.385883	-3.18827	0.00143129	0.0211276	0.0273511
ENSG00000013583	HEBP1	55.4076	-0.692321	0.217099	-3.18896	0.00142786	0.0211276	0.0169727
ENSG00000254087	LYN	125.402	0.677042	0.212355	3.18826	0.00143133	0.0211276	0.0142455
ENSG00000138074	SLC5A6	89.3706	0.773702	0.242671	3.18828	0.00143122	0.0211276	0.0153817
ENSG00000159131	GART	147.415	0.489207	0.153576	3.18543	0.00144537	0.0213117	0.015457
ENSG00000100196	KDELR3	21.1629	-1.00727	0.316326	-3.18427	0.00145119	0.0213744	0.0276272
ENSG00000167088	SNRPD1	412.074	0.388807	0.122138	3.18333	0.0014559	0.0214207	0.0154549
ENSG00000114857	NKTR	230.041	-0.376119	0.118187	-3.1824	0.00146059	0.0214588	0.0153817
ENSG00000128683	GAD1	309.982	0.635658	0.199755	3.18219	0.00146163	0.0214588	0.0158363
ENSG00000132386	SERPINF1	29.3828	0.772065	0.242804	3.17978	0.00147385	0.0216149	0.0175979
ENSG00000008300	CELSR3	13.9509	-1.03332	0.325156	-3.17793	0.00148329	0.0217048	0.0252499
ENSG00000111145	ELK3	228.958	-0.560471	0.176406	-3.17717	0.0014872	0.0217048	0.015552
ENSG00000151702	FLI1	229.846	-0.463726	0.145944	-3.17742	0.00148594	0.0217048	0.015552
ENSG00000142669	SH3BGRL3	805.716	0.379914	0.119557	3.17769	0.00148456	0.0217048	0.0157836
ENSG00000136628	EPRS	183.561	0.413711	0.130219	3.17703	0.00148794	0.0217048	0.0157212
ENSG00000095059	DHPS	135.483	0.495272	0.155945	3.17594	0.00149352	0.0217629	0.0168797
ENSG00000169641	LUZP1	114.872	-0.584447	0.184063	-3.17525	0.00149706	0.0217912	0.0158426
ENSG00000065809	FAM107B	217.747	-0.740252	0.233314	-3.17277	0.00150994	0.0219553	0.0162275
ENSG00000176406	RIMS2	4.86365	-1.28953	0.406689	-3.17081	0.00152016	0.0220803	0.0318567
ENSG00000154719	MRPL39	168.196	0.544511	0.17179	3.16964	0.00152628	0.0221456	0.0158426
ENSG00000170464	DNAJC18	28.7603	-0.976624	0.308437	-3.16636	0.00154357	0.0223728	0.0182495
ENSG00000005059	CCDC109B	68.5899	-0.670035	0.211732	-3.16455	0.00155325	0.0224892	0.0184281
ENSG00000163132	MSX1	22.4514	-1.17886	0.372592	-3.16394	0.00155647	0.0225118	0.0181779
ENSG00000139910	NOVA1	14.5679	-1.11196	0.351515	-3.16334	0.00155971	0.0225348	0.0293243
ENSG00000118894	EEF2KMT	15.6956	1.09712	0.347016	3.16158	0.00156916	0.0226473	0.0294752
ENSG00000125835	SNRPB	897.523	0.332303	0.105119	3.1612	0.00157122	0.0226531	0.0168086
ENSG00000093183	SEC22C	46.874	0.687386	0.21754	3.15981	0.00157871	0.0227371	0.0181382
ENSG00000114279	FGF12	7.8783	-1.28263	0.406008	-3.15914	0.00158236	0.0227462	0.0353259
ENSG00000214189	ZNF788	17.703	1.00335	0.317609	3.15908	0.00158268	0.0227462	0.0292415
ENSG00000152104	PTPN14	44.4418	-0.7051	0.223276	-3.15797	0.00158872	0.0228089	0.0187649
ENSG00000242779	ZNF702P	4.81625	-1.31051	0.415309	-3.1555	0.00160224	0.0229789	0.0404402
ENSG00000163513	TGFBR2	74.5722	-0.717534	0.227437	-3.15488	0.00160567	0.0229944	0.0230216
ENSG00000057019	DCBLD2	54.251	-0.627437	0.19889	-3.15469	0.00160669	0.0229944	0.0183564
ENSG00000169989	TIGD4	2.26224	-1.2981	0.4118	-3.15225	0.00162017	0.0231422	0.0443851
ENSG00000115137	DNAJC27	9.40773	-1.1525	0.365616	-3.15221	0.00162041	0.0231422	0.0379425
ENSG00000136848	DAB2IP	21.989	-0.990274	0.314461	-3.14912	0.00163763	0.0233392	0.0298331
ENSG00000221923	ZNF880	26.7174	-0.989859	0.314312	-3.14929	0.0016367	0.0233392	0.0190936
ENSG00000180190	TDRP	20.3166	-0.989904	0.314419	-3.14836	0.00164192	0.0233663	0.0292394
ENSG00000103449	SALL1	29.4968	-0.957825	0.304272	-3.14792	0.00164434	0.0233663	0.0191645
ENSG00000011028	MRC2	49.0371	-0.897099	0.284986	-3.14787	0.00164467	0.0233663	0.0189946
ENSG00000145715	RASA1	50.1941	-0.766797	0.243649	-3.14714	0.00164877	0.0234001	0.0190113
ENSG00000143469	SYT14	9.80507	-1.2234	0.388835	-3.14633	0.00165335	0.0234408	0.0383749
ENSG00000165795	NDRG2	15.091	-1.03184	0.328052	-3.14534	0.00165892	0.0234953	0.0293243
ENSG00000101190	TCFL5	9.15873	-1.24212	0.395424	-3.14124	0.00168233	0.0237529	0.0313746
ENSG00000185619	PCGF3	60.6827	-0.675721	0.215077	-3.14177	0.00167931	0.0237529	0.0190151
ENSG00000119705	SLIRP	453.546	0.498474	0.158674	3.1415	0.00168087	0.0237529	0.0171363
ENSG00000162368	CMPK1	98.9808	0.625487	0.199248	3.13924	0.00169389	0.0238914	0.0175945
ENSG00000123892	RAB38	63.6078	0.75339	0.240108	3.13771	0.00170274	0.0239914	0.0196391
ENSG00000143771	CNIH4	215.976	-0.460887	0.146905	-3.13731	0.00170503	0.0239989	0.0175945
ENSG00000163297	ANTXR2	60.3824	-0.867993	0.276922	-3.13443	0.00172187	0.0242109	0.0193264
ENSG00000154721	JAM2	10.1321	-1.30521	0.416642	-3.13269	0.00173211	0.0243297	0.034822
ENSG00000166922	SCG5	30.5881	-1.31258	0.419261	-3.13069	0.00174393	0.0243323	0.0196391
ENSG00000137642	SORL1	23.8898	-1.01879	0.325395	-3.13093	0.00174255	0.0243323	0.0196391
ENSG00000171444	MCC	25.1778	-0.946009	0.302186	-3.13055	0.00174478	0.0243323	0.0194978
ENSG00000152689	RASGRP3	295.049	-0.702882	0.224441	-3.13169	0.00173801	0.0243323	0.017854
ENSG00000155090	KLF10	75.1566	-0.615121	0.196438	-3.13138	0.00173986	0.0243323	0.0244492
ENSG00000084070	SMAP2	29.1284	0.797665	0.254686	3.13195	0.00173648	0.0243323	0.0198585
ENSG00000156414	TDRD9	2.5101	1.30727	0.417408	3.13189	0.00173687	0.0243323	0.0397405
ENSG00000147044	CASK	32.2513	-0.921005	0.29425	-3.13001	0.00174799	0.0243523	0.0195124
ENSG00000184515	BEX5	15.623	-1.07467	0.343381	-3.12966	0.0017501	0.0243567	0.0312335
ENSG00000164938	TP53INP1	52.1211	-0.726013	0.232053	-3.12866	0.00175608	0.024415	0.0246281
ENSG00000122140	MRPS2	113.167	0.471841	0.150852	3.12784	0.00176094	0.0244578	0.0167807
ENSG00000254858	MPV17L2	45.2112	0.733689	0.23465	3.12674	0.00176758	0.0245249	0.0202003
ENSG00000203880	PCMTD2	99.7836	-0.617688	0.197609	-3.1258	0.0017732	0.0245597	0.0182495
ENSG00000189056	RELN	49.6073	1.2591	0.40282	3.12572	0.00177368	0.0245597	0.019931
ENSG00000087086	FTL	2534.73	0.392342	0.125541	3.12521	0.00177681	0.024578	0.0184776
ENSG00000204291	COL15A1	34.1137	-0.783446	0.250744	-3.12449	0.00178112	0.0245878	0.0202003
ENSG00000262814	MRPL12	32.31	0.691376	0.221269	3.1246	0.00178046	0.0245878	0.0202003
ENSG00000163687	DNASE1L3	10.6811	-1.2334	0.394934	-3.12306	0.00178984	0.0246832	0.0356838
ENSG00000174080	CTSF	9.33225	-1.21374	0.388788	-3.12186	0.00179712	0.0247585	0.0407185
ENSG00000198382	UVRAG	29.6918	0.788125	0.252619	3.11981	0.00180967	0.0249062	0.0202003
ENSG00000003056	M6PR	105.309	0.583847	0.187223	3.11846	0.001818	0.0249957	0.0190151
ENSG00000120896	SORBS3	23.1655	-0.943695	0.302652	-3.11809	0.00182026	0.0250015	0.0200561
ENSG00000172336	POP7	126.831	0.517484	0.166037	3.11669	0.00182895	0.0250705	0.0172112
ENSG00000179750	APOBEC3B	10.4102	1.12927	0.362298	3.11698	0.00182716	0.0250705	0.0331712
ENSG00000196440	ARMCX4	12.6372	-0.975433	0.31308	-3.1156	0.00183568	0.0251374	0.0385935
ENSG00000132773	TOE1	24.3015	0.889089	0.285478	3.11439	0.00184324	0.0252156	0.0202003
ENSG00000172348	RCAN2	14.7649	-1.0626	0.341386	-3.1126	0.00185444	0.0253434	0.0335229
ENSG00000145012	LPP	166.899	-0.572689	0.184029	-3.11195	0.00185859	0.0253746	0.0186341
ENSG00000186594	MIR22HG	6.81381	-1.24718	0.400885	-3.11107	0.00186408	0.0254242	0.0453799
ENSG00000100911	PSME2	165.333	0.482755	0.155243	3.10967	0.00187296	0.0255198	0.0192188
ENSG00000155093	PTPRN2	25.3409	-1.01252	0.325646	-3.10926	0.00187556	0.0255297	0.0204448
ENSG00000005249	PRKAR2B	147.526	1.04316	0.335724	3.10719	0.00188878	0.025684	0.0191492
ENSG00000155252	PI4K2A	16.7148	-1.03082	0.331837	-3.1064	0.00189379	0.0257265	0.0329277
ENSG00000162722	TRIM58	2.40898	1.28427	0.413488	3.10595	0.00189672	0.0257406	0.0519991
ENSG00000049130	KITLG	74.917	-1.12469	0.362197	-3.1052	0.00190149	0.0257495	0.0195846
ENSG00000135047	CTSL	118.376	-0.853372	0.274806	-3.10536	0.00190048	0.0257495	0.0177834
ENSG00000148655	C10orf11	36.6338	-0.793472	0.25555	-3.10496	0.00190303	0.0257495	0.0211454
ENSG00000225792	AC004540.4	14.0671	-1.04585	0.337092	-3.10257	0.00191847	0.0259326	0.0332425
ENSG00000171223	JUNB	48.5118	-0.72562	0.234122	-3.09933	0.00193958	0.026192	0.0208894
ENSG00000172020	GAP43	10.1442	-1.17774	0.380101	-3.0985	0.00194501	0.0262268	0.0374978
ENSG00000081320	STK17B	76.1799	0.622652	0.200981	3.09806	0.00194792	0.0262268	0.0262749
ENSG00000185238	PRMT3	34.7523	0.773629	0.249698	3.09827	0.00194657	0.0262268	0.0214689
ENSG00000170153	RNF150	10.0107	-1.22524	0.395569	-3.09741	0.0019522	0.0262584	0.0374978
ENSG00000184207	PGP	82.7835	0.689137	0.222556	3.09647	0.0019584	0.0263159	0.0199747
ENSG00000118200	CAMSAP2	34.604	-1.04479	0.337618	-3.09459	0.00197087	0.0264574	0.0216865
ENSG00000137575	SDCBP	451.697	-0.554436	0.179231	-3.09343	0.0019786	0.0265351	0.0196391
ENSG00000123131	PRDX4	399.835	0.388997	0.125796	3.09229	0.00198615	0.0266102	0.0194502
ENSG00000135540	NHSL1	68.1282	-0.828925	0.268313	-3.08939	0.00200566	0.0268255	0.0268787
ENSG00000075151	EIF4G3	68.3194	-0.63102	0.204259	-3.08932	0.00200616	0.0268255	0.0216288
ENSG00000078399	HOXA9	15.8051	-1.22779	0.397642	-3.08767	0.00201733	0.0268865	0.03431
ENSG00000150961	SEC24D	40.0822	-0.879683	0.284884	-3.08787	0.00201599	0.0268865	0.0216923
ENSG00000198830	HMGN2	136.268	0.503632	0.163118	3.08753	0.00201825	0.0268865	0.0186341
ENSG00000136040	PLXNC1	12.853	1.1505	0.372634	3.08748	0.00201861	0.0268865	0.0383226
ENSG00000183323	CCDC125	4.76183	1.28568	0.416592	3.08619	0.00202738	0.026977	0.0476976
ENSG00000141905	NFIC	2.69031	-1.29866	0.420902	-3.08542	0.00203264	0.0269937	0.0444125
ENSG00000102471	NDFIP2	36.1694	-0.958644	0.310759	-3.08485	0.00203655	0.0269937	0.0218381
ENSG00000196411	EPHB4	42.5559	-0.865921	0.280643	-3.08549	0.00203218	0.0269937	0.0215989
ENSG00000197217	ENTPD4	45.9057	-0.833086	0.270034	-3.08512	0.00203471	0.0269937	0.0218381
ENSG00000145833	DDX46	131.254	0.425318	0.137975	3.08257	0.0020522	0.0271605	0.0212036
ENSG00000111679	PTPN6	77.5788	0.967244	0.313792	3.08244	0.00205311	0.0271605	0.0206215
ENSG00000126785	RHOJ	110.714	-0.742047	0.24084	-3.08109	0.00206247	0.0272578	0.020657
ENSG00000147676	MAL2	2.53973	-1.19959	0.389425	-3.08042	0.00206709	0.0272923	0.049966
ENSG00000125952	MAX	50.9307	0.813136	0.264032	3.07969	0.00207218	0.0273331	0.0225232
ENSG00000169919	GUSB	69.2978	0.588028	0.191044	3.07798	0.00208409	0.0274637	0.0219451
ENSG00000145220	LYAR	98.5437	0.553122	0.179807	3.07619	0.00209663	0.0275988	0.0191645
ENSG00000169019	COMMD8	81.8952	0.650165	0.211371	3.07594	0.00209839	0.0275988	0.0205259
ENSG00000101361	NOP56	243.612	0.423787	0.137951	3.07201	0.00212626	0.0279384	0.0208894
ENSG00000255717	SNHG1	362.55	0.50803	0.165407	3.07139	0.00213061	0.0279687	0.0206324
ENSG00000164976	KIAA1161	21.7529	-1.02573	0.334102	-3.0701	0.00213985	0.0280359	0.0370159
ENSG00000068028	RASSF1	81.1563	0.868128	0.28275	3.0703	0.00213846	0.0280359	0.0194398
ENSG00000011566	MAP4K3	66.386	-0.720623	0.23485	-3.06843	0.00215184	0.028166	0.0282958
ENSG00000215039	CD27-AS1	14.6571	-1.07212	0.349462	-3.06792	0.00215557	0.0281877	0.0324332
ENSG00000171492	LRRC8D	31.9784	0.884958	0.288527	3.06716	0.00216101	0.0282319	0.0231595
ENSG00000144048	DUSP11	83.2764	-0.629848	0.205435	-3.06592	0.00217003	0.0283117	0.0195978
ENSG00000198736	MSRB1	69.5522	0.640516	0.208927	3.06575	0.00217128	0.0283117	0.0214286
ENSG00000198931	APRT	396.393	0.424741	0.13856	3.0654	0.00217378	0.0283173	0.0212092
ENSG00000135046	ANXA1	67.6964	-0.887357	0.289505	-3.06508	0.00217611	0.0283206	0.0229754
ENSG00000147364	FBXO25	13.3465	-1.03662	0.338533	-3.06211	0.00219782	0.0285479	0.037055
ENSG00000100372	SLC25A17	58.5163	0.581573	0.189929	3.06206	0.0021982	0.0285479	0.0235534
ENSG00000168918	INPP5D	60.5814	0.90386	0.295202	3.06183	0.00219986	0.0285479	0.0286869
ENSG00000118402	ELOVL4	4.16775	-1.28603	0.420199	-3.06051	0.00220957	0.0285554	0.0408035
ENSG00000146670	CDCA5	62.9299	0.778837	0.254457	3.06078	0.00220759	0.0285554	0.0216288
ENSG00000104907	TRMT1	23.3237	0.918688	0.300081	3.06147	0.00220254	0.0285554	0.0235092
ENSG00000185818	NAT8L	2.7697	1.23196	0.402593	3.06005	0.002213	0.0285554	0.0537867
ENSG00000135828	RNASEL	4.80406	1.26779	0.414282	3.06022	0.00221177	0.0285554	0.0507184
ENSG00000027869	SH2D2A	5.68277	1.27877	0.417863	3.06026	0.00221145	0.0285554	0.0408035
ENSG00000182952	HMGN4	28.9884	0.874381	0.285979	3.0575	0.00223191	0.0287722	0.023703
ENSG00000157152	SYN2	6.20307	-1.24772	0.40822	-3.0565	0.0022394	0.0288416	0.0476179
ENSG00000169908	TM4SF1	237.971	-0.737313	0.241306	-3.05551	0.00224675	0.0288816	0.0212036
ENSG00000117298	ECE1	70.3391	-0.702891	0.230022	-3.05576	0.0022449	0.0288816	0.0290862
ENSG00000076944	STXBP2	25.9656	0.950747	0.311214	3.05496	0.0022509	0.0288961	0.023901
ENSG00000139597	N4BP2L1	9.86759	1.06904	0.349955	3.0548	0.00225211	0.0288961	0.041425
ENSG00000122122	SASH3	8.38303	1.27356	0.417111	3.0533	0.0022634	0.0290136	0.0341726
ENSG00000204264	PSMB8	6.65042	1.27805	0.418779	3.05185	0.00227438	0.029127	0.0481215
ENSG00000178999	AURKB	208.553	0.550928	0.180604	3.05047	0.00228484	0.0292335	0.0216288
ENSG00000156110	ADK	77.2821	0.554004	0.181659	3.04969	0.00229075	0.0292816	0.0238226
ENSG00000175899	A2M	117.644	-0.883018	0.289638	-3.04869	0.00229839	0.0293518	0.0203796
ENSG00000133639	BTG1	237.455	-0.449066	0.147432	-3.04591	0.00231975	0.0295764	0.0218381
ENSG00000249859	PVT1	18.757	1.02976	0.338086	3.04584	0.00232032	0.0295764	0.0381888
ENSG00000251095	RP11-115D19.1	1.89972	-1.19252	0.391606	-3.0452	0.00232525	0.0296116	0.0539841
ENSG00000080608	KIAA0020	131.233	0.640602	0.210436	3.04416	0.0023333	0.0296865	0.020601
ENSG00000124440	HIF3A	21.0503	-0.869302	0.285618	-3.04358	0.00233782	0.0297163	0.0341726
ENSG00000100311	PDGFB	25.8083	-1.01115	0.332542	-3.04066	0.00236062	0.0299502	0.0247947
ENSG00000137831	UACA	59.5163	-0.722281	0.237525	-3.04087	0.00235898	0.0299502	0.0227115
ENSG00000120690	ELF1	126.012	0.509029	0.167437	3.04012	0.00236482	0.0299756	0.0227445
ENSG00000130811	EIF3G	267.401	0.463005	0.152318	3.03972	0.002368	0.0299881	0.0220112
ENSG00000114491	UMPS	154.658	0.456513	0.150199	3.03939	0.0023706	0.0299932	0.0207755
ENSG00000110665	C11orf21	13.8258	1.18643	0.39041	3.03894	0.00237415	0.0300103	0.0393916
ENSG00000099901	RANBP1	215.981	0.488345	0.160811	3.03676	0.00239132	0.0301993	0.0219965
ENSG00000079819	EPB41L2	98.6487	-0.489384	0.1612	-3.03588	0.00239832	0.0302596	0.0225232
ENSG00000188921	HACD4	37.3977	0.971485	0.320063	3.03529	0.00240304	0.0302912	0.0247427
ENSG00000188536	HBA2	13.4446	1.22088	0.40298	3.02964	0.00244847	0.0308353	0.0354872
ENSG00000182093	WRB	93.4584	-0.48704	0.16081	-3.02867	0.00245636	0.0308776	0.0241358
ENSG00000132780	NASP	534.297	0.357022	0.117878	3.02874	0.00245575	0.0308776	0.0226073
ENSG00000095932	SMIM24	27.9895	0.959469	0.316875	3.02791	0.0024625	0.0309264	0.0254439
ENSG00000141052	MYOCD	2.54473	-1.21332	0.401047	-3.02539	0.00248317	0.0311	0.0593748
ENSG00000178950	GAK	26.3395	0.811495	0.2682	3.02571	0.00248049	0.0311	0.0254725
ENSG00000154479	CCDC173	8.5752	1.19513	0.395029	3.02542	0.00248284	0.0311	0.0364154
ENSG00000133265	HSPBP1	36.8525	0.708261	0.234201	3.02416	0.00249324	0.0311975	0.0255786
ENSG00000124942	AHNAK	77.3301	-0.648254	0.214502	-3.02213	0.00251	0.0313497	0.0251589
ENSG00000131558	EXOC4	60.3649	-0.628386	0.207921	-3.02223	0.00250918	0.0313497	0.0237937
ENSG00000249861	LGALS16	2.91397	1.21907	0.403421	3.02184	0.00251242	0.0313512	0.0567814
ENSG00000101109	STK4	70.6509	0.632144	0.209235	3.02121	0.00251768	0.0313882	0.0254439
ENSG00000111859	NEDD9	40.7124	-0.758663	0.251242	-3.01965	0.0025307	0.031508	0.025287
ENSG00000241837	ATP5O	256.324	0.343225	0.113678	3.01927	0.00253381	0.031508	0.0232184
ENSG00000254986	DPP3	18.4604	1.02511	0.339529	3.01922	0.00253422	0.031508	0.0388143
ENSG00000132749	MTL5	9.79061	1.13916	0.377516	3.01751	0.00254863	0.0316583	0.0519991
ENSG00000082074	FYB	19.8372	1.13957	0.378	3.01474	0.00257198	0.0319192	0.0366351
ENSG00000163602	RYBP	128.199	-0.620228	0.205788	-3.01391	0.00257902	0.0319775	0.0236682
ENSG00000187498	COL4A1	223.599	-0.728772	0.241967	-3.01186	0.00259653	0.0321654	0.0236653
ENSG00000242114	MTFP1	17.5059	0.855156	0.284018	3.01093	0.00260451	0.0322058	0.0414199
ENSG00000137767	SQRDL	3.65833	1.25532	0.416891	3.01115	0.00260259	0.0322058	0.0581249
ENSG00000109654	TRIM2	21.1658	-0.951194	0.315947	-3.01061	0.00260724	0.0322103	0.0395903
ENSG00000176834	VSIG10	48.5285	-0.896133	0.297827	-3.00891	0.00262188	0.0323618	0.026104
ENSG00000204131	NHSL2	83.3323	-0.66713	0.221744	-3.00857	0.00262483	0.032369	0.025287
ENSG00000143543	JTB	158.069	0.654732	0.217652	3.00816	0.00262832	0.0323828	0.0236653
ENSG00000214872	SMTNL1	33.4547	-1.0403	0.345951	-3.00708	0.00263772	0.0324399	0.0267001
ENSG00000147649	MTDH	133.606	0.574038	0.19088	3.00733	0.00263557	0.0324399	0.0246947
ENSG00000154928	EPHB1	2.55855	-1.20755	0.401753	-3.00571	0.00264963	0.032557	0.0588283
ENSG00000165283	STOML2	395.483	0.375927	0.125108	3.00481	0.00265747	0.0326042	0.0238132
ENSG00000095303	PTGS1	45.9852	0.910666	0.303079	3.00472	0.00265825	0.0326042	0.0260824
ENSG00000171643	S100Z	5.41687	-1.26389	0.420676	-3.00442	0.00266087	0.032607	0.0574226
ENSG00000156535	CD109	126.807	-0.638776	0.212736	-3.00267	0.00267625	0.032766	0.0255822
ENSG00000166619	BLCAP	145.454	-0.449934	0.149942	-3.00073	0.00269333	0.032916	0.0250372
ENSG00000069482	GAL	17.8969	1.13755	0.379086	3.00077	0.00269301	0.032916	0.0374978
ENSG00000169813	HNRNPF	450.605	0.302833	0.10093	3.00043	0.00269603	0.0329195	0.0240809
ENSG00000165617	DACT1	14.1144	-1.09373	0.364584	-2.99995	0.00270027	0.0329419	0.0374978
ENSG00000215386	MIR99AHG	16.5754	-0.935708	0.312101	-2.9981	0.00271673	0.0330834	0.0376468
ENSG00000235169	SMIM1	14.618	1.09678	0.365822	2.99813	0.00271641	0.0330834	0.0433082
ENSG00000196510	ANAPC7	95.4658	0.556663	0.18574	2.99699	0.00272657	0.0331442	0.0259375
ENSG00000140854	KATNB1	31.1271	0.851681	0.284168	2.99711	0.00272555	0.0331442	0.0268787
ENSG00000106211	HSPB1	322.888	-0.461079	0.153915	-2.99567	0.00273846	0.033259	0.0250858
ENSG00000039068	CDH1	5.18629	-1.22567	0.409195	-2.99531	0.00274163	0.0332679	0.0476179
ENSG00000101158	NELFCD	102.3	0.559806	0.186957	2.99431	0.00275069	0.0333186	0.0247947
ENSG00000170004	CHD3	22.5089	0.854008	0.28519	2.99452	0.00274874	0.0333186	0.0267384
ENSG00000169902	TPST1	13.7402	-1.10491	0.369173	-2.99293	0.00276314	0.0334396	0.0437898
ENSG00000141337	ARSG	10.4538	-1.00733	0.336836	-2.99057	0.00278457	0.0336691	0.054962
ENSG00000250208	FZD10-AS1	22.2424	-1.0658	0.356612	-2.98869	0.00280179	0.0337875	0.0278563
ENSG00000100211	CBY1	24.6527	-0.847863	0.283667	-2.98894	0.00279945	0.0337875	0.0276692
ENSG00000182749	PAQR7	28.5342	-0.757507	0.253415	-2.9892	0.0027971	0.0337875	0.0276692
ENSG00000197872	FAM49A	36.3129	0.672746	0.225147	2.98803	0.00280785	0.0338306	0.0274817
ENSG00000110092	CCND1	54.4014	-0.813812	0.272604	-2.98533	0.0028327	0.0340398	0.0258494
ENSG00000117758	STX12	64.9923	-0.690602	0.231328	-2.98538	0.00283228	0.0340398	0.0258494
ENSG00000109805	NCAPG	56.3287	0.76743	0.257032	2.98573	0.00282898	0.0340398	0.0258494
ENSG00000198624	CCDC69	20.4573	1.04538	0.350216	2.98496	0.00283617	0.0340515	0.0419866
ENSG00000187193	MT1X	158.447	1.23727	0.4148	2.9828	0.00285623	0.0342622	0.0250858
ENSG00000117519	CNN3	480.762	-0.578072	0.193823	-2.98247	0.00285932	0.0342691	0.025287
ENSG00000109079	TNFAIP1	107.212	-0.679638	0.227919	-2.98192	0.00286443	0.0342829	0.0254439
ENSG00000032389	TSSC1	47.3932	0.665137	0.223065	2.98181	0.00286549	0.0342829	0.0282195
ENSG00000153406	NMRAL1	75.9093	0.645273	0.216492	2.98058	0.00287703	0.0343907	0.0341726
ENSG00000101003	GINS1	38.191	0.795221	0.266881	2.97968	0.00288548	0.0344615	0.0279902
ENSG00000133401	PDZD2	23.3317	-0.962105	0.323309	-2.97581	0.00292219	0.0348695	0.0286775
ENSG00000065833	ME1	12.1956	-1.09751	0.368845	-2.97554	0.00292477	0.0348697	0.0404402
ENSG00000145730	PAM	155.512	-0.570713	0.191832	-2.97507	0.00292924	0.0348925	0.0273118
ENSG00000213593	TMX2	129.81	0.50294	0.169181	2.97279	0.0029511	0.0351222	0.0265958
ENSG00000149591	TAGLN	27.6046	-1.10941	0.373317	-2.97177	0.00296088	0.0352078	0.0288058
ENSG00000086504	MRPL28	124.466	0.483679	0.162779	2.97138	0.00296466	0.0352221	0.026104
ENSG00000109501	WFS1	21.2114	-1.06933	0.360049	-2.96994	0.00297853	0.0352931	0.0435644
ENSG00000127863	TNFRSF19	40.3193	-1.02529	0.345251	-2.96969	0.00298099	0.0352931	0.0286635
ENSG00000148143	ZNF462	48.1236	-0.892642	0.300582	-2.96971	0.00298077	0.0352931	0.0290644
ENSG00000156030	ELMSAN1	155.733	-0.489107	0.164674	-2.97016	0.00297647	0.0352931	0.0260824
ENSG00000125743	SNRPD2	1073.25	0.360256	0.121359	2.96852	0.00299239	0.0353974	0.0260578
ENSG00000160563	MED27	23.6192	0.741222	0.249724	2.96816	0.00299588	0.035408	0.0291048
ENSG00000165732	DDX21	297.204	0.533569	0.179782	2.96786	0.00299881	0.0354119	0.0261525
ENSG00000133065	SLC41A1	23.9969	-0.924282	0.311586	-2.96638	0.00301329	0.0355522	0.029101
ENSG00000164329	PAPD4	76.5771	0.59002	0.198929	2.96597	0.00301725	0.0355681	0.0355294
ENSG00000153832	FBXO36	13.2066	-1.09939	0.370936	-2.96382	0.0030385	0.0357876	0.0469945
ENSG00000083845	RPS5	3688.82	0.270696	0.0913555	2.96311	0.00304551	0.0358084	0.026104
ENSG00000112667	DNPH1	118.29	0.632628	0.213498	2.96316	0.00304497	0.0358084	0.0249206
ENSG00000205309	NT5M	24.1896	1.05855	0.357331	2.96237	0.0030528	0.0358323	0.0292415
ENSG00000163219	ARHGAP25	5.23334	1.24642	0.420724	2.96256	0.00305093	0.0358323	0.0630049
ENSG00000165682	CLEC1B	6.34866	-1.24639	0.420946	-2.96093	0.00306711	0.0359503	0.0588283
ENSG00000069493	CLEC2D	21.8132	-0.911049	0.307709	-2.96075	0.00306894	0.0359503	0.0472585
ENSG00000164828	SUN1	71.2372	-0.501668	0.16945	-2.96056	0.00307076	0.0359503	0.0295082
ENSG00000125257	ABCC4	110.641	0.590009	0.199434	2.95841	0.00309231	0.0361716	0.0268936
ENSG00000265681	RPL17	45.5688	0.711773	0.240735	2.95667	0.00310983	0.036319	0.0298028
ENSG00000086506	HBQ1	8.16154	1.19503	0.404186	2.95663	0.00311024	0.036319	0.0476179
ENSG00000100979	PLTP	175.705	0.591588	0.200131	2.956	0.00311655	0.0363616	0.0268193
ENSG00000115548	KDM3A	126.428	-0.592459	0.200499	-2.95492	0.00312745	0.0364575	0.0253207
ENSG00000143545	RAB13	90.3798	-0.487303	0.16494	-2.95442	0.0031326	0.0364864	0.0270606
ENSG00000197461	PDGFA	39.6141	-0.829442	0.280909	-2.95271	0.00314996	0.0366573	0.0292415
ENSG00000101850	GPR143	20.9269	-0.933639	0.316275	-2.95199	0.00315734	0.0366806	0.0474463
ENSG00000144848	ATG3	145.845	0.423157	0.143342	2.95208	0.00315641	0.0366806	0.0278873
ENSG00000147100	SLC16A2	16.4341	-1.12903	0.382681	-2.95032	0.00317449	0.0368484	0.0419481
ENSG00000104413	ESRP1	4.11554	-1.21301	0.411246	-2.9496	0.00318188	0.0369027	0.0644839
ENSG00000159596	TMEM69	134.897	0.47029	0.159475	2.94899	0.00318819	0.0369161	0.0288815
ENSG00000125144	MT1G	139.926	1.22993	0.417073	2.94896	0.00318844	0.0369161	0.0288815
ENSG00000004455	AK2	139.715	0.422978	0.143551	2.94653	0.00321364	0.0371763	0.0276692
ENSG00000266028	SRGAP2	67.1298	-0.666928	0.226406	-2.94571	0.00322211	0.0372426	0.037049
ENSG00000196305	IARS	394.368	0.448439	0.152333	2.94382	0.00324191	0.0374398	0.0273511
ENSG00000008517	IL32	22.705	-1.01156	0.343774	-2.94252	0.00325554	0.0375654	0.0305622
ENSG00000177565	TBL1XR1	278.523	-0.401414	0.136479	-2.94122	0.00326928	0.037692	0.0283108
ENSG00000196935	SRGAP1	50.1908	-0.827478	0.281493	-2.9396	0.00328636	0.037825	0.0309361
ENSG00000100154	TTC28	50.737	-0.684898	0.232972	-2.93982	0.00328399	0.037825	0.0304894
ENSG00000150527	CTAGE5	9.55545	1.0466	0.356096	2.93909	0.00329176	0.0378552	0.0438513
ENSG00000172638	EFEMP2	36.92	-0.884272	0.300986	-2.93792	0.00330426	0.0378785	0.0305622
ENSG00000091947	TMEM101	64.9481	-0.606146	0.206275	-2.93854	0.00329761	0.0378785	0.0374969
ENSG00000074370	ATP2A3	34.8627	0.951153	0.323757	2.93786	0.00330489	0.0378785	0.0305622
ENSG00000213934	HBG1	2.48112	1.22419	0.41666	2.93809	0.00330239	0.0378785	0.070206
ENSG00000140280	LYSMD2	39.9139	0.721352	0.245627	2.93678	0.00331641	0.0379786	0.0303599
ENSG00000116580	GON4L	64.5127	-0.601399	0.204849	-2.93582	0.0033267	0.0380645	0.0311777
ENSG00000164062	APEH	146.525	0.438303	0.149343	2.93487	0.00333683	0.0381484	0.028401
ENSG00000101945	SUV39H1	12.45	1.05544	0.359761	2.93372	0.00334921	0.0382579	0.0585247
ENSG00000162627	SNX7	43.5076	-1.03909	0.354439	-2.93166	0.00337161	0.0383687	0.0314045
ENSG00000174705	SH3PXD2B	56.6265	-0.72317	0.246687	-2.93153	0.00337298	0.0383687	0.0310382
ENSG00000125901	MRPS26	142.036	0.511793	0.174547	2.93212	0.00336655	0.0383687	0.0286009
ENSG00000179958	DCTPP1	154.008	0.562051	0.191722	2.93159	0.00337227	0.0383687	0.0298606
ENSG00000123595	RAB9A	49.6232	0.584453	0.19933	2.93209	0.00336691	0.0383687	0.0314045
ENSG00000166747	AP1G1	79.2781	-0.516164	0.176198	-2.92945	0.0033956	0.0385938	0.0380897
ENSG00000186814	ZSCAN30	17.5658	-0.810229	0.276687	-2.92832	0.00340796	0.0386377	0.0492733
ENSG00000214160	ALG3	171.79	0.479142	0.163608	2.92859	0.003405	0.0386377	0.0283108
ENSG00000132646	PCNA	352.507	0.605311	0.206703	2.92841	0.00340697	0.0386377	0.0285576
ENSG00000111432	FZD10	21.087	-1.0827	0.369951	-2.92659	0.00342696	0.0388208	0.0443064
ENSG00000174109	C16orf91	41.8286	0.61859	0.211454	2.92541	0.00343999	0.0389039	0.0318567
ENSG00000106344	RBM28	84.4378	0.730311	0.249628	2.9256	0.0034379	0.0389039	0.0303599
ENSG00000164093	PITX2	10.2555	-1.05749	0.361571	-2.9247	0.00344786	0.0389605	0.0597015
ENSG00000166676	TVP23A	5.19233	-1.21869	0.416727	-2.92442	0.00345094	0.038963	0.0553718
ENSG00000104967	NOVA2	14.1641	-0.964428	0.329827	-2.92404	0.00345517	0.0389786	0.0504593
ENSG00000119888	EPCAM	30.3795	-1.22791	0.420057	-2.9232	0.00346449	0.039047	0.0312046
ENSG00000103742	IGDCC4	6.44924	-1.177	0.402687	-2.92287	0.00346817	0.039047	0.0683736
ENSG00000130508	PXDN	223.547	-0.575574	0.196931	-2.92273	0.00346983	0.039047	0.0288815
ENSG00000187164	SHTN1	31.0976	-0.867693	0.297154	-2.92001	0.00350022	0.0393566	0.0318305
ENSG00000181924	COA4	158.001	0.491116	0.168227	2.91937	0.00350741	0.039405	0.0288815
ENSG00000107175	CREB3	63.3547	-0.640179	0.219312	-2.91903	0.00351126	0.0394157	0.0298331
ENSG00000149257	SERPINH1	314.058	-0.599467	0.20542	-2.91826	0.00351995	0.0394484	0.0292415
ENSG00000004399	PLXND1	138.709	-0.521048	0.178536	-2.91845	0.00351774	0.0394484	0.0292415
ENSG00000125703	ATG4C	29.0848	0.657419	0.225326	2.91763	0.003527	0.0394949	0.0319066
ENSG00000183011	NAA38	700.136	0.661603	0.226796	2.91717	0.00353223	0.039521	0.0297314
ENSG00000104723	TUSC3	79.0768	-0.679094	0.232885	-2.91601	0.00354542	0.0396361	0.0392404
ENSG00000122707	RECK	80.3513	-0.623079	0.213738	-2.91516	0.0035551	0.0397117	0.030141
ENSG00000125971	DYNLRB1	211.89	-0.361226	0.123963	-2.91399	0.00356842	0.0398279	0.0292415
ENSG00000120913	PDLIM2	33.664	-0.806091	0.276703	-2.9132	0.00357744	0.0398932	0.0318567
ENSG00000148468	FAM171A1	92.0987	-0.670941	0.230329	-2.91297	0.00358012	0.0398932	0.0295283
ENSG00000249201	CTD-3080P12.3	2.87858	-1.20135	0.412498	-2.91238	0.00358689	0.039904	0.0723723
ENSG00000168961	LGALS9	11.1232	1.14206	0.39214	2.91237	0.00358694	0.039904	0.0468063
ENSG00000127528	KLF2	44.6103	-1.02021	0.350381	-2.91172	0.00359443	0.0399547	0.0324037
ENSG00000118523	CTGF	34.6633	-1.18675	0.407824	-2.90996	0.00361473	0.039955	0.0328913
ENSG00000068615	REEP1	10.6958	-1.15041	0.395337	-2.90994	0.00361496	0.039955	0.0470345
ENSG00000178209	PLEC	45.9843	-0.751062	0.258066	-2.91035	0.00361028	0.039955	0.0324466
ENSG00000136098	NEK3	112.756	-0.641788	0.220519	-2.91035	0.00361028	0.039955	0.0298331
ENSG00000087191	PSMC5	321.991	0.341995	0.117472	2.91129	0.00359937	0.039955	0.0292415
ENSG00000125656	CLPP	133.661	0.489712	0.168263	2.9104	0.00360969	0.039955	0.0304894
ENSG00000196975	ANXA4	49.6219	0.726328	0.24952	2.9109	0.00360384	0.039955	0.0329208
ENSG00000156642	NPTN	72.7008	-0.498551	0.171379	-2.90905	0.0036253	0.0400369	0.0397816
ENSG00000185565	LSAMP	6.25332	-1.17834	0.405153	-2.90839	0.00363291	0.0400885	0.0574632
ENSG00000090104	RGS1	5.9611	1.22137	0.420111	2.90725	0.00364623	0.0402029	0.0660311
ENSG00000174851	YIF1A	116.208	0.558483	0.192227	2.90533	0.00366862	0.040417	0.0307993
ENSG00000164323	CFAP97	57.7776	-0.585061	0.201417	-2.90473	0.00367566	0.0404602	0.030831
ENSG00000000460	C1orf112	36.6496	0.785532	0.270454	2.90449	0.00367847	0.0404602	0.0324733
ENSG00000108443	RPS6KB1	37.1786	0.671343	0.231207	2.90364	0.00368847	0.0405375	0.0329208
ENSG00000084710	EFR3B	7.17961	-1.1968	0.412238	-2.90319	0.00369387	0.0405642	0.0666885
ENSG00000151276	MAGI1	42.3533	-0.795083	0.274057	-2.90116	0.0037178	0.0407941	0.0331422
ENSG00000110315	RNF141	105.747	-0.49543	0.170841	-2.89995	0.0037322	0.0409192	0.0305477
ENSG00000196684	HSH2D	2.49056	1.18441	0.408576	2.89887	0.0037451	0.0410277	0.0779282
ENSG00000115694	STK25	123.776	0.474798	0.16381	2.89847	0.00374986	0.0410468	0.0305417
ENSG00000186652	PRG2	6.89371	1.21398	0.418873	2.89822	0.00375291	0.0410473	0.0588283
ENSG00000169398	PTK2	144.867	-0.588474	0.203124	-2.89711	0.00376612	0.0411258	0.0322471
ENSG00000115758	ODC1	593.797	0.465391	0.160629	2.8973	0.00376394	0.0411258	0.0304765
ENSG00000136141	LRCH1	40.4935	-0.681523	0.235351	-2.89577	0.00378224	0.0412687	0.0335229
ENSG00000265727	RN7SL648P	3.02226	-1.21821	0.420833	-2.89475	0.00379461	0.041347	0.0822028
ENSG00000158246	FAM46B	7.91218	-1.14573	0.39584	-2.89443	0.00379851	0.041347	0.0633526
ENSG00000197381	ADARB1	13.4009	-1.01203	0.34964	-2.89449	0.00379772	0.041347	0.0515816
ENSG00000124217	MOCS3	37.197	-0.900397	0.31119	-2.8934	0.00381099	0.0414499	0.0341726
ENSG00000175183	CSRP2	218.786	-0.599405	0.207224	-2.89255	0.00382129	0.0415288	0.0313433
ENSG00000146072	TNFRSF21	18.975	-0.916434	0.316877	-2.89208	0.00382702	0.0415579	0.0518485
ENSG00000109103	UNC119	45.9104	-0.657529	0.227397	-2.89154	0.00383358	0.041563	0.0341726
ENSG00000157601	MX1	75.9131	1.18985	0.41147	2.89171	0.00383154	0.041563	0.0338488
ENSG00000182326	C1S	8.2057	-1.21673	0.420973	-2.89028	0.00384894	0.0416963	0.0597385
ENSG00000167747	C19orf48	426.835	0.49629	0.171765	2.88935	0.00386039	0.0417872	0.0308397
ENSG00000100523	DDHD1	45.9905	-0.817345	0.282911	-2.88906	0.003864	0.0417931	0.0340946
ENSG00000196588	MKL1	62.9495	0.582175	0.201624	2.88743	0.00388407	0.0419709	0.033763
ENSG00000164237	CMBL	12.2062	1.02559	0.355217	2.88722	0.00388659	0.0419709	0.0552365
ENSG00000130176	CNN1	6.67459	-1.13543	0.393432	-2.88595	0.00390232	0.0420741	0.0747877
ENSG00000138434	SSFA2	210.832	-0.367798	0.127444	-2.88596	0.0039022	0.0420741	0.0311773
ENSG00000132017	DCAF15	13.5049	-0.988601	0.342671	-2.88499	0.00391428	0.0421698	0.0554443
ENSG00000266010	GATA6-AS1	4.99968	-1.20656	0.418269	-2.88464	0.00391856	0.0421826	0.0692334
ENSG00000065268	WDR18	118.496	0.517107	0.179284	2.88428	0.00392307	0.0421978	0.0314045
ENSG00000092929	UNC13D	6.98256	1.2131	0.42063	2.88401	0.00392643	0.0422006	0.0744811
ENSG00000132970	WASF3	45.2399	-0.645528	0.223895	-2.88317	0.00393691	0.04228	0.0343128
ENSG00000279161	CTB-12A17.2	3.88272	-1.20396	0.417635	-2.8828	0.00394155	0.0422954	0.0752032
ENSG00000137207	YIPF3	223.942	-0.350901	0.12174	-2.88238	0.00394684	0.0422954	0.0311773
ENSG00000124532	MRS2	51.8334	0.646546	0.224315	2.88231	0.00394766	0.0422954	0.0341703
ENSG00000174791	RIN1	8.60929	-1.06907	0.37094	-2.88206	0.00395086	0.0422965	0.0609097
ENSG00000116729	WLS	106.227	-0.962911	0.334236	-2.88094	0.00396497	0.0424143	0.0333698
ENSG00000044090	CUL7	28.0048	-0.771944	0.26802	-2.88017	0.00397466	0.0424846	0.0341726
ENSG00000177971	IMP3	82.7806	0.532716	0.185096	2.87805	0.00400146	0.0427376	0.0298331
ENSG00000142541	RPL13A	1569.1	0.308779	0.107324	2.87708	0.00401371	0.0428349	0.0318934
ENSG00000109062	SLC9A3R1	44.7768	0.739689	0.257129	2.87673	0.0040182	0.0428493	0.034402
ENSG00000182718	ANXA2	340.829	-0.556981	0.193718	-2.87521	0.00403756	0.0429885	0.0318305
ENSG00000148459	PDSS1	27.6785	0.889545	0.309362	2.87542	0.00403492	0.0429885	0.0356147
ENSG00000168476	REEP4	42.4784	0.652843	0.227099	2.8747	0.00404407	0.0430242	0.0355815
ENSG00000196415	PRTN3	3.65197	1.2066	0.419823	2.87407	0.00405216	0.0430767	0.0779282
ENSG00000174547	MRPL11	145.58	0.379927	0.132289	2.87194	0.00407956	0.0433342	0.0341012
ENSG00000118473	SGIP1	14.4666	-1.01363	0.353018	-2.87133	0.00408748	0.0433561	0.0502
ENSG00000196636	SDHAF3	86.7258	0.699861	0.243744	2.87129	0.00408798	0.0433561	0.0324466
ENSG00000186051	TAL2	2.01314	-1.18721	0.413576	-2.8706	0.00409699	0.0434052	0.078331
ENSG00000189283	FHIT	36.3377	-0.675557	0.235349	-2.87044	0.00409897	0.0434052	0.0350348
ENSG00000123338	NCKAP1L	27.198	0.891291	0.310538	2.87015	0.00410275	0.0434115	0.035859
ENSG00000082701	GSK3B	51.165	-0.644203	0.224775	-2.86599	0.00415702	0.0439516	0.0358106
ENSG00000130244	FAM98C	5.63383	-1.19926	0.418836	-2.86331	0.00419243	0.0441915	0.0632526
ENSG00000138814	PPP3CA	190.49	-0.47802	0.166918	-2.86381	0.00418581	0.0441915	0.0325442
ENSG00000171988	JMJD1C	169.064	-0.46218	0.16141	-2.86339	0.00419135	0.0441915	0.0329208
ENSG00000160710	ADAR	233.987	0.421977	0.147375	2.86329	0.00419267	0.0441915	0.0333698
ENSG00000004809	SLC22A16	1.97258	1.12256	0.392186	2.86233	0.00420542	0.0442917	0.0882078
ENSG00000262001	DLGAP1-AS2	2.96229	-1.20376	0.420989	-2.85935	0.00424509	0.0445256	0.0802605
ENSG00000169946	ZFPM2	38.0158	-0.750453	0.262457	-2.85933	0.00424531	0.0445256	0.0362886
ENSG00000135837	CEP350	90.8319	-0.507317	0.177449	-2.85895	0.00425048	0.0445256	0.0311773
ENSG00000242125	SNHG3	264.404	0.461491	0.161346	2.86025	0.00423304	0.0445256	0.0335968
ENSG00000106591	MRPL32	143.564	0.463814	0.162189	2.85971	0.00424027	0.0445256	0.0340258
ENSG00000103485	QPRT	49.7585	0.703977	0.246219	2.85915	0.00424777	0.0445256	0.0367315
ENSG00000196660	SLC30A10	4.98868	1.19817	0.418939	2.86002	0.00423619	0.0445256	0.0785155
ENSG00000122566	HNRNPA2B1	2059.99	0.285878	0.100057	2.85715	0.00427467	0.0447446	0.0329208
ENSG00000149929	HIRIP3	24.2879	0.784011	0.274628	2.85482	0.00430616	0.0450055	0.0371173
ENSG00000172977	KAT5	12.7505	1.00735	0.352859	2.85481	0.00430619	0.0450055	0.0642822
ENSG00000149269	PAK1	39.8864	-0.663307	0.232371	-2.85451	0.00431027	0.0450136	0.0362343
ENSG00000142444	C19orf52	11.0179	1.12234	0.393227	2.85418	0.0043148	0.0450265	0.0529689
ENSG00000146066	HIGD2A	159.759	0.50555	0.177213	2.85278	0.00433388	0.045191	0.0341726
ENSG00000137726	FXYD6	51.0125	-0.75582	0.264968	-2.8525	0.00433769	0.0451962	0.0364049
ENSG00000176597	B3GNT5	9.92425	-1.04912	0.367861	-2.85195	0.00434515	0.0452393	0.074426
ENSG00000135372	NAT10	59.4215	0.630465	0.221094	2.85157	0.00435035	0.0452589	0.0452419
ENSG00000183691	NOG	28.4771	-1.00925	0.354023	-2.8508	0.00436098	0.0453349	0.0373438
ENSG00000145194	ECE2	50.7695	0.929382	0.326081	2.85016	0.00436976	0.0453916	0.0373656
ENSG00000189227	C15orf61	49.721	0.569317	0.199805	2.84937	0.00438064	0.0454699	0.0366749
ENSG00000171448	ZBTB26	25.0362	-0.961857	0.33763	-2.84885	0.00438771	0.0455087	0.0367041
ENSG00000119782	FKBP1B	28.0325	0.71599	0.251679	2.84486	0.00444311	0.0460483	0.0370159
ENSG00000240563	L1TD1	4.86018	-1.19606	0.42055	-2.84403	0.00445472	0.0461336	0.0804316
ENSG00000107036	RIC1	43.8597	-0.62409	0.219512	-2.84309	0.00446789	0.0462348	0.037452
ENSG00000011105	TSPAN9	30.7931	-0.848649	0.298614	-2.84196	0.0044837	0.0463333	0.037142
ENSG00000104177	MYEF2	37.3697	-0.644702	0.226854	-2.84193	0.0044842	0.0463333	0.0377865
ENSG00000168906	MAT2A	182.84	0.545003	0.19181	2.84136	0.0044921	0.0463799	0.0341726
ENSG00000142627	EPHA2	18.0124	-0.927283	0.326524	-2.83987	0.00451325	0.0465629	0.0578088
ENSG00000173281	PPP1R3B	18.7046	-0.801531	0.282266	-2.83962	0.00451666	0.0465629	0.0593748
ENSG00000108839	ALOX12	15.0509	1.14422	0.403555	2.83536	0.0045774	0.0471535	0.0619407
ENSG00000127824	TUBA4A	58.8494	0.703524	0.248171	2.83484	0.00458487	0.0471947	0.0470913
ENSG00000238133	MLK7-AS1	5.60042	-1.14393	0.403714	-2.83352	0.00460387	0.0473189	0.0822141
ENSG00000118308	LRMP	18.0632	1.03473	0.365153	2.83369	0.00460144	0.0473189	0.0542407
ENSG00000059758	CDK17	134.134	-0.566955	0.200163	-2.83247	0.00461904	0.0474391	0.0329208
ENSG00000174136	RGMB	12.1788	-0.930495	0.328867	-2.82939	0.00466361	0.0478577	0.0556153
ENSG00000186184	POLR1D	231.16	0.408251	0.144325	2.82869	0.00467383	0.0478577	0.0355294
ENSG00000122687	FTSJ2	52.522	0.707941	0.250271	2.8287	0.00467371	0.0478577	0.0383535
ENSG00000147168	IL2RG	5.84057	1.17517	0.415382	2.82913	0.00466742	0.0478577	0.0679011
ENSG00000128283	CDC42EP1	32.2993	-0.805403	0.285006	-2.82591	0.0047146	0.0482027	0.0390737
ENSG00000163882	POLR2H	208.713	0.549216	0.19434	2.82606	0.00471239	0.0482027	0.0354446
ENSG00000196338	NLGN3	3.901	-1.18316	0.418826	-2.82494	0.00472893	0.0483045	0.0886278
ENSG00000069399	BCL3	11.816	1.01318	0.358677	2.82476	0.00473164	0.0483045	0.0738815
ENSG00000259065	RP5-1021I20.1	2.1504	-1.13228	0.400973	-2.82384	0.00474524	0.0483837	0.078331
ENSG00000107815	C10orf2	13.3855	1.11321	0.39423	2.82375	0.00474649	0.0483837	0.0615526
ENSG00000163785	RYK	37.1112	-0.764004	0.270666	-2.82269	0.00476231	0.0485087	0.0395031
ENSG00000264229	RNU4ATAC	12.5166	1.01786	0.360909	2.82026	0.0047985	0.0488409	0.0634744
ENSG00000256061	DYX1C1	2.68815	-1.18608	0.420855	-2.81826	0.00482852	0.0489273	0.0963438
ENSG00000185716	C16orf52	14.5754	-1.08355	0.384457	-2.8184	0.00482634	0.0489273	0.0605453
ENSG00000120693	SMAD9	13.2681	-1.0306	0.365661	-2.81845	0.00482561	0.0489273	0.0622994
ENSG00000171115	GIMAP8	63.2962	-0.724935	0.257217	-2.81838	0.00482665	0.0489273	0.0392674
ENSG00000099341	PSMD8	399.487	0.323424	0.114717	2.81931	0.00481275	0.0489273	0.035859
ENSG00000138095	LRPPRC	225.15	0.412097	0.146212	2.81849	0.00482508	0.0489273	0.0359023
ENSG00000151474	FRMD4A	17.5296	-0.896406	0.318158	-2.81749	0.00484013	0.0489503	0.0606792
ENSG00000136238	RAC1	322.465	-0.317111	0.112574	-2.81692	0.00484874	0.0489503	0.0360188
ENSG00000136942	RPL35	873.037	0.343841	0.122057	2.81707	0.00484643	0.0489503	0.0361059
ENSG00000170180	GYPA	67.3706	1.05247	0.373622	2.81694	0.00484835	0.0489503	0.0388702
ENSG00000156575	PRG3	6.9162	1.06365	0.377518	2.81747	0.00484038	0.0489503	0.0860039
ENSG00000100567	PSMA3	713.001	0.306761	0.108918	2.81645	0.0048558	0.0489854	0.0360415
ENSG00000151640	DPYSL4	6.28478	-1.12721	0.400283	-2.81604	0.00486194	0.0490111	0.0854192
ENSG00000224699	LAMTOR5-AS1	3.46716	-1.18474	0.420934	-2.81455	0.00488454	0.0491663	0.0882078
ENSG00000174059	CD34	572.187	-0.572072	0.203244	-2.81471	0.00488208	0.0491663	0.0360188
ENSG00000165588	OTX2	2.68998	-1.08918	0.387217	-2.81284	0.00491062	0.0492833	0.0974118
ENSG00000232533	AC093673.5	17.4969	-0.894014	0.317815	-2.81301	0.00490807	0.0492833	0.0612943
ENSG00000143772	ITPKB	58.7387	-0.651496	0.231557	-2.81355	0.00489979	0.0492833	0.0373807
ENSG00000103035	PSMD7	176.006	0.427974	0.15214	2.81303	0.00490766	0.0492833	0.0371173
ENSG00000263470	RP11-160O5.1	3.78975	-1.15697	0.411396	-2.8123	0.00491888	0.0493298	0.0704071
ENSG00000089048	ESF1	63.2951	0.479057	0.170365	2.81194	0.00492441	0.0493491	0.0404404
ENSG00000035720	STAP1	34.3791	0.745444	0.265179	2.8111	0.0049372	0.0494409	0.0405141
ENSG00000117020	AKT3	74.5881	-0.635905	0.226409	-2.80866	0.00497483	0.0497811	0.0499345
ENSG00000158555	GDPD5	60.9278	-0.811454	0.289009	-2.80772	0.00498941	0.0498905	0.0499743
ENSG00000143248	RGS5	551.741	-0.946232	0.337175	-2.80635	0.0050106	0.0499639	0.0374978
ENSG00000151967	SCHIP1	26.3207	-0.789115	0.281194	-2.8063	0.00501141	0.0499639	0.0407185
ENSG00000175857	GAPT	6.09613	1.14963	0.409603	2.8067	0.00500525	0.0499639	0.0880349
ENSG00000184785	SMIM10	3.1931	1.17727	0.419414	2.80693	0.0050016	0.0499639	0.0811785
ENSG00000086189	DIMT1	183.253	0.440032	0.156854	2.80537	0.00502593	0.0500721	0.036969
ENSG00000253352	TUG1	190.747	-0.425403	0.151661	-2.80497	0.00503215	0.0500974	0.0374978
ENSG00000188229	TUBB4B	403.205	0.472206	0.168362	2.8047	0.00503632	0.0501024	0.0368188
ENSG00000178719	GRINA	55.87	-0.565613	0.201836	-2.80233	0.00507343	0.0504347	0.0504593
ENSG00000171848	RRM2	316.855	0.499868	0.178413	2.80174	0.00508276	0.0504907	0.0370371
ENSG00000071127	WDR1	287.732	0.406278	0.145042	2.80111	0.00509268	0.0505524	0.037049
ENSG00000166896	XRCC6BP1	28.9545	0.969493	0.346185	2.8005	0.00510233	0.0506114	0.0414258
ENSG00000082014	SMARCD3	2.87104	-1.16551	0.416264	-2.79992	0.00511148	0.0506654	0.0936774
ENSG00000205220	PSMB10	11.7596	1.02978	0.367832	2.7996	0.00511656	0.0506789	0.0725549
ENSG00000141298	SSH2	90.7562	-0.519787	0.185695	-2.79914	0.00512385	0.0507142	0.0374978
ENSG00000111229	ARPC3	334.68	0.313575	0.11204	2.79878	0.00512964	0.0507235	0.0373656
ENSG00000100427	MLC1	15.5388	1.01639	0.363176	2.79862	0.00513223	0.0507235	0.0656168
ENSG00000142303	ADAMTS10	4.62386	-1.08223	0.387094	-2.79579	0.00517734	0.0510953	0.0945922
ENSG00000101871	MID1	46.3459	-0.913272	0.326639	-2.79597	0.00517438	0.0510953	0.0418459
ENSG00000128536	CDHR3	2.62749	-1.16429	0.416481	-2.79554	0.00518135	0.0510979	0.0830419
ENSG00000158864	NDUFS2	270.686	0.347131	0.124188	2.79521	0.00518659	0.0511127	0.0374277
ENSG00000151552	QDPR	136.678	0.399155	0.142828	2.79465	0.00519561	0.0511568	0.0357465
ENSG00000173465	SSSCA1	88.4183	0.483105	0.172879	2.79446	0.00519857	0.0511568	0.0379461
ENSG00000100823	APEX1	514.241	0.298445	0.106819	2.79393	0.00520718	0.0512046	0.0374969
ENSG00000143799	PARP1	242.579	0.408542	0.146246	2.79353	0.00521362	0.051225	0.0378959
ENSG00000102547	CAB39L	7.38243	1.11203	0.398102	2.79333	0.00521677	0.051225	0.078331
ENSG00000074201	CLNS1A	373.296	0.371198	0.132903	2.793	0.00522221	0.0512415	0.0383749
ENSG00000204568	MRPS18B	263.217	0.322395	0.115446	2.7926	0.00522856	0.0512669	0.0383913
ENSG00000170275	CRTAP	296.075	-0.401676	0.143861	-2.79211	0.00523658	0.0512908	0.0374978
ENSG00000101182	PSMA7	1160.54	0.308328	0.110444	2.79171	0.00524304	0.0512908	0.0380189
ENSG00000136933	RABEPK	76.3507	0.530535	0.190021	2.79198	0.00523863	0.0512908	0.0515816
ENSG00000231389	HLA-DPA1	28.8852	1.02441	0.366972	2.79152	0.00524604	0.0512908	0.041154
ENSG00000170271	FAXDC2	11.6146	-0.983857	0.352569	-2.79054	0.00526199	0.05141	0.0677459
ENSG00000176485	PLA2G16	29.3545	-0.929214	0.333045	-2.79005	0.00526993	0.0514506	0.0413097
ENSG00000176890	TYMS	234.91	0.401576	0.143992	2.78888	0.00528906	0.0516005	0.0382007
ENSG00000121417	ZNF211	28.1063	-0.837251	0.300268	-2.78834	0.00529785	0.0516493	0.0423588
ENSG00000124610	HIST1H1A	34.6905	0.960751	0.344747	2.78683	0.00532268	0.0518544	0.0415003
ENSG00000079102	RUNX1T1	211.619	-0.517207	0.185882	-2.78244	0.00539515	0.0525228	0.0382007
ENSG00000126804	ZBTB1	79.3405	-0.588885	0.211674	-2.78203	0.00540194	0.0525514	0.0419581
ENSG00000128512	DOCK4	67.3376	-0.722024	0.259554	-2.78179	0.00540595	0.0525529	0.0432554
ENSG00000108511	HOXB6	18.9743	-0.863525	0.310576	-2.78039	0.00542929	0.0525924	0.0652923
ENSG00000213445	SIPA1	39.8339	-0.80102	0.288053	-2.78081	0.00542235	0.0525924	0.0432109
ENSG00000065135	GNAI3	270.671	-0.338648	0.121798	-2.7804	0.00542917	0.0525924	0.0395031
ENSG00000163655	GMPS	198.307	0.395823	0.14236	2.78044	0.00542857	0.0525924	0.0388702
ENSG00000148175	STOM	164.096	0.43795	0.157489	2.78083	0.00542204	0.0525924	0.0383226
ENSG00000096696	DSP	50.2916	-0.865931	0.311559	-2.77935	0.00544675	0.052724	0.0428253
ENSG00000206190	ATP10A	2.22706	1.1099	0.39951	2.77814	0.00546709	0.0528834	0.104771
ENSG00000159377	PSMB4	773.851	0.227209	0.0818052	2.77744	0.00547892	0.0529603	0.0388108
ENSG00000008130	NADK	23.2334	0.853431	0.307317	2.77704	0.00548567	0.052988	0.0435513
ENSG00000164946	FREM1	30.8255	-0.962475	0.34662	-2.77675	0.00549058	0.0529978	0.0431047
ENSG00000147588	PMP2	7.3272	-1.1466	0.413102	-2.77559	0.00551025	0.0530376	0.0759723
ENSG00000162944	RFTN2	24.6817	-0.866067	0.31201	-2.77576	0.00550722	0.0530376	0.0435703
ENSG00000165916	PSMC3	308.628	0.365469	0.13167	2.77565	0.0055091	0.0530376	0.0398546
ENSG00000257365	FNTB	47.1541	0.838133	0.301909	2.77611	0.00550132	0.0530376	0.0435773
ENSG00000145335	SNCA	90.7667	0.566602	0.204159	2.77529	0.00551522	0.053048	0.0395031
ENSG00000170373	CST1	52.5521	-1.04767	0.377644	-2.77422	0.00553335	0.0531281	0.0432554
ENSG00000163947	ARHGEF3	51.2438	-0.735549	0.265121	-2.77439	0.00553047	0.0531281	0.0438513
ENSG00000073792	IGF2BP2	47.1384	-0.603549	0.217565	-2.77411	0.00553524	0.0531281	0.0438513
ENSG00000078053	AMPH	4.52847	-1.16077	0.418551	-2.77329	0.00554919	0.0532246	0.0985543
ENSG00000137106	GRHPR	232.343	0.3915	0.141195	2.77275	0.00555849	0.0532763	0.0395517
ENSG00000047849	MAP4	123.341	-0.56924	0.205348	-2.77208	0.00557002	0.0533167	0.0397405
ENSG00000179348	GATA2	98.1398	0.747656	0.269712	2.77205	0.00557051	0.0533167	0.0405958
ENSG00000136709	WDR33	129.415	-0.443307	0.159953	-2.77149	0.00558006	0.0533451	0.0373807
ENSG00000068079	IFI35	12.9626	1.00176	0.361461	2.77142	0.0055813	0.0533451	0.0631048
ENSG00000141577	CEP131	3.14112	-1.16629	0.420961	-2.77053	0.0055965	0.0534528	0.0876977
ENSG00000104980	TIMM44	53.0876	0.628103	0.226872	2.76853	0.00563093	0.0537441	0.0437779
ENSG00000205356	TECPR1	32.2202	-0.787632	0.284639	-2.76712	0.00565534	0.0539393	0.044548
ENSG00000104331	IMPAD1	130.464	-0.504429	0.182375	-2.76589	0.00567683	0.0541015	0.0375912
ENSG00000161642	ZNF385A	7.39416	1.07597	0.389042	2.76569	0.00568028	0.0541015	0.0775153
ENSG00000148848	ADAM12	33.9084	-0.792942	0.286745	-2.76532	0.00568673	0.0541251	0.0445229
ENSG00000187678	SPRY4	62.1893	-0.850037	0.30752	-2.76417	0.00570676	0.0542779	0.0441788
ENSG00000174938	SEZ6L2	12.5237	-0.969883	0.35107	-2.76265	0.00573348	0.054494	0.0778716
ENSG00000162496	DHRS3	41.3376	-0.854754	0.309484	-2.76186	0.00574724	0.0545109	0.044988
ENSG00000175970	UNC119B	26.4459	-0.770261	0.278888	-2.7619	0.00574653	0.0545109	0.0449136
ENSG00000008513	ST3GAL1	68.2322	-0.669679	0.242469	-2.76192	0.00574629	0.0545109	0.0414609
ENSG00000140941	MAP1LC3B	222.858	-0.427934	0.154958	-2.76162	0.00575158	0.0545141	0.0405148
ENSG00000107372	ZFAND5	291.876	-0.372886	0.135039	-2.76133	0.00575664	0.0545242	0.03993
ENSG00000165030	NFIL3	20.6585	-1.01368	0.36723	-2.76034	0.00577407	0.0546513	0.0632267
ENSG00000154511	FAM69A	8.08365	-1.11496	0.404149	-2.75878	0.00580172	0.054875	0.0893802
ENSG00000160325	CACFD1	8.71289	-1.06281	0.385351	-2.75803	0.00581517	0.054926	0.0842019
ENSG00000134057	CCNB1	358.923	0.545606	0.197857	2.75757	0.00582322	0.054926	0.0403605
ENSG00000165501	LRR1	71.5564	0.645251	0.233944	2.75814	0.00581308	0.054926	0.0447684
ENSG00000198633	ZNF534	2.10354	1.14157	0.413961	2.75767	0.00582146	0.054926	0.104279
ENSG00000204136	GGTA1P	6.28276	-1.08044	0.392047	-2.75589	0.00585323	0.0551709	0.0899852
ENSG00000100360	IFT27	33.2232	-0.631162	0.229108	-2.75487	0.00587156	0.0553054	0.0454971
ENSG00000140538	NTRK3	11.9676	1.06319	0.38611	2.75358	0.00589471	0.0554851	0.0652039
ENSG00000146083	RNF44	91.9376	-0.464155	0.168641	-2.75232	0.00591741	0.0556604	0.0436839
ENSG00000005469	CROT	24.1721	-0.870307	0.316338	-2.75119	0.00593785	0.0557373	0.0453821
ENSG00000100106	TRIOBP	87.045	-0.543791	0.19765	-2.75128	0.00593636	0.0557373	0.0424754
ENSG00000173692	PSMD1	271.263	0.314531	0.114324	2.75122	0.00593734	0.0557373	0.0408035
ENSG00000146535	GNA12	65.7814	-0.851457	0.309565	-2.75049	0.00595059	0.0558185	0.0449215
ENSG00000173376	NDNF	6.18743	-1.15196	0.418973	-2.74948	0.00596905	0.0559532	0.0796891
ENSG00000184857	TMEM186	32.1287	0.721165	0.262509	2.7472	0.0060107	0.0563049	0.0458715
ENSG00000111237	VPS29	284.316	0.333029	0.121303	2.74543	0.00604326	0.0565322	0.0415022
ENSG00000104904	OAZ1	575.228	0.36565	0.133176	2.7456	0.00603996	0.0565322	0.0416367
ENSG00000273650	CTD-3193K9.11	3.60762	-1.15357	0.420336	-2.74441	0.00606199	0.0566298	0.104686
ENSG00000115457	IGFBP2	261.081	-0.717962	0.261601	-2.7445	0.00606033	0.0566298	0.0414258
ENSG00000136044	APPL2	36.1428	-0.874413	0.318738	-2.74336	0.0060814	0.0567722	0.0462858
ENSG00000244694	PTCHD4	9.70852	-1.12117	0.408762	-2.74283	0.00609117	0.0568246	0.0925535
ENSG00000159708	LRRC36	5.64359	-1.15021	0.419408	-2.74247	0.00609788	0.0568482	0.0809374
ENSG00000266402	SNHG25	18.6534	0.899081	0.32788	2.74211	0.00610468	0.0568728	0.074911
ENSG00000164039	BDH2	53.1283	-0.713064	0.260069	-2.74183	0.0061098	0.0568816	0.0571435
ENSG00000158874	APOA2	23.0043	-1.0821	0.394705	-2.74155	0.00611498	0.056891	0.0470034
ENSG00000069020	MAST4	112.813	-0.593601	0.216624	-2.74023	0.00613962	0.0570813	0.0396425
ENSG00000085449	WDFY1	83.1997	-0.554372	0.202428	-2.73861	0.00616987	0.0573061	0.0426059
ENSG00000139687	RB1	127.479	-0.509574	0.186078	-2.73849	0.0061722	0.0573061	0.0449254
ENSG00000112414	ADGRG6	23.9145	-0.898502	0.328156	-2.73804	0.00618074	0.0573464	0.0468937
ENSG00000084234	APLP2	290.15	-0.444637	0.16246	-2.7369	0.00620207	0.0575051	0.042105
ENSG00000165138	ANKS6	9.48689	-0.968198	0.353802	-2.73656	0.00620861	0.0575266	0.0819542
ENSG00000129235	TXNDC17	444.455	0.345897	0.126422	2.73606	0.00621799	0.0575745	0.0428733
ENSG00000154240	CEP112	9.26391	-1.00205	0.366426	-2.73466	0.00624455	0.0577812	0.0677459
ENSG00000145681	HAPLN1	2181.02	-0.838921	0.306993	-2.73271	0.00628164	0.0580494	0.0437779
ENSG00000184730	APOBR	4.30059	1.14863	0.42033	2.73268	0.00628205	0.0580494	0.0946343
ENSG00000181885	CLDN7	13.5773	-0.979945	0.358774	-2.73137	0.0063072	0.0582423	0.074426
ENSG00000102996	MMP15	20.1556	-0.894898	0.327781	-2.73017	0.00633009	0.0584141	0.0755735
ENSG00000163682	RPL9	58.1316	0.48522	0.17774	2.72995	0.00633444	0.0584147	0.0470883
ENSG00000144118	RALB	228.439	-0.584392	0.214136	-2.72907	0.00635132	0.0585309	0.0432554
ENSG00000126756	UXT	222.079	0.411815	0.150917	2.72876	0.00635739	0.0585472	0.0431982
ENSG00000132394	EEFSEC	13.0405	0.954624	0.350125	2.72652	0.00640056	0.058905	0.0689324
ENSG00000183580	FBXL7	27.0607	-0.842196	0.30895	-2.726	0.00641075	0.058959	0.0479889
ENSG00000164830	OXR1	77.8267	-0.597785	0.219448	-2.72404	0.0064489	0.0592699	0.0481654
ENSG00000182827	ACBD3	47.631	-0.650838	0.238956	-2.72368	0.00645594	0.0592946	0.0489841
ENSG00000196911	KPNA5	29.1736	-0.736823	0.27076	-2.72131	0.00650237	0.0596408	0.0478837
ENSG00000188529	SRSF10	321.135	0.332175	0.122055	2.72152	0.0064982	0.0596408	0.0448179
ENSG00000162882	HAAO	10.0535	-1.10994	0.407948	-2.72078	0.00651275	0.0596958	0.0906642
ENSG00000273066	RP11-216L13.19	7.53205	1.10401	0.405819	2.72046	0.00651916	0.0597145	0.0697363
ENSG00000101017	CD40	187.676	-0.661917	0.243378	-2.71971	0.00653398	0.0597814	0.0443481
ENSG00000189079	ARID2	138.677	-0.498999	0.18348	-2.71964	0.00653523	0.0597814	0.0414258
ENSG00000168010	ATG16L2	23.6805	-0.832741	0.306277	-2.71891	0.00654968	0.0598734	0.0487674
ENSG00000169418	NPR1	25.8748	-0.770827	0.283575	-2.71825	0.00656283	0.0599397	0.0496345
ENSG00000105287	PRKD2	28.6583	-0.719783	0.264811	-2.7181	0.00656572	0.0599397	0.0481765
ENSG00000104738	MCM4	148.052	0.606693	0.223567	2.7137	0.00665362	0.0607015	0.044988
ENSG00000007255	TRAPPC6A	115.78	-0.467194	0.172204	-2.71303	0.0066671	0.0607838	0.0475789
ENSG00000018408	WWTR1	155.861	-0.737572	0.271898	-2.71268	0.00667416	0.0608076	0.0449318
ENSG00000162076	FLYWCH2	67.5119	-0.7818	0.288278	-2.71196	0.00668859	0.060867	0.0502
ENSG00000173065	FAM222B	46.3246	-0.594089	0.219066	-2.71191	0.00668961	0.060867	0.0502
ENSG00000151292	CSNK1G3	84.3979	-0.453554	0.167292	-2.71115	0.00670511	0.0609673	0.0463603
ENSG00000140937	CDH11	38.4132	-0.836977	0.3088	-2.71041	0.00671991	0.0610141	0.0503563
ENSG00000070087	PFN2	152.094	-0.547558	0.202011	-2.71054	0.00671731	0.0610141	0.0422536
ENSG00000139618	BRCA2	62.2404	0.545991	0.201456	2.71023	0.00672368	0.0610141	0.0609475
ENSG00000100906	NFKBIA	298.479	-0.510185	0.18856	-2.70569	0.00681617	0.0618124	0.0464606
ENSG00000227372	TP73-AS1	15.225	-0.966996	0.357505	-2.70484	0.00683369	0.0618479	0.0706705
ENSG00000189042	ZNF567	21.3059	-0.804294	0.297339	-2.70498	0.00683092	0.0618479	0.0763258
ENSG00000120278	PLEKHG1	88.408	-0.700325	0.258906	-2.70494	0.00683171	0.0618479	0.0459888
ENSG00000068654	POLR1A	44.6371	0.717887	0.265435	2.70457	0.00683927	0.0618573	0.049684
ENSG00000272168	CASC15	8.43921	-1.12902	0.417784	-2.7024	0.00688419	0.0621823	0.0725549
ENSG00000136802	LRRC8A	89.6901	-0.536624	0.198574	-2.70239	0.00688432	0.0621823	0.0486918
ENSG00000274997	HIST1H2AH	6.08981	1.08816	0.402733	2.70194	0.00689362	0.0622251	0.107605
ENSG00000161057	PSMC2	270.016	0.362594	0.134252	2.70085	0.00691615	0.0623459	0.0462537
ENSG00000158716	DUSP23	64.0373	0.631248	0.233703	2.70107	0.00691165	0.0623459	0.0500319
ENSG00000196562	SULF2	10.203	-1.08712	0.402664	-2.69981	0.00693782	0.0625	0.0882078
ENSG00000139547	RDH16	2.36615	-1.10183	0.408229	-2.69905	0.00695381	0.0626026	0.118185
ENSG00000125912	NCLN	52.5814	0.500412	0.185482	2.6979	0.00697788	0.0627779	0.0509085
ENSG00000160796	NBEAL2	43.3379	0.593553	0.220027	2.69763	0.00698345	0.0627866	0.0503563
ENSG00000101444	AHCY	224.943	0.429639	0.159341	2.69635	0.00701038	0.0629872	0.0473686
ENSG00000053918	KCNQ1	3.80567	-1.10657	0.410756	-2.69397	0.00706063	0.0632719	0.0890053
ENSG00000111077	TNS2	15.8466	-0.937732	0.348055	-2.69421	0.00705567	0.0632719	0.0809374
ENSG00000166233	ARIH1	69.0723	-0.549911	0.204115	-2.69412	0.00705752	0.0632719	0.0479889
ENSG00000198276	UCKL1	45.0609	0.598305	0.222036	2.69463	0.00704672	0.0632719	0.0512668
ENSG00000132639	SNAP25	3.7901	-1.12023	0.415872	-2.69369	0.00706663	0.0632841	0.116823
ENSG00000103061	SLC7A6OS	9.23404	1.06991	0.397233	2.69339	0.00707289	0.0632987	0.0890286
ENSG00000165169	DYNLT3	46.405	-0.61219	0.227402	-2.6921	0.00710038	0.063503	0.0515387
ENSG00000105197	TIMM50	184.026	0.430837	0.1601	2.69105	0.00712285	0.0636622	0.0472206
ENSG00000184162	NR2C2AP	18.6897	0.849536	0.315807	2.69005	0.00714419	0.0638111	0.0816274
ENSG00000146386	ABRACL	326.558	0.303151	0.11271	2.68967	0.00715234	0.0638421	0.0473473
ENSG00000143622	RIT1	71.2421	-0.633329	0.235628	-2.68783	0.00719183	0.0641526	0.0486918
ENSG00000120029	C10orf76	24.9477	0.790191	0.294225	2.68567	0.00723843	0.0645261	0.0529225
ENSG00000099954	CECR2	31.4345	-0.753946	0.280769	-2.68529	0.00724678	0.0645288	0.0529225
ENSG00000079999	KEAP1	48.0917	0.684772	0.255015	2.68522	0.0072482	0.0645288	0.0521122
ENSG00000182916	TCEAL7	37.0418	-1.06459	0.396541	-2.68469	0.00725968	0.0645889	0.0516363
ENSG00000167244	IGF2	50.4978	-1.06631	0.397257	-2.68418	0.00727083	0.0646038	0.0529888
ENSG00000111186	WNT5B	20.5105	1.0484	0.39058	2.68421	0.00727012	0.0646038	0.0791267
ENSG00000099282	TSPAN15	84.2346	-0.655365	0.244293	-2.6827	0.007303	0.0648474	0.0448179
ENSG00000273247	RP11-83A24.2	10.8227	-1.05288	0.392512	-2.68241	0.00730937	0.0648618	0.10439
ENSG00000113742	CPEB4	20.6098	-0.809465	0.30186	-2.68159	0.00732727	0.0649783	0.0742709
ENSG00000184697	CLDN6	4.85036	-1.1161	0.416249	-2.68134	0.00733287	0.0649857	0.112628
ENSG00000169756	LIMS1	215.678	-0.447295	0.166875	-2.68041	0.00735314	0.065123	0.0489841
ENSG00000124562	SNRPC	435.898	0.310554	0.115896	2.6796	0.00737112	0.0652399	0.0476179
ENSG00000231749	ABCA9-AS1	2.78654	-1.1269	0.420953	-2.67702	0.00742813	0.0656592	0.12903
ENSG00000139318	DUSP6	53.0669	-0.702493	0.262407	-2.67711	0.00742594	0.0656592	0.0649777
ENSG00000137409	MTCH1	214.877	-0.386858	0.144554	-2.67621	0.00744592	0.0657739	0.0486918
ENSG00000104728	ARHGEF10	33.541	-0.706467	0.264291	-2.67306	0.00751624	0.0663092	0.0540732
ENSG00000204628	GNB2L1	3581.96	0.224218	0.0838782	2.67314	0.0075145	0.0663092	0.0489841
ENSG00000186994	KANK3	23.0128	-0.824884	0.308736	-2.67181	0.00754435	0.0665141	0.0543112
ENSG00000090097	PCBP4	23.1968	-0.97777	0.366028	-2.6713	0.00755582	0.0665723	0.0542405
ENSG00000203760	CENPW	142.144	0.520192	0.19477	2.6708	0.00756709	0.0666285	0.0504015
ENSG00000005007	UPF1	37.5525	0.692549	0.259445	2.66934	0.00759996	0.0668747	0.0532044
ENSG00000267736	HMGB2P1	5.00349	1.02221	0.383146	2.66793	0.00763206	0.0670707	0.11586
ENSG00000233236	AP001171.1	2.23618	1.08513	0.406701	2.66813	0.00762756	0.0670707	0.131498
ENSG00000164867	NOS3	20.2293	-0.85476	0.320656	-2.66566	0.00768379	0.067136	0.0870504
ENSG00000087245	MMP2	86.1229	-0.765307	0.287015	-2.66643	0.00766615	0.067136	0.0499566
ENSG00000163683	SMIM14	36.4798	-0.734871	0.275581	-2.66662	0.00766175	0.067136	0.0548204
ENSG00000184500	PROS1	54.3791	-0.6669	0.250168	-2.66581	0.00768025	0.067136	0.0548434
ENSG00000142949	PTPRF	71.0672	-0.61965	0.232439	-2.66586	0.0076792	0.067136	0.0548434
ENSG00000108854	SMURF2	61.7786	-0.602097	0.225862	-2.66578	0.00768108	0.067136	0.0536253
ENSG00000147421	HMBOX1	80.4842	-0.578507	0.216901	-2.66714	0.00764988	0.067136	0.0540732
ENSG00000101966	XIAP	59.9708	-0.437932	0.164221	-2.66672	0.00765951	0.067136	0.0508378
ENSG00000077348	EXOSC5	919.31	0.618626	0.231932	2.66727	0.00764697	0.067136	0.0496489
ENSG00000137285	TUBB2B	9.19158	-0.963355	0.361489	-2.66497	0.00769958	0.0671879	0.0946343
ENSG00000105438	KDELR1	117.256	-0.425198	0.159545	-2.66506	0.00769746	0.0671879	0.0524264
ENSG00000150753	CCT5	626.907	0.39352	0.14772	2.66396	0.00772273	0.0673037	0.0495582
ENSG00000166669	ATF7IP2	99.8953	0.780111	0.292828	2.66406	0.00772033	0.0673037	0.0467879
ENSG00000258819	RP11-7F17.3	8.19861	-1.06304	0.399311	-2.66217	0.00776376	0.0676181	0.0950605
ENSG00000188738	FSIP2	16.4766	-1.07309	0.403143	-2.6618	0.00777238	0.0676438	0.0769849
ENSG00000184992	BRI3BP	36.0388	0.893993	0.335883	2.66162	0.00777663	0.0676438	0.0553085
ENSG00000121578	B4GALT4	40.3099	-0.676063	0.254056	-2.66107	0.00778917	0.0677097	0.0553235
ENSG00000140463	BBS4	29.5355	-0.824496	0.310098	-2.65882	0.00784149	0.0681211	0.0553235
ENSG00000224078	SNHG14	251.084	-0.307277	0.115633	-2.65735	0.00787585	0.068376	0.0502
ENSG00000274536	RP6-159A1.4	17.4709	1.07308	0.40419	2.6549	0.00793315	0.0688297	0.0876977
ENSG00000105186	ANKRD27	46.4893	0.848768	0.319775	2.65427	0.00794811	0.0689157	0.0547776
ENSG00000182551	ADI1	58.0539	0.552295	0.208128	2.65363	0.00796302	0.069001	0.0562572
ENSG00000136869	TLR4	42.1874	-0.69606	0.262331	-2.65336	0.00796937	0.0690122	0.0561039
ENSG00000021300	PLEKHB1	4.08819	-1.11452	0.420189	-2.65243	0.00799149	0.0691325	0.0966386
ENSG00000130338	TULP4	70.4627	-0.5347	0.201595	-2.65235	0.0079934	0.0691325	0.0548682
ENSG00000100348	TXN2	250.823	0.394381	0.148704	2.65213	0.00799861	0.0691337	0.0506784
ENSG00000163827	LRRC2	5.39478	-1.11496	0.42049	-2.65158	0.00801159	0.069202	0.120629
ENSG00000179918	SEPHS2	52.7282	0.673987	0.254232	2.65106	0.00802387	0.0692643	0.0566118
ENSG00000125821	DTD1	164.804	0.34076	0.128584	2.6501	0.00804672	0.0694176	0.0519991
ENSG00000198431	TXNRD1	136.029	0.46683	0.176196	2.64949	0.00806143	0.0694566	0.0513888
ENSG00000158578	ALAS2	130.371	1.07769	0.40673	2.64964	0.00805787	0.0694566	0.0513888
ENSG00000116830	TTF2	54.5918	0.557697	0.210609	2.64802	0.00809656	0.0697152	0.0570104
ENSG00000114200	BCHE	17.4761	-0.970225	0.366431	-2.64777	0.00810246	0.0697221	0.0885964
ENSG00000185800	DMWD	12.4695	-1.00897	0.381164	-2.64707	0.00811936	0.0697716	0.104984
ENSG00000106028	SSBP1	600.668	0.286985	0.108424	2.64689	0.00812356	0.0697716	0.0523469
ENSG00000198805	PNP	300.178	0.516336	0.19507	2.64693	0.0081226	0.0697716	0.0513888
ENSG00000102225	CDK16	59.9676	-0.453275	0.171416	-2.6443	0.00818589	0.0702184	0.0530272
ENSG00000187109	NAP1L1	870.71	-0.221626	0.0838081	-2.64445	0.00818249	0.0702184	0.0526175
ENSG00000169744	LDB2	294.344	-0.638451	0.241577	-2.64284	0.00822136	0.0704702	0.0515816
ENSG00000116962	NID1	146.656	-0.465983	0.176331	-2.64267	0.00822557	0.0704702	0.0519991
ENSG00000226415	TPI1P1	47.0273	0.505681	0.191417	2.64177	0.00824734	0.0706123	0.0574632
ENSG00000140416	TPM1	83.1705	-0.725341	0.27467	-2.64077	0.00827178	0.0707736	0.0489841
ENSG00000141968	VAV1	28.9798	0.79031	0.299295	2.64057	0.00827655	0.0707736	0.0570104
ENSG00000142538	PTH2	1.89058	-1.05445	0.399428	-2.6399	0.00829307	0.0708704	0.138617
ENSG00000130755	GMFG	245.91	0.418517	0.158586	2.63905	0.00831384	0.070959	0.0517282
ENSG00000105655	ISYNA1	177.566	0.492206	0.186497	2.63922	0.00830965	0.070959	0.0519906
ENSG00000006125	AP2B1	187.228	-0.400662	0.151871	-2.63817	0.00833558	0.0711001	0.0525126
ENSG00000167996	FTH1	209.778	0.364627	0.138233	2.63778	0.00834502	0.0711361	0.0520311
ENSG00000175265	GOLGA8A	36.9129	-0.675424	0.2561	-2.63734	0.00835581	0.0711836	0.0574422
ENSG00000177469	PTRF	107.327	-0.513022	0.194576	-2.63662	0.00837367	0.0712686	0.0495167
ENSG00000185811	IKZF1	28.3925	0.942358	0.357426	2.63652	0.00837625	0.0712686	0.0574632
ENSG00000177192	PUS1	23.1527	0.773349	0.29351	2.63483	0.00841794	0.0715787	0.0585247
ENSG00000143157	POGK	87.769	-0.663046	0.251787	-2.63336	0.00845447	0.0718445	0.0529689
ENSG00000173928	SWSAP1	17.3721	-0.819862	0.311568	-2.63141	0.00850325	0.0718573	0.0928936
ENSG00000141699	FAM134C	28.7655	-0.735644	0.279537	-2.63165	0.00849715	0.0718573	0.0586076
ENSG00000147065	MSN	540.171	-0.332198	0.126244	-2.6314	0.00850339	0.0718573	0.0529225
ENSG00000155368	DBI	405.024	0.416092	0.158115	2.63158	0.00849876	0.0718573	0.0527704
ENSG00000100461	RBM23	100.793	0.433822	0.164863	2.63141	0.00850316	0.0718573	0.0559049
ENSG00000095906	NUBP2	101.698	0.498341	0.189374	2.63152	0.00850036	0.0718573	0.054356
ENSG00000100162	CENPM	97.6839	0.564051	0.214259	2.63256	0.00847435	0.0718573	0.0542999
ENSG00000123609	NMI	29.3089	0.876117	0.332798	2.63258	0.0084739	0.0718573	0.0578712
ENSG00000135426	TESPA1	4.30526	1.07995	0.410256	2.63238	0.00847882	0.0718573	0.125229
ENSG00000087077	TRIP6	48.5845	0.532319	0.202319	2.63109	0.00851127	0.0718794	0.0588387
ENSG00000167969	ECI1	132.055	0.464087	0.176407	2.63077	0.00851918	0.0718852	0.0532282
ENSG00000119402	FBXW2	77.0311	0.477235	0.181414	2.63064	0.0085225	0.0718852	0.0574632
ENSG00000174640	SLCO2A1	6.20338	-1.10169	0.418917	-2.62986	0.00854195	0.0719614	0.125769
ENSG00000131016	AKAP12	163.497	-0.697368	0.265173	-2.62986	0.00854209	0.0719614	0.0529225
ENSG00000105676	ARMC6	40.9583	0.792304	0.301305	2.62957	0.00854928	0.0719775	0.0590246
ENSG00000165246	NLGN4Y	20.6063	-0.746568	0.283994	-2.62881	0.0085683	0.0720932	0.0819242
ENSG00000176105	YES1	141.447	-0.531674	0.202325	-2.62782	0.0085933	0.072259	0.0547776
ENSG00000118508	RAB32	165.03	0.522802	0.199053	2.62645	0.00862818	0.0725075	0.0534127
ENSG00000102349	KLF8	7.57004	-1.10395	0.420459	-2.6256	0.00864973	0.0726438	0.0838873
ENSG00000168273	SMIM4	61.3433	0.631368	0.240524	2.62496	0.00866581	0.0726929	0.0580786
ENSG00000070182	SPTB	2.88269	1.07164	0.40825	2.62495	0.00866623	0.0726929	0.136346
ENSG00000105677	TMEM147	276.711	0.337494	0.128605	2.62426	0.00868381	0.0727851	0.0534769
ENSG00000111725	PRKAB1	79.6084	0.574138	0.218794	2.6241	0.00868789	0.0727851	0.0597385
ENSG00000164405	UQCRQ	389.726	0.47065	0.179388	2.62364	0.00869951	0.0728377	0.0547776
ENSG00000114353	GNAI2	240.652	-0.348023	0.132672	-2.62319	0.00871114	0.0728903	0.0537867
ENSG00000121858	TNFSF10	54.7795	1.02332	0.390162	2.62281	0.00872091	0.0729273	0.0598206
ENSG00000109787	KLF3	269.791	-0.443144	0.169051	-2.62136	0.00875802	0.0731032	0.0537867
ENSG00000152464	RPP38	24.4521	0.706811	0.269623	2.62148	0.00875484	0.0731032	0.0597385
ENSG00000121716	PILRB	2.69372	1.07495	0.41006	2.62146	0.00875549	0.0731032	0.134328
ENSG00000169047	IRS1	5.73254	-1.07987	0.41203	-2.62086	0.00877075	0.0731109	0.126603
ENSG00000149743	TRPT1	119.781	-0.53664	0.204797	-2.62035	0.00878406	0.0731109	0.0510745
ENSG00000161016	RPL8	3162.84	0.221664	0.0845834	2.62066	0.00877597	0.0731109	0.0549178
ENSG00000147684	NDUFB9	346.978	0.351658	0.134212	2.62017	0.00878869	0.0731109	0.0540732
ENSG00000114054	PCCB	153.64	0.392586	0.149838	2.62007	0.00879111	0.0731109	0.0510745
ENSG00000160799	CCDC12	126.516	0.447183	0.170665	2.62024	0.00878668	0.0731109	0.0510745
ENSG00000122126	OCRL	26.2535	-0.781904	0.298674	-2.61792	0.00884682	0.0735125	0.0602733
ENSG00000099219	ERMP1	52.6464	-0.6791	0.259435	-2.61762	0.00885464	0.0735125	0.0588422
ENSG00000174780	SRP72	223.838	0.336627	0.128603	2.61758	0.00885557	0.0735125	0.054656
ENSG00000130164	LDLR	108.308	-0.517814	0.197871	-2.61692	0.0088726	0.0735766	0.0548204
ENSG00000198561	CTNND1	303.64	-0.484254	0.185051	-2.61687	0.00887408	0.0735766	0.054356
ENSG00000099864	PALM	16.9107	-0.858828	0.328312	-2.61589	0.00889959	0.0736986	0.094596
ENSG00000175061	LRRC75A-AS1	659.475	0.290303	0.110973	2.61598	0.00889706	0.0736986	0.0540775
ENSG00000171004	HS6ST2	4.35038	-1.09751	0.419686	-2.61507	0.00892105	0.0738314	0.129563
ENSG00000134853	PDGFRA	17.527	-0.945225	0.361494	-2.61478	0.0089286	0.0738491	0.0947101
ENSG00000120068	HOXB8	2.4019	-1.06675	0.408148	-2.61364	0.00895835	0.0740054	0.139277
ENSG00000160055	TMEM234	14.413	-0.936184	0.358192	-2.61364	0.00895835	0.0740054	0.0948801
ENSG00000173638	SLC19A1	23.1866	0.840661	0.321708	2.61312	0.008972	0.0740733	0.0601661
ENSG00000123700	KCNJ2	12.4683	-1.09227	0.418151	-2.61215	0.00899745	0.0742385	0.086276
ENSG00000237125	HAND2-AS1	2.5224	-1.09785	0.420363	-2.61167	0.00901003	0.0742973	0.132671
ENSG00000185043	CIB1	119.032	0.48426	0.185439	2.61143	0.00901639	0.0743048	0.0551634
ENSG00000134905	CARS2	45.1567	0.699308	0.267826	2.61106	0.00902627	0.0743413	0.0597385
ENSG00000150556	LYPD6B	19.1207	-0.975406	0.373704	-2.6101	0.00905154	0.0744396	0.0848313
ENSG00000158156	XKR8	16.8592	0.782968	0.299989	2.60999	0.00905457	0.0744396	0.0953634
ENSG00000104783	KCNN4	2.45855	1.09242	0.418535	2.61011	0.00905139	0.0744396	0.147262
ENSG00000183621	ZNF438	9.41706	-1.05019	0.402733	-2.60765	0.0091165	0.0749036	0.0971895
ENSG00000114790	ARHGEF26	7.41662	-1.06602	0.408911	-2.60697	0.00913482	0.0750089	0.097287
ENSG00000183615	FAM167B	2.42733	-1.08265	0.415491	-2.60571	0.00916836	0.0752312	0.122075
ENSG00000237441	RGL2	54.3891	-0.548809	0.210632	-2.60554	0.00917292	0.0752312	0.0621186
ENSG00000117586	TNFSF4	3.45141	-1.09516	0.420435	-2.60482	0.00919224	0.0752991	0.141836
ENSG00000064199	SPA17	6.20341	-1.00857	0.387169	-2.60498	0.00918786	0.0752991	0.122213
ENSG00000246451	RP11-894P9.1	18.3886	-0.809065	0.310739	-2.60368	0.00922298	0.0754602	0.0979308
ENSG00000188312	CENPP	13.6704	0.965741	0.370897	2.6038	0.00921966	0.0754602	0.0951125
ENSG00000148516	ZEB1	78.4328	-0.690418	0.265219	-2.6032	0.00923572	0.0754855	0.0574632
ENSG00000183486	MX2	2.252	1.04384	0.400992	2.60315	0.00923714	0.0754855	0.122646
ENSG00000164035	EMCN	151.17	-0.87466	0.336062	-2.60267	0.00925005	0.0755332	0.0564305
ENSG00000197329	PELI1	57.6278	-0.590148	0.226767	-2.60245	0.00925613	0.0755332	0.0625226
ENSG00000131368	MRPS25	89.8291	0.558466	0.214603	2.60232	0.00925958	0.0755332	0.0562364
ENSG00000072682	P4HA2	26.0878	-0.947123	0.36399	-2.60205	0.00926673	0.0755463	0.0625544
ENSG00000026103	FAS	3.75901	-1.09263	0.419973	-2.60168	0.00927696	0.0755534	0.131695
ENSG00000186522	SEPT10	61.9755	-0.680296	0.26149	-2.60161	0.00927868	0.0755534	0.0609097
ENSG00000114374	USP9Y	32.2328	-0.708834	0.272594	-2.60033	0.00931341	0.0757458	0.061857
ENSG00000168439	STIP1	254.381	0.406626	0.156366	2.60048	0.00930935	0.0757458	0.0561039
ENSG00000213585	VDAC1	210.515	0.360202	0.138589	2.59906	0.00934797	0.0759815	0.0566225
ENSG00000096070	BRPF3	28.8966	-0.613598	0.23644	-2.59516	0.00945473	0.0768035	0.0625226
ENSG00000169851	PCDH7	17.9636	-0.931949	0.359239	-2.59423	0.00948023	0.0768416	0.0876977
ENSG00000162994	CLHC1	19.8066	-0.791288	0.304985	-2.59451	0.0094725	0.0768416	0.094596
ENSG00000039523	FAM65A	44.1723	-0.63662	0.245404	-2.59417	0.00948195	0.0768416	0.0626163
ENSG00000152359	POC5	27.9433	0.740899	0.285573	2.59443	0.00947475	0.0768416	0.0632526
ENSG00000046889	PREX2	47.5423	-0.842344	0.325024	-2.59164	0.00955204	0.0772718	0.0633526
ENSG00000170421	KRT8	65.5077	-0.708777	0.273471	-2.59178	0.00954802	0.0772718	0.0633526
ENSG00000188976	NOC2L	32.1429	0.690707	0.266477	2.592	0.00954207	0.0772718	0.0633526
ENSG00000165424	ZCCHC24	32.5314	-0.679731	0.262345	-2.59098	0.00957037	0.0773434	0.063352
ENSG00000182004	SNRPE	417.437	0.310976	0.120026	2.59091	0.00957223	0.0773434	0.0574846
ENSG00000003147	ICA1	104.975	-0.523809	0.202208	-2.59044	0.00958525	0.0773569	0.0575249
ENSG00000105953	OGDH	32.893	0.683132	0.263699	2.59058	0.00958148	0.0773569	0.063352
ENSG00000205678	TECRL	10.6275	-1.07329	0.414708	-2.58806	0.0096517	0.0778471	0.125989
ENSG00000162654	GBP4	58.1802	-0.729394	0.281858	-2.5878	0.00965903	0.0778602	0.0592769
ENSG00000113732	ATP6V0E1	351.067	0.297288	0.114892	2.58753	0.00966664	0.0778756	0.0578991
ENSG00000162434	JAK1	224.69	-0.391288	0.151234	-2.58729	0.00967328	0.077883	0.0574632
ENSG00000163239	TDRD10	19.5361	-0.890421	0.344181	-2.58708	0.00967943	0.0778861	0.0885964
ENSG00000095002	MSH2	135.242	0.479606	0.1854	2.58687	0.00968508	0.0778861	0.0582327
ENSG00000169184	MN1	14.7682	-0.956392	0.369763	-2.5865	0.00969561	0.0779248	0.0956194
ENSG00000066926	FECH	45.4797	0.766391	0.29636	2.58601	0.00970936	0.0779894	0.0629255
ENSG00000100122	CRYBB1	21.5361	-0.944883	0.365498	-2.5852	0.00973239	0.0780824	0.0958093
ENSG00000107890	ANKRD26	25.8782	-0.665883	0.257569	-2.58526	0.00973067	0.0780824	0.0630049
ENSG00000114948	ADAM23	6.17306	-1.07027	0.414063	-2.58481	0.00974334	0.0781243	0.144341
ENSG00000164619	BMPER	48.1486	-0.823265	0.318633	-2.58374	0.00977351	0.0782513	0.0631092
ENSG00000071242	RPS6KA2	31.8507	-0.789337	0.305514	-2.58364	0.00977639	0.0782513	0.0634323
ENSG00000134247	PTGFRN	26.6874	-0.686445	0.265684	-2.5837	0.00977479	0.0782513	0.0631092
ENSG00000136943	CTSV	87.9966	-0.633417	0.245228	-2.58297	0.00979534	0.0783145	0.0547776
ENSG00000108639	SYNGR2	105.845	0.593258	0.22969	2.58286	0.0097985	0.0783145	0.0547776
ENSG00000118162	KPTN	16.7005	0.82882	0.320905	2.58275	0.00980152	0.0783145	0.0963438
ENSG00000178662	CSRNP3	34.0718	-0.876709	0.339522	-2.58218	0.00981774	0.0783982	0.0632267
ENSG00000008294	SPAG9	88.2382	-0.608084	0.235546	-2.58159	0.0098346	0.0784122	0.0588283
ENSG00000179051	RCC2	79.8649	0.483962	0.187496	2.58119	0.00984607	0.0784122	0.0782514
ENSG00000004961	HCCS	48.6305	0.552542	0.214084	2.58096	0.00985256	0.0784122	0.0637843
ENSG00000119865	CNRIP1	127.961	0.587117	0.227468	2.5811	0.00984871	0.0784122	0.0588387
ENSG00000180822	PSMG4	46.3297	0.684764	0.265319	2.58091	0.00985399	0.0784122	0.0637843
ENSG00000127083	OMD	3.93229	1.0565	0.409276	2.5814	0.00984008	0.0784122	0.138106
ENSG00000108797	CNTNAP1	2.89205	-1.07259	0.415964	-2.57855	0.00992153	0.0788977	0.155902
ENSG00000159200	RCAN1	34.1503	-0.871811	0.338124	-2.57838	0.00992657	0.0788977	0.0652255
ENSG00000156795	WDYHV1	55.6205	-0.689607	0.267519	-2.57779	0.00994346	0.0789859	0.0642822
ENSG00000152582	SPEF2	4.86547	-1.0756	0.4175	-2.57628	0.00998691	0.0792746	0.138106
ENSG00000150768	DLAT	48.9518	0.660315	0.256341	2.57592	0.00999723	0.0792746	0.0652892
ENSG00000211692	TRGJP1	2.10284	1.08454	0.420997	2.57612	0.00999171	0.0792746	0.142267
ENSG00000172932	ANKRD13D	13.2113	0.848653	0.329539	2.57527	0.0100161	0.0793781	0.121396
ENSG00000163751	CPA3	13.5334	1.063	0.412917	2.57438	0.010042	0.0795372	0.103668
ENSG00000114988	LMAN2L	31.0715	-0.669857	0.260328	-2.57313	0.0100784	0.0797787	0.0659373
ENSG00000254560	BBOX1-AS1	3.63088	-1.08006	0.419963	-2.57181	0.0101169	0.0800377	0.151228
ENSG00000103423	DNAJA3	46.9988	0.637196	0.247911	2.57026	0.0101623	0.0803501	0.0652892
ENSG00000092068	SLC7A8	16.1763	-1.01731	0.395894	-2.56964	0.0101803	0.0804456	0.10303
ENSG00000175928	LRRN1	4.56779	-1.07092	0.416914	-2.56869	0.0102085	0.0805945	0.141609
ENSG00000099783	HNRNPM	264.949	0.300463	0.116975	2.5686	0.010211	0.0805945	0.0601328
ENSG00000116991	SIPA1L2	59.1688	-0.706732	0.27525	-2.5676	0.0102406	0.080782	0.0648854
ENSG00000150867	PIP4K2A	260.99	-0.578761	0.225475	-2.56686	0.0102625	0.0808307	0.0603195
ENSG00000136450	SRSF1	236.957	0.34213	0.133291	2.56679	0.0102646	0.0808307	0.0597385
ENSG00000167272	POP5	56.3222	0.511666	0.199333	2.56689	0.0102615	0.0808307	0.066765
ENSG00000152804	HHEX	137.176	-0.403308	0.157142	-2.56651	0.0102727	0.0808477	0.0619407
ENSG00000130940	CASZ1	4.31395	-1.06681	0.415781	-2.56579	0.0102941	0.0808961	0.14112
ENSG00000124243	BCAS4	9.9564	-0.941337	0.366892	-2.56571	0.0102966	0.0808961	0.123451
ENSG00000198218	QRICH1	85.4462	-0.416532	0.162333	-2.56591	0.0102904	0.0808961	0.0633526
ENSG00000280339	RP11-736K20.4	8.64557	-1.04731	0.408273	-2.56523	0.0103108	0.0809194	0.1319
ENSG00000125538	IL1B	22.8404	1.07994	0.420995	2.56521	0.0103115	0.0809194	0.066765
ENSG00000170776	AKAP13	161.386	-0.460913	0.179841	-2.56289	0.0103805	0.0814144	0.0618436
ENSG00000197555	SIPA1L1	24.5492	-0.847903	0.330914	-2.56231	0.0103978	0.0815036	0.0664278
ENSG00000074657	ZNF532	44.9675	-0.644806	0.251693	-2.56187	0.0104109	0.0815589	0.0674479
ENSG00000176692	FOXC2	10.8784	-1.0186	0.397844	-2.56031	0.0104578	0.0818794	0.116649
ENSG00000100028	SNRPD3	442.972	0.278882	0.108955	2.55961	0.0104791	0.0819992	0.0609097
ENSG00000113645	WWC1	2.84155	1.07127	0.418687	2.55865	0.0105081	0.0821789	0.133437
ENSG00000113272	THG1L	24.6201	0.785664	0.307093	2.55839	0.0105159	0.0821924	0.0675398
ENSG00000163697	APBB2	37.9356	-0.824972	0.322536	-2.55777	0.0105346	0.0822447	0.0670207
ENSG00000075884	ARHGAP15	10.4468	1.05523	0.412531	2.55794	0.0105293	0.0822447	0.0954328
ENSG00000104687	GSR	44.0205	0.533943	0.208783	2.5574	0.0105458	0.0822849	0.0679011
ENSG00000142599	RERE	74.9563	-0.476005	0.186216	-2.55619	0.0105824	0.0824766	0.0631387
ENSG00000170425	ADORA2B	41.9608	0.872189	0.34119	2.55632	0.0105787	0.0824766	0.06726
ENSG00000243193	CTA-360L10.1	4.75882	1.06688	0.417658	2.55443	0.010636	0.0828469	0.134501
ENSG00000206418	RAB12	16.2625	-0.786081	0.307881	-2.5532	0.0106737	0.0830932	0.106418
ENSG00000259644	RP11-680F8.4	17.9463	-0.972308	0.380906	-2.55262	0.0106917	0.0831852	0.106462
ENSG00000151465	CDC123	331.296	0.294946	0.115566	2.55219	0.0107047	0.0832393	0.0613134
ENSG00000173214	KIAA1919	9.81394	0.942864	0.369553	2.55136	0.0107302	0.0833901	0.118531
ENSG00000160551	TAOK1	175.305	-0.415801	0.162996	-2.55099	0.0107419	0.0834329	0.0618436
ENSG00000140474	ULK3	28.5087	0.731114	0.286835	2.5489	0.0108063	0.0838857	0.0674341
ENSG00000130413	STK33	7.45489	-1.03918	0.407766	-2.54847	0.0108198	0.0839111	0.135928
ENSG00000198919	DZIP3	35.1039	-0.684117	0.268456	-2.54834	0.0108238	0.0839111	0.0680685
ENSG00000064651	SLC12A2	86.1516	-0.536249	0.210472	-2.54784	0.0108393	0.0839111	0.0587346
ENSG00000104388	RAB2A	264.658	-0.359078	0.140927	-2.54798	0.0108349	0.0839111	0.0624168
ENSG00000075624	ACTB	7061.51	0.235444	0.0924107	2.5478	0.0108403	0.0839111	0.063352
ENSG00000197859	ADAMTSL2	9.05964	-1.05578	0.414576	-2.54664	0.0108766	0.0840265	0.136466
ENSG00000080298	RFX3	42.3437	-0.562192	0.220755	-2.54668	0.0108754	0.0840265	0.067608
ENSG00000144354	CDCA7	179.693	0.398381	0.15644	2.54653	0.0108799	0.0840265	0.0633526
ENSG00000132382	MYBBP1A	28.2336	0.629086	0.247034	2.54655	0.0108792	0.0840265	0.0691281
ENSG00000162551	ALPL	9.30588	-1.0589	0.416196	-2.54423	0.010952	0.0844019	0.119988
ENSG00000130208	APOC1	89.9419	0.746089	0.293252	2.54419	0.0109532	0.0844019	0.0632466
ENSG00000154188	ANGPT1	82.2492	0.979749	0.385069	2.54435	0.0109482	0.0844019	0.0663581
ENSG00000135346	CGA	18.8946	1.06771	0.419568	2.54478	0.0109347	0.0844019	0.108136
ENSG00000112796	ENPP5	4.41192	-1.07034	0.42081	-2.54352	0.0109741	0.0844652	0.148494
ENSG00000143033	MTF2	264.172	0.370964	0.145857	2.54333	0.01098	0.0844652	0.0627663
ENSG00000089127	OAS1	84.8304	1.02681	0.403677	2.54365	0.0109702	0.0844652	0.0631763
ENSG00000241058	NSUN6	28.8752	-0.706102	0.277724	-2.54246	0.0110075	0.0845332	0.0689324
ENSG00000100814	CCNB1IP1	274.956	-0.377601	0.148514	-2.54253	0.0110052	0.0845332	0.0632417
ENSG00000108055	SMC3	140.253	0.440979	0.17343	2.54269	0.0110002	0.0845332	0.063352
ENSG00000109536	FRG1	66.3113	0.471947	0.185675	2.54179	0.0110288	0.084649	0.0843289
ENSG00000095380	NANS	79.6839	0.478688	0.18837	2.54121	0.011047	0.0846939	0.0682598
ENSG00000170088	TMEM192	33.5504	0.563117	0.221579	2.54139	0.0110414	0.0846939	0.0690951
ENSG00000128656	CHN1	22.36	-0.830129	0.326883	-2.53953	0.0111003	0.0849778	0.0700692
ENSG00000233864	TTTY15	29.6394	-0.65648	0.258513	-2.53945	0.0111028	0.0849778	0.0699879
ENSG00000243678	NME1-NME2	45.4575	0.523779	0.206239	2.53967	0.0110957	0.0849778	0.0692334
ENSG00000102316	MAGED2	757.88	-0.460609	0.181435	-2.5387	0.0111265	0.085064	0.0630049
ENSG00000023572	GLRX2	41.9341	0.552396	0.217586	2.53874	0.0111252	0.085064	0.0692929
ENSG00000120594	PLXDC2	36.0196	-0.579703	0.228378	-2.53835	0.0111376	0.0851013	0.070479
ENSG00000118640	VAMP8	370.384	0.420869	0.165839	2.53782	0.0111545	0.0851829	0.0632417
ENSG00000272716	RP11-563N4.1	3.66287	1.042	0.410689	2.5372	0.0111742	0.0852853	0.153017
ENSG00000165323	FAT3	2.63127	-1.06295	0.418994	-2.53691	0.0111836	0.0853095	0.168057
ENSG00000116157	GPX7	47.8293	-0.526555	0.207608	-2.5363	0.0112031	0.0854106	0.0689324
ENSG00000196776	CD47	451.39	0.417368	0.164631	2.53516	0.0112395	0.0856401	0.0638408
ENSG00000120149	MSX2	12.9031	-1.04661	0.41298	-2.5343	0.0112673	0.0857559	0.131315
ENSG00000031081	ARHGAP31	67.2121	-0.629747	0.248484	-2.53436	0.0112653	0.0857559	0.0656168
ENSG00000256043	CTSO	6.04548	-1.04444	0.412422	-2.53245	0.0113268	0.0861128	0.158545
ENSG00000145247	OCIAD2	28.8864	-0.815844	0.322155	-2.53246	0.0113265	0.0861128	0.0702451
ENSG00000177700	POLR2L	360.92	0.380938	0.150524	2.53075	0.0113818	0.086483	0.0644886
ENSG00000127241	MASP1	32.3691	-0.747741	0.29565	-2.52915	0.011434	0.0868311	0.0716987
ENSG00000155903	RASA2	30.0918	-0.653933	0.258581	-2.52893	0.0114411	0.0868368	0.0707871
ENSG00000161791	FMNL3	83.4912	-0.596282	0.235861	-2.52811	0.0114678	0.086991	0.0609845
ENSG00000189180	ZNF33A	66.3184	-0.483557	0.191402	-2.52639	0.011524	0.0873683	0.0712216
ENSG00000141505	ASGR1	14.842	-0.891148	0.352975	-2.52468	0.0115805	0.0877481	0.114669
ENSG00000197121	PGAP1	70.8728	-0.65039	0.257675	-2.52407	0.0116005	0.087802	0.0715668
ENSG00000137818	RPLP1	3449.55	0.303072	0.120071	2.5241	0.0115994	0.087802	0.0648252
ENSG00000103710	RASL12	4.93922	-1.03952	0.412044	-2.52284	0.0116412	0.0880334	0.143029
ENSG00000014824	SLC30A9	95.2377	0.449961	0.178365	2.52269	0.011646	0.0880334	0.0672745
ENSG00000197506	SLC28A3	3.81384	1.02017	0.404418	2.52256	0.0116504	0.0880334	0.161156
ENSG00000100749	VRK1	168.583	0.415207	0.164629	2.52208	0.0116663	0.0881046	0.0666897
ENSG00000167371	PRRT2	17.5197	-0.892074	0.353804	-2.52138	0.0116895	0.0882306	0.108497
ENSG00000162772	ATF3	17.2	-0.851041	0.337565	-2.52111	0.0116984	0.0882491	0.111986
ENSG00000068650	ATP11A	68.8763	-0.503113	0.19966	-2.51985	0.0117404	0.0885171	0.0712934
ENSG00000114378	HYAL1	5.44825	-1.05879	0.420736	-2.51651	0.0118525	0.0889686	0.162956
ENSG00000078237	TIGAR	38.6656	-0.650317	0.258355	-2.51714	0.0118311	0.0889686	0.0725549
ENSG00000144655	CSRNP1	30.8578	-0.59935	0.238119	-2.51702	0.0118352	0.0889686	0.0716987
ENSG00000130066	SAT1	324.983	-0.551337	0.21901	-2.5174	0.0118224	0.0889686	0.0652892
ENSG00000142864	SERBP1	299.354	0.385077	0.153012	2.51665	0.0118477	0.0889686	0.0674341
ENSG00000138495	COX17	41.9315	0.643283	0.255601	2.51675	0.0118444	0.0889686	0.0725908
ENSG00000102763	VWA8	16.0588	0.874186	0.347285	2.5172	0.0118292	0.0889686	0.109585
ENSG00000146205	ANO7	3.87301	1.02778	0.408401	2.51659	0.0118497	0.0889686	0.154497
ENSG00000137500	CCDC90B	121.875	-0.376103	0.149476	-2.51614	0.0118647	0.0890113	0.0664812
ENSG00000166444	ST5	23.2871	-0.877628	0.348844	-2.51582	0.0118757	0.0890396	0.0727396
ENSG00000174718	KIAA1551	187.665	-0.472826	0.187954	-2.51564	0.0118815	0.0890396	0.0661293
ENSG00000135506	OS9	39.3498	-0.614278	0.244247	-2.51499	0.0119036	0.0891561	0.0736876
ENSG00000261971	MMP25-AS1	10.8869	-0.855938	0.340439	-2.51422	0.0119295	0.0892722	0.126706
ENSG00000269190	FBXO17	14.5503	-0.82314	0.327429	-2.51395	0.0119387	0.0892722	0.115373
ENSG00000158321	AUTS2	34.131	-0.642117	0.255412	-2.51404	0.0119356	0.0892722	0.0736959
ENSG00000106829	TLE4	46.0273	-0.484651	0.192812	-2.51359	0.0119509	0.0893141	0.0729852
ENSG00000137309	HMGA1	350.31	0.405722	0.161427	2.51334	0.0119593	0.0893283	0.0677459
ENSG00000049618	ARID1B	63.2415	-0.455984	0.181651	-2.51022	0.0120657	0.0900731	0.0688147
ENSG00000063438	AHRR	3.88287	-1.05077	0.418755	-2.50927	0.0120983	0.0902671	0.146724
ENSG00000168385	SEPT2	571.972	-0.301752	0.120304	-2.50826	0.0121328	0.0904753	0.067486
ENSG00000165821	SALL2	9.3712	-0.946598	0.37752	-2.50741	0.0121618	0.0905926	0.118622
ENSG00000136213	CHST12	24.1123	-0.697651	0.278228	-2.50748	0.0121595	0.0905926	0.0729852
ENSG00000215788	TNFRSF25	5.28527	-1.01435	0.404923	-2.50506	0.0122432	0.0907518	0.157548
ENSG00000150275	PCDH15	2.08043	-0.980636	0.391455	-2.50511	0.0122415	0.0907518	0.170339
ENSG00000204389	HSPA1A	7.04704	-0.960738	0.383489	-2.50526	0.0122363	0.0907518	0.147582
ENSG00000125775	SDCBP2	12.2581	-0.938233	0.374403	-2.50594	0.0122126	0.0907518	0.128857
ENSG00000097033	SH3GLB1	184.559	-0.357296	0.142641	-2.50487	0.0122497	0.0907518	0.0675139
ENSG00000180992	MRPL14	295.237	0.316969	0.126528	2.50514	0.0122404	0.0907518	0.0688314
ENSG00000091039	OSBPL8	133.094	0.41968	0.167491	2.50569	0.0122213	0.0907518	0.0677459
ENSG00000134602	STK26	93.4309	0.601572	0.240105	2.50545	0.0122296	0.0907518	0.0692929
ENSG00000156802	ATAD2	69.1802	0.670008	0.267406	2.50558	0.0122251	0.0907518	0.0733213
ENSG00000130513	GDF15	22.7387	0.968983	0.386679	2.50591	0.0122136	0.0907518	0.0747877
ENSG00000249915	PDCD6	256.735	0.331863	0.132568	2.50333	0.012303	0.0910969	0.0679767
ENSG00000161267	BDH1	7.19808	0.978971	0.391198	2.5025	0.0123321	0.0912628	0.129776
ENSG00000170653	ATF7	46.5517	-0.712722	0.284892	-2.50173	0.012359	0.0913626	0.0738639
ENSG00000269821	KCNQ1OT1	64.429	-0.548744	0.219341	-2.50179	0.0123567	0.0913626	0.0755735
ENSG00000276231	PIK3R6	6.29634	1.05311	0.420992	2.5015	0.0123668	0.091371	0.158545
ENSG00000169432	SCN9A	41.5162	-0.771746	0.308577	-2.50098	0.0123849	0.0914376	0.0747138
ENSG00000107290	SETX	143.376	-0.527681	0.211	-2.50086	0.0123892	0.0914376	0.069984
ENSG00000136770	DNAJC1	48.2203	-0.622773	0.249067	-2.50042	0.0124045	0.0915008	0.0740494
ENSG00000100600	LGMN	55.1451	-0.640953	0.256454	-2.49929	0.0124441	0.0917436	0.0913907
ENSG00000151208	DLG5	2.44924	-1.04091	0.416671	-2.49816	0.0124842	0.0919451	0.181456
ENSG00000278535	DHRS11	16.8745	0.797087	0.319073	2.49813	0.012485	0.0919451	0.113873
ENSG00000057704	TMCC3	26.7753	-0.793656	0.317884	-2.49669	0.012536	0.0921756	0.0763258
ENSG00000225338	RPL23AP18	36.1821	-0.490829	0.196566	-2.49702	0.0125241	0.0921756	0.0751506
ENSG00000116586	LAMTOR2	233.928	0.395723	0.1585	2.49667	0.0125365	0.0921756	0.0699059
ENSG00000054654	SYNE2	37.0745	-0.650157	0.260574	-2.49509	0.0125924	0.0923316	0.074691
ENSG00000136156	ITM2B	1106.68	-0.377086	0.151129	-2.49512	0.0125914	0.0923316	0.0691098
ENSG00000166986	MARS	171.858	0.428025	0.171558	2.49493	0.0125984	0.0923316	0.0688147
ENSG00000140022	STON2	118.618	0.516984	0.207202	2.49507	0.0125931	0.0923316	0.0729852
ENSG00000147679	UTP23	44.3858	0.624705	0.250314	2.49568	0.0125714	0.0923316	0.076454
ENSG00000152642	GPD1L	13.9545	1.01663	0.40742	2.49528	0.0125857	0.0923316	0.117808
ENSG00000175110	MRPS22	155.645	0.358438	0.143708	2.4942	0.012624	0.0924397	0.0648854
ENSG00000111450	STX2	25.4353	0.705932	0.283038	2.49413	0.0126267	0.0924397	0.0767086
ENSG00000163913	IFT122	25.9459	-0.700928	0.281054	-2.49393	0.0126338	0.0924423	0.0747877
ENSG00000205212	CCDC144NL	2.01064	1.01357	0.406532	2.49321	0.0126593	0.0925792	0.151189
ENSG00000133316	WDR74	91.8957	0.600348	0.240819	2.49295	0.0126688	0.0925993	0.0696464
ENSG00000143851	PTPN7	45.1786	1.03616	0.41574	2.49233	0.0126909	0.0927106	0.075813
ENSG00000108106	UBE2S	33.9547	0.560967	0.225261	2.4903	0.0127635	0.0931914	0.0769813
ENSG00000184967	NOC4L	59.238	0.503962	0.202519	2.48847	0.0128295	0.093623	0.075527
ENSG00000170891	CYTL1	6.78373	1.03458	0.415824	2.48801	0.012846	0.0936935	0.152396
ENSG00000087303	NID2	28.2685	-0.859874	0.345745	-2.48702	0.012882	0.0939054	0.0776752
ENSG00000125378	BMP4	42.8179	-1.01467	0.408315	-2.48501	0.0129547	0.0943727	0.0776911
ENSG00000159618	ADGRG5	9.37342	1.02418	0.412165	2.48487	0.0129599	0.0943727	0.153078
ENSG00000137103	TMEM8B	11.0971	-0.927898	0.373568	-2.48388	0.0129959	0.0945438	0.144341
ENSG00000125741	OPA3	18.8039	0.741898	0.298689	2.48384	0.0129973	0.0945438	0.117282
ENSG00000136295	TTYH3	40.2651	-0.52937	0.213206	-2.4829	0.0130318	0.0947442	0.0771002
ENSG00000169715	MT1E	126.087	1.03836	0.418509	2.4811	0.0130978	0.095174	0.0714059
ENSG00000110200	ANAPC15	34.8599	0.626652	0.252639	2.48042	0.0131227	0.0953038	0.0780114
ENSG00000171953	ATPAF2	35.5163	0.658461	0.265507	2.48001	0.0131379	0.0953632	0.0775902
ENSG00000105193	RPS16	2077.44	0.300386	0.121136	2.47975	0.0131476	0.0953832	0.0724892
ENSG00000197746	PSAP	307.351	-0.285612	0.115198	-2.47932	0.0131633	0.0954462	0.0725328
ENSG00000159714	ZDHHC1	4.75051	-1.03687	0.418297	-2.47878	0.0131832	0.095502	0.135467
ENSG00000161904	LEMD2	10.992	-0.840847	0.339225	-2.47873	0.013185	0.095502	0.145803
ENSG00000143127	ITGA10	22.929	-0.755694	0.304992	-2.47775	0.0132213	0.0957142	0.078331
ENSG00000025039	RRAGD	14.3365	0.811605	0.327629	2.47721	0.0132413	0.0958081	0.121585
ENSG00000162929	KIAA1841	38.0906	-0.662655	0.267527	-2.47696	0.0132505	0.095824	0.0778716
ENSG00000168275	COA6	74.0341	0.420239	0.169741	2.47577	0.0132948	0.096093	0.0736025
ENSG00000180626	ZNF594	5.22377	-1.01899	0.411619	-2.47557	0.0133025	0.0960978	0.166004
ENSG00000039319	ZFYVE16	102.726	-0.52935	0.213878	-2.47501	0.0133232	0.0961965	0.0674341
ENSG00000133961	NUMB	92.2932	-0.430521	0.173969	-2.4747	0.0133347	0.0962285	0.0724389
ENSG00000250786	SNHG18	2.72819	-1.02835	0.415732	-2.47358	0.0133767	0.0964802	0.177247
ENSG00000198917	C9orf114	36.2185	0.749485	0.303214	2.4718	0.0134434	0.0969102	0.078331
ENSG00000167779	IGFBP6	9.91873	-1.00537	0.406795	-2.47145	0.0134566	0.0969176	0.137394
ENSG00000104695	PPP2CB	77.1703	-0.541596	0.219146	-2.4714	0.0134586	0.0969176	0.0959956
ENSG00000006007	GDE1	78.4244	0.576532	0.233308	2.47112	0.0134692	0.0969429	0.0795893
ENSG00000101134	DOK5	2.19263	-1.02551	0.415044	-2.47084	0.0134798	0.0969677	0.178222
ENSG00000048649	RSF1	101.665	-0.431642	0.174716	-2.47053	0.0134913	0.0969996	0.0729013
ENSG00000153130	SCOC	133.845	-0.417583	0.169054	-2.47012	0.0135069	0.0970607	0.0679011
ENSG00000134873	CLDN10	88.3983	0.718961	0.291091	2.46988	0.0135158	0.0970729	0.0763336
ENSG00000079739	PGM1	39.4726	-0.683831	0.276893	-2.46966	0.0135243	0.0970831	0.0795715
ENSG00000174282	ZBTB4	10.5727	-0.929109	0.376282	-2.46918	0.0135423	0.0971511	0.137975
ENSG00000166783	KIAA0430	30.1268	-0.749271	0.30349	-2.46885	0.0135547	0.0971511	0.0788867
ENSG00000112651	MRPL2	79.8807	0.54808	0.221999	2.46884	0.0135551	0.0971511	0.0744811
ENSG00000114942	EEF1B2	386.249	0.305467	0.123778	2.46787	0.0135919	0.0973635	0.0729766
ENSG00000087111	PIGS	154.196	0.454416	0.184159	2.46751	0.0136055	0.0974097	0.0767086
ENSG00000267272	LINC01140	7.82193	0.986826	0.39998	2.46719	0.0136179	0.0974475	0.127544
ENSG00000103091	WDR59	52.3611	-0.603531	0.244772	-2.46569	0.0136751	0.0978056	0.0747877
ENSG00000181163	NPM1	789.036	0.231643	0.0939827	2.46474	0.0137112	0.0980121	0.0734011
ENSG00000156599	ZDHHC5	25.3782	0.654739	0.265739	2.46384	0.0137458	0.0982076	0.0804316
ENSG00000127603	MACF1	282.588	-0.398519	0.161761	-2.46363	0.0137539	0.0982145	0.0725549
ENSG00000120802	TMPO	153.53	0.351926	0.142902	2.46271	0.0137892	0.0984152	0.0751506
ENSG00000158828	PINK1	11.7646	-0.830485	0.337322	-2.462	0.0138166	0.098559	0.159163
ENSG00000150977	RILPL2	23.2003	0.842702	0.342319	2.46174	0.0138263	0.0985767	0.0810677
ENSG00000181381	DDX60L	14.2314	0.890974	0.362048	2.46093	0.0138579	0.0987503	0.122163
ENSG00000188505	NCCRP1	2.08044	-0.990904	0.402764	-2.46026	0.0138835	0.0988148	0.193747
ENSG00000156136	DCK	42.2121	0.564461	0.229444	2.46013	0.0138887	0.0988148	0.080206
ENSG00000180628	PCGF5	35.097	0.666104	0.270722	2.46047	0.0138754	0.0988148	0.0791301
ENSG00000133636	NTS	110.428	-0.642773	0.261309	-2.45982	0.0139006	0.0988477	0.0740671
ENSG00000196705	ZNF431	66.3987	0.550067	0.223714	2.4588	0.0139403	0.0990268	0.0982895
ENSG00000118855	MFSD1	85.4806	0.596524	0.242598	2.4589	0.0139362	0.0990268	0.0692929
ENSG00000228253	MT-ATP8	942.319	0.411316	0.16734	2.45797	0.0139726	0.0991019	0.0751506
ENSG00000130204	TOMM40	43.6523	0.515978	0.20989	2.45833	0.0139586	0.0991019	0.0803864
ENSG00000197465	GYPE	122.421	0.829581	0.337507	2.45797	0.0139725	0.0991019	0.0743201
ENSG00000062038	CDH3	6.63678	-1.03239	0.420177	-2.45704	0.0140085	0.0993048	0.182655
ENSG00000131791	PRKAB2	52.5822	-0.71441	0.290786	-2.45682	0.0140173	0.0993151	0.0986846
ENSG00000130309	COLGALT1	242.917	-0.357038	0.14535	-2.45641	0.0140334	0.0993776	0.0735903
ENSG00000111261	MANSC1	19.6114	-0.887387	0.361416	-2.45531	0.0140764	0.099478	0.123308
ENSG00000092010	PSME1	367.256	0.380259	0.154871	2.45533	0.0140756	0.099478	0.0742733
ENSG00000105379	ETFB	63.8298	0.518776	0.211288	2.4553	0.0140767	0.099478	0.0820827
ENSG00000103490	PYCARD	170.285	0.821677	0.33458	2.45584	0.0140555	0.099478	0.0745442
ENSG00000136490	LIMD2	68.0688	-0.509697	0.207619	-2.45496	0.0140901	0.0995206	0.0989503
ENSG00000139219	COL2A1	6.96577	-1.03194	0.42043	-2.45448	0.0141087	0.0995489	0.141836
ENSG00000160593	AMICA1	17.2424	0.973348	0.396534	2.45464	0.0141026	0.0995489	0.128665
ENSG00000104490	NCALD	6.94834	-1.0152	0.413783	-2.45346	0.014149	0.0997632	0.161286
ENSG00000101911	PRPS2	61.9813	0.608719	0.248119	2.45334	0.0141537	0.0997632	0.0992489
ENSG00000273055	CTB-13F3.1	3.16626	-1.03244	0.420896	-2.45296	0.0141687	0.099796	0.188391
ENSG00000083807	SLC27A5	36.5324	0.739942	0.301666	2.45285	0.014173	0.099796	0.0802891
ENSG00000144668	ITGA9	158.411	-0.529522	0.216069	-2.45071	0.0142575	0.100339	0.0745872
ENSG00000186654	PRR5	30.4146	0.864763	0.35301	2.44968	0.0142983	0.100575	0.082399
ENSG00000146112	PPP1R18	68.609	-0.516964	0.211089	-2.44904	0.0143237	0.100702	0.0770851
ENSG00000111665	CDCA3	52.1574	0.715601	0.29223	2.44876	0.0143349	0.100729	0.0809374
ENSG00000198900	TOP1	78.1847	0.428657	0.175104	2.44802	0.0143645	0.100884	0.0810594
ENSG00000153002	CPB1	4.4007	-0.876782	0.358221	-2.4476	0.014381	0.100948	0.143954
ENSG00000100060	MFNG	57.6417	0.598933	0.244767	2.44695	0.014407	0.101078	0.100346
ENSG00000117906	RCN2	190.647	-0.431772	0.176526	-2.44593	0.0144478	0.101313	0.0751506
ENSG00000164542	KIAA0895	2.56796	-0.959239	0.392279	-2.4453	0.0144731	0.101438	0.199157
ENSG00000205189	ZBTB10	73.8347	-0.42895	0.175474	-2.44452	0.0145047	0.101607	0.0823895
ENSG00000188820	FAM26F	8.71799	0.975152	0.399001	2.44398	0.0145261	0.101705	0.144742
ENSG00000170522	ELOVL6	72.5753	0.526201	0.215369	2.44325	0.0145558	0.101861	0.101165
ENSG00000100767	PAPLN	2.52925	-1.02692	0.42053	-2.44197	0.0146073	0.102169	0.182436
ENSG00000106692	FKTN	26.4751	-0.649138	0.265883	-2.44144	0.0146287	0.102266	0.08293
ENSG00000106052	TAX1BP1	146.669	-0.393303	0.161133	-2.44086	0.0146525	0.10238	0.0720081
ENSG00000175414	ARL10	13.5001	-0.84033	0.344506	-2.43923	0.0147185	0.102776	0.118027
ENSG00000166133	RPUSD2	20.1147	0.832357	0.341257	2.43909	0.0147243	0.102776	0.132423
ENSG00000065675	PRKCQ	27.1824	0.825709	0.338584	2.43872	0.0147395	0.10283	0.0823637
ENSG00000225921	NOL7	173.025	0.299193	0.122702	2.43836	0.014754	0.102878	0.075813
ENSG00000099250	NRP1	199.019	-0.639389	0.262257	-2.43802	0.0147678	0.102888	0.0769355
ENSG00000114867	EIF4G1	156.01	0.358297	0.146966	2.43796	0.0147704	0.102888	0.077133
ENSG00000136485	DCAF7	237.108	0.345648	0.141798	2.43762	0.0147844	0.102932	0.0778731
ENSG00000159648	TEPP	2.31518	-1.02573	0.42098	-2.43653	0.0148291	0.103083	0.202441
ENSG00000125995	ROMO1	341.558	0.365937	0.150199	2.43635	0.0148362	0.103083	0.07797
ENSG00000149089	APIP	52.6487	0.552832	0.226875	2.43672	0.0148212	0.103083	0.0826773
ENSG00000162851	TFB2M	44.9058	0.587592	0.241135	2.43678	0.0148188	0.103083	0.0837401
ENSG00000156345	CDK20	3.33132	1.02262	0.41985	2.43569	0.0148636	0.10322	0.193653
ENSG00000145216	FIP1L1	29.2156	0.612932	0.25175	2.43469	0.0149045	0.103452	0.0848313
ENSG00000126067	PSMB2	561.052	0.270415	0.111101	2.43396	0.0149346	0.103608	0.0770084
ENSG00000161298	ZNF382	9.60149	-0.923028	0.379425	-2.43271	0.0149865	0.103906	0.157783
ENSG00000165792	METTL17	95.6058	0.442706	0.181993	2.43255	0.0149929	0.103906	0.0778716
ENSG00000280152	RP11-331F4.5	4.41038	-1.02153	0.42006	-2.43187	0.0150211	0.104014	0.190623
ENSG00000204767	FAM196B	4.69987	-1.02013	0.41959	-2.43126	0.0150465	0.104014	0.182477
ENSG00000111196	MAGOHB	100.622	0.426766	0.175521	2.43142	0.0150398	0.104014	0.0777748
ENSG00000101057	MYBL2	86.3395	0.547733	0.225265	2.43151	0.0150362	0.104014	0.0792146
ENSG00000152128	TMEM163	23.5481	0.82491	0.339253	2.43155	0.0150344	0.104014	0.0858749
ENSG00000178882	FAM101A	6.03454	-1.01668	0.418378	-2.43004	0.0150972	0.10422	0.168525
ENSG00000147027	TMEM47	12.945	-0.93597	0.385174	-2.42999	0.0150992	0.10422	0.168525
ENSG00000108798	ABI3	27.0662	-0.622219	0.256041	-2.43015	0.0150926	0.10422	0.0856655
ENSG00000163069	SGCB	35.8353	-0.728268	0.29977	-2.42942	0.015123	0.104278	0.0848313
ENSG00000162378	ZYG11B	62.1477	0.438702	0.180577	2.42945	0.0151218	0.104278	0.0838873
ENSG00000117036	ETV3	23.2952	-0.778652	0.320605	-2.4287	0.0151532	0.104328	0.0859171
ENSG00000085415	SEH1L	122.99	0.379877	0.156394	2.42897	0.0151418	0.104328	0.0819932
ENSG00000250361	GYPB	238.149	0.82982	0.341664	2.42876	0.0151507	0.104328	0.07797
ENSG00000125868	DSTN	418.773	-0.353569	0.145593	-2.42847	0.0151625	0.10434	0.0777748
ENSG00000104081	BMF	20.4581	-0.80879	0.333149	-2.42771	0.0151944	0.104507	0.137219
ENSG00000142686	C1orf216	8.51734	1.01204	0.416916	2.42745	0.0152055	0.10453	0.13726
ENSG00000187266	EPOR	34.8052	-0.890791	0.367026	-2.42705	0.0152221	0.104591	0.0842694
ENSG00000136810	TXN	575.859	0.34325	0.14153	2.42527	0.0152968	0.104946	0.0794054
ENSG00000116649	SRM	274.337	0.451746	0.186242	2.42559	0.0152835	0.104946	0.0793807
ENSG00000100599	RIN3	17.0548	0.777471	0.320548	2.42544	0.0152898	0.104946	0.133553
ENSG00000155850	SLC26A2	47.4801	-0.596088	0.245833	-2.42476	0.0153183	0.105003	0.0866994
ENSG00000171757	LRRC34	6.59568	1.00107	0.41286	2.42471	0.0153205	0.105003	0.149919
ENSG00000186480	INSIG1	105.463	0.403566	0.16657	2.42281	0.0154011	0.105502	0.0789881
ENSG00000166033	HTRA1	11.0819	-0.892828	0.368681	-2.42168	0.0154488	0.105776	0.123649
ENSG00000126005	MMP24-AS1	8.89352	-0.8785	0.362831	-2.42124	0.0154677	0.105801	0.123661
ENSG00000136908	DPM2	153.765	0.418148	0.1727	2.42123	0.015468	0.105801	0.0789598
ENSG00000006744	ELAC2	85.0442	0.452835	0.187048	2.42095	0.0154799	0.10583	0.0792146
ENSG00000171056	SOX7	183.723	-0.570111	0.235514	-2.42071	0.0154903	0.105848	0.0785155
ENSG00000122952	ZWINT	211.257	0.398109	0.164484	2.42035	0.0155054	0.105898	0.078331
ENSG00000172201	ID4	12.8445	-1.00301	0.414542	-2.41957	0.015539	0.106022	0.139086
[truncated: 11,641 more rows]

## Sheet: S2A_Up-regulated
Table S2. GATA2 up-regulated genes in HEPs day 10 EBs, related to Figure 3.
Table contains RNA-Seq data and lists GATA2-dependent genes in Dox vs no Dox HEPS, padj<0.05, log2FoldCh>2
	id	baseMean	log2FoldChange	lfcSE	stat	pvalue	padj	ihw
ENSG00000149516	MS4A3	91.9529	2.93324	0.368493	7.9601	1.71897e-15	5.86127e-12	3.92018e-12
ENSG00000141433	ADCYAP1	18.2391	2.56512	0.334733	7.66317	1.81398e-14	4.74731e-11	6.41074e-11
ENSG00000165949	IFI27	37.3587	2.24472	0.409148	5.48634	4.10346e-08	9.49496e-06	7.47604e-06
ENSG00000121236	TRIM6	15.0313	2.23085	0.406631	5.48617	4.10736e-08	9.49496e-06	1.01882e-05
ENSG00000029534	ANK1	7.32643	2.13275	0.386805	5.51377	3.51233e-08	8.55441e-06	1.37988e-05
ENSG00000106785	TRIM14	8.12251	2.07124	0.403812	5.12922	2.90953e-07	3.77934e-05	5.79746e-05
ENSG00000130656	HBZ	81.3662	2.05446	0.418533	4.90872	9.16711e-07	8.62277e-05	6.49963e-05
ENSG00000017483	SLC38A5	10.2708	1.9855	0.398604	4.98115	6.3209e-07	6.58097e-05	0.000113016
ENSG00000117091	CD48	10.9441	1.95063	0.418583	4.66009	3.16067e-06	0.000236116	0.000272768
ENSG00000206172	HBA1	11.2559	1.92876	0.416775	4.62781	3.69553e-06	0.000262517	0.000346733
ENSG00000136546	SCN7A	16.7664	1.90893	0.385603	4.9505	7.40249e-07	7.31613e-05	9.90389e-05
ENSG00000105851	PIK3CG	5.70505	1.87122	0.407982	4.58653	4.50671e-06	0.000298383	0.000535781
ENSG00000012779	ALOX5	28.9465	1.86753	0.377622	4.9455	7.59468e-07	7.39884e-05	5.89621e-05
ENSG00000143119	CD53	38.089	1.84642	0.341482	5.40708	6.40604e-08	1.26626e-05	9.79209e-06
ENSG00000213931	HBE1	1686.65	1.80161	0.409824	4.39606	1.10235e-05	0.000616185	0.000420542
ENSG00000080503	SMARCA2	16.6547	1.7729	0.343337	5.16374	2.4206e-07	3.36884e-05	4.11456e-05
ENSG00000126709	IFI6	724.378	1.74998	0.326549	5.35901	8.36805e-08	1.48079e-05	1.0207e-05
ENSG00000123329	ARHGAP9	26.6636	1.74201	0.347371	5.01483	5.30795e-07	5.79161e-05	4.33719e-05
ENSG00000185507	IRF7	21.6444	1.73951	0.306286	5.67935	1.35208e-08	4.00891e-06	4.91784e-06
ENSG00000259704	CTD-3094K11.1	4.79486	1.73566	0.415502	4.17725	2.95056e-05	0.00131943	0.00250299
ENSG00000165092	ALDH1A1	94.6133	1.70772	0.357814	4.77264	1.81827e-06	0.000150299	0.000105647
ENSG00000066336	SPI1	16.0968	1.69956	0.337376	5.03759	4.71429e-07	5.27034e-05	6.93356e-05
ENSG00000059378	PARP12	18.0509	1.6983	0.345403	4.91686	8.79423e-07	8.32948e-05	0.000113016
ENSG00000197471	SPN	70.9505	1.67106	0.302434	5.52537	3.28796e-08	8.15355e-06	7.61226e-06
ENSG00000133106	EPSTI1	25.4842	1.66509	0.310358	5.36508	8.09147e-08	1.47146e-05	1.09618e-05
ENSG00000105610	KLF1	42.6501	1.65693	0.321356	5.15605	2.52218e-07	3.41487e-05	2.58289e-05
ENSG00000136167	LCP1	154.611	1.65421	0.355097	4.65849	3.18537e-06	0.000236116	0.000170938
ENSG00000134326	CMPK2	15.2674	1.64198	0.399896	4.10601	4.0255e-05	0.0017104	0.00198093
ENSG00000145287	PLAC8	6.36019	1.62986	0.41993	3.88126	0.000103918	0.00344851	0.00481553
ENSG00000102879	CORO1A	39.3491	1.62572	0.337699	4.8141	1.47863e-06	0.000128453	0.000100158
ENSG00000105383	CD33	67.4834	1.62471	0.298257	5.44735	5.11255e-08	1.07277e-05	8.03371e-06
ENSG00000119431	HDHD3	45.2105	1.61542	0.330057	4.89436	9.8627e-07	9.15084e-05	7.16893e-05
ENSG00000163840	DTX3L	43.8681	1.59714	0.315214	5.06684	4.0448e-07	4.75578e-05	3.55418e-05
ENSG00000109906	ZBTB16	24.6121	1.5966	0.385339	4.14337	3.42232e-05	0.00149128	0.0011837
ENSG00000102145	GATA1	76.177	1.56412	0.303386	5.15556	2.52879e-07	3.41487e-05	2.58289e-05
ENSG00000184979	USP18	5.53014	1.56161	0.420746	3.71151	0.000206023	0.00557528	0.0101214
ENSG00000196565	HBG2	323.1	1.54498	0.416061	3.71334	0.000204541	0.00554877	0.00393786
ENSG00000077420	APBB1IP	17.3851	1.52795	0.420975	3.62956	0.000283902	0.00693515	0.00831726
ENSG00000041880	PARP3	3.62978	1.52249	0.420992	3.61644	0.000298677	0.00713426	0.0142268
ENSG00000183508	FAM46C	16.8433	1.51964	0.360495	4.21541	2.4932e-05	0.00117258	0.00159237
ENSG00000118513	MYB	97.2655	1.50485	0.234639	6.41345	1.42262e-10	8.43611e-08	6.0958e-08
ENSG00000123405	NFE2	114.432	1.4891	0.280032	5.3176	1.05146e-07	1.72782e-05	1.17652e-05
ENSG00000121060	TRIM25	48.4019	1.48835	0.24639	6.04062	1.53527e-09	6.34533e-07	4.9161e-07
ENSG00000187608	ISG15	952.656	1.47744	0.214208	6.89723	5.30262e-12	5.56326e-09	3.68912e-09
ENSG00000055118	KCNH2	32.5096	1.47738	0.362288	4.07791	4.54428e-05	0.00186685	0.00145666
ENSG00000120899	PTK2B	12.2979	1.47604	0.398257	3.70624	0.000210363	0.00565905	0.00895326
ENSG00000078596	ITM2A	168.856	1.4643	0.32035	4.57094	4.85543e-06	0.000315349	0.000220673
ENSG00000072818	ACAP1	7.30456	1.46023	0.4143	3.52458	0.000424159	0.00896915	0.0171635
ENSG00000185745	IFIT1	83.3087	1.45664	0.402849	3.61585	0.000299362	0.00713702	0.005275
ENSG00000116852	KIF21B	17.4908	1.45498	0.325426	4.47101	7.78527e-06	0.000474032	0.00063313
ENSG00000115956	PLEK	95.3726	1.45461	0.272955	5.32913	9.86841e-08	1.66167e-05	1.15068e-05
ENSG00000147465	STAR	11.8205	1.45364	0.3932	3.69696	0.0002182	0.00577869	0.00860569
ENSG00000138646	HERC5	17.6624	1.44666	0.34354	4.21103	2.5421e-05	0.00117931	0.00160907
ENSG00000005961	ITGA2B	95.1565	1.44372	0.261096	5.52947	3.21203e-08	8.11275e-06	5.64601e-06
ENSG00000167851	CD300A	14.0902	1.43529	0.411891	3.48465	0.00049279	0.00997205	0.0129358
ENSG00000126264	HCST	8.39039	1.43426	0.390937	3.66877	0.000243719	0.00623656	0.00790326
ENSG00000100365	NCF4	11.5793	1.43172	0.411704	3.47756	0.000506002	0.0101045	0.0118471
ENSG00000166165	CKB	186.64	1.43155	0.195394	7.32648	2.36278e-13	3.58066e-10	2.37441e-10
ENSG00000128340	RAC2	144.312	1.42797	0.338127	4.22318	2.40883e-05	0.00114474	0.000812559
ENSG00000005381	MPO	26.66	1.42414	0.414161	3.43861	0.000584709	0.0112164	0.00871849
ENSG00000115415	STAT1	153.427	1.41962	0.196601	7.22081	5.16771e-13	7.04825e-10	4.28433e-10
ENSG00000019991	HGF	2.26404	1.38911	0.408718	3.39871	0.000677048	0.0125295	0.0233394
ENSG00000182578	CSF1R	20.6808	1.38884	0.391372	3.54863	0.000387237	0.00847757	0.0108666
ENSG00000121104	FAM117A	23.9107	1.38487	0.33677	4.11223	3.91853e-05	0.00168065	0.00131521
ENSG00000011600	TYROBP	91.9983	1.38302	0.299282	4.62113	3.81659e-06	0.000265721	0.000189288
ENSG00000140284	SLC27A2	16.8512	1.38046	0.379109	3.64131	0.000271252	0.00673881	0.00840826
ENSG00000185198	PRSS57	3.61346	1.37352	0.408144	3.36527	0.000764678	0.0136333	0.0282011
ENSG00000105122	RASAL3	3.41522	1.36735	0.420981	3.248	0.00116219	0.0181778	0.0356147
ENSG00000188672	RHCE	3.22618	1.36277	0.417836	3.2615	0.00110826	0.0176959	0.03431
ENSG00000251443	RP11-113I22.1	7.90982	1.36104	0.420416	3.23738	0.00120634	0.0186122	0.0273511
ENSG00000125148	MT2A	730.841	1.3582	0.39819	3.41095	0.000647372	0.0121618	0.00868083
ENSG00000138496	PARP9	48.3404	1.35787	0.295843	4.58983	4.43606e-06	0.000296585	0.000228209
ENSG00000125637	PSD4	6.80489	1.3572	0.416752	3.25661	0.00112752	0.0178817	0.0323811
ENSG00000134802	SLC43A3	53.1258	1.34393	0.254463	5.28143	1.2818e-07	2.05676e-05	1.50485e-05
ENSG00000143013	LMO4	133.38	1.33303	0.354021	3.7654	0.000166285	0.0048239	0.00349782
ENSG00000007264	MATK	8.26028	1.33006	0.408257	3.25789	0.00112243	0.0178386	0.0279902
ENSG00000196843	ARID5A	7.26353	1.32064	0.409	3.22894	0.00124248	0.0190194	0.0341726
ENSG00000145431	PDGFC	47.1719	1.31543	0.233991	5.62172	1.89068e-08	5.48658e-06	4.27222e-06
ENSG00000156414	TDRD9	2.5101	1.30727	0.417408	3.13189	0.00173687	0.0243323	0.0397405
ENSG00000183323	CCDC125	4.76183	1.28568	0.416592	3.08619	0.00202738	0.026977	0.0476976
ENSG00000162722	TRIM58	2.40898	1.28427	0.413488	3.10595	0.00189672	0.0257406	0.0519991
ENSG00000027869	SH2D2A	5.68277	1.27877	0.417863	3.06026	0.00221145	0.0285554	0.0408035
ENSG00000204264	PSMB8	6.65042	1.27805	0.418779	3.05185	0.00227438	0.029127	0.0481215
ENSG00000122122	SASH3	8.38303	1.27356	0.417111	3.0533	0.0022634	0.0290136	0.0341726
ENSG00000135605	TEC	33.0398	1.2713	0.272892	4.65865	3.18296e-06	0.000236116	0.000186729
ENSG00000135828	RNASEL	4.80406	1.26779	0.414282	3.06022	0.00221177	0.0285554	0.0507184
ENSG00000155629	PIK3AP1	10.7674	1.26772	0.389795	3.25227	0.00114486	0.0180935	0.0283828
ENSG00000130734	ATG4D	14.6005	1.26404	0.368293	3.43215	0.00059881	0.0114311	0.0131114
ENSG00000088992	TESC	106.74	1.26367	0.231209	5.46547	4.61675e-08	1.01561e-05	7.43155e-06
ENSG00000103876	FAH	40.2349	1.26172	0.27203	4.63818	3.51496e-06	0.000250997	0.000190581
ENSG00000132530	XAF1	2.19691	1.26132	0.39267	3.21217	0.00131736	0.0199195	0.0374978
ENSG00000175567	UCP2	139.403	1.25991	0.230303	5.47066	4.48358e-08	1.00248e-05	7.30353e-06
ENSG00000184584	TMEM173	88.4798	1.25944	0.344844	3.65219	0.000260009	0.00651887	0.00465947
ENSG00000189056	RELN	49.6073	1.2591	0.40282	3.12572	0.00177368	0.0245597	0.019931
ENSG00000137767	SQRDL	3.65833	1.25532	0.416891	3.01115	0.00260259	0.0322058	0.0581249
ENSG00000127507	ADGRE2	22.7766	1.25	0.36837	3.39332	0.00069051	0.0127009	0.0100848
ENSG00000163219	ARHGAP25	5.23334	1.24642	0.420724	2.96256	0.00305093	0.0358323	0.0630049
ENSG00000197971	MBP	13.0376	1.24402	0.377787	3.2929	0.000991589	0.0164744	0.025655
ENSG00000187193	MT1X	158.447	1.23727	0.4148	2.9828	0.00285623	0.0342622	0.0250858
ENSG00000185818	NAT8L	2.7697	1.23196	0.402593	3.06005	0.002213	0.0285554	0.0537867
ENSG00000125144	MT1G	139.926	1.22993	0.417073	2.94896	0.00318844	0.0369161	0.0288815
ENSG00000102287	GABRE	194.539	1.2285	0.263167	4.66815	3.03922e-06	0.000229269	0.000158424
ENSG00000213934	HBG1	2.48112	1.22419	0.41666	2.93809	0.00330239	0.0378785	0.070206
ENSG00000197943	PLCG2	10.5256	1.22238	0.367992	3.32177	0.000894487	0.0152499	0.0203291
ENSG00000090104	RGS1	5.9611	1.22137	0.420111	2.90725	0.00364623	0.0402029	0.0660311
ENSG00000079156	OSBPL6	19.9315	1.22119	0.377308	3.23658	0.00120971	0.0186432	0.0247947
ENSG00000188536	HBA2	13.4446	1.22088	0.40298	3.02964	0.00244847	0.0308353	0.0354872
ENSG00000249861	LGALS16	2.91397	1.21907	0.403421	3.02184	0.00251242	0.0313512	0.0567814
ENSG00000165644	COMTD1	12.4357	1.21711	0.367	3.31638	0.000911914	0.0154889	0.0224508
ENSG00000169224	GCSAML	19.6717	1.21671	0.347725	3.49906	0.000466903	0.00963403	0.0126281
ENSG00000186652	PRG2	6.89371	1.21398	0.418873	2.89822	0.00375291	0.0410473	0.0588283
ENSG00000092929	UNC13D	6.98256	1.2131	0.42063	2.88401	0.00392643	0.0422006	0.0744811
ENSG00000161179	YDJC	49.3784	1.21233	0.261319	4.63929	3.49615e-06	0.000250968	0.000191749
ENSG00000107201	DDX58	50.7539	1.21164	0.308761	3.92421	8.70146e-05	0.00305088	0.0023615
ENSG00000147459	DOCK5	33.8026	1.2089	0.251961	4.79795	1.60296e-06	0.000137502	0.000106993
ENSG00000026508	CD44	187.038	1.20691	0.232645	5.18779	2.12807e-07	3.08774e-05	2.11006e-05
ENSG00000196415	PRTN3	3.65197	1.2066	0.419823	2.87407	0.00405216	0.0430767	0.0779282
ENSG00000196660	SLC30A10	4.98868	1.19817	0.418939	2.86002	0.00423619	0.0445256	0.0785155
ENSG00000111641	NOP2	36.3879	1.19619	0.283967	4.21242	2.52649e-05	0.00117756	0.000913035
ENSG00000141873	SLC39A3	117.549	1.1959	0.192695	6.2062	5.42808e-10	2.64406e-07	1.77871e-07
ENSG00000154479	CCDC173	8.5752	1.19513	0.395029	3.02542	0.00248284	0.0311	0.0364154
ENSG00000086506	HBQ1	8.16154	1.19503	0.404186	2.95663	0.00311024	0.036319	0.0476179
ENSG00000204482	LST1	46.7427	1.19473	0.289429	4.12787	3.66144e-05	0.00157534	0.00123165
ENSG00000198336	MYL4	277.506	1.19215	0.249871	4.77105	1.8327e-06	0.00015058	0.000107401
ENSG00000211689	TRGC1	15.2188	1.19124	0.344648	3.4564	0.000547441	0.0107278	0.0138785
ENSG00000085117	CD82	75.8052	1.19079	0.28991	4.10745	4.00057e-05	0.0017104	0.00134198
ENSG00000157601	MX1	75.9131	1.18985	0.41147	2.89171	0.00383154	0.041563	0.0338488
ENSG00000110665	C11orf21	13.8258	1.18643	0.39041	3.03894	0.00237415	0.0300103	0.0393916
ENSG00000196684	HSH2D	2.49056	1.18441	0.408576	2.89887	0.0037451	0.0410277	0.0779282
ENSG00000184785	SMIM10	3.1931	1.17727	0.419414	2.80693	0.0050016	0.0499639	0.0811785
ENSG00000147168	IL2RG	5.84057	1.17517	0.415382	2.82913	0.00466742	0.0478577	0.0679011
ENSG00000037897	METTL1	33.6834	1.16577	0.265345	4.3934	1.1159e-05	0.00061869	0.000486293
ENSG00000150681	RGS18	15.7433	1.1564	0.350788	3.29659	0.000978671	0.016318	0.0208894
ENSG00000158869	FCER1G	269.028	1.15361	0.22351	5.16133	2.45197e-07	3.37802e-05	2.35444e-05
ENSG00000169704	GP9	20.9289	1.15298	0.352766	3.26839	0.0010816	0.0174373	0.0228177
ENSG00000054983	GALC	216.323	1.15263	0.130287	8.84688	8.99968e-19	1.22747e-14	8.04655e-15
ENSG00000136040	PLXNC1	12.853	1.1505	0.372634	3.08748	0.00201861	0.0268865	0.0383226
ENSG00000175857	GAPT	6.09613	1.14963	0.409603	2.8067	0.00500525	0.0499639	0.0880349
ENSG00000108839	ALOX12	15.0509	1.14422	0.403555	2.83536	0.0045774	0.0471535	0.0619407
ENSG00000168961	LGALS9	11.1232	1.14206	0.39214	2.91237	0.00358694	0.039904	0.0468063
ENSG00000186792	HYAL3	13.5581	1.14064	0.349382	3.26474	0.00109566	0.017565	0.0234913
ENSG00000082074	FYB	19.8372	1.13957	0.378	3.01474	0.00257198	0.0319192	0.0366351
ENSG00000132749	MTL5	9.79061	1.13916	0.377516	3.01751	0.00254863	0.0316583	0.0519991
ENSG00000069482	GAL	17.8969	1.13755	0.379086	3.00077	0.00269301	0.032916	0.0374978
ENSG00000183690	EFHC2	25.1874	1.13515	0.349759	3.24554	0.0011723	0.0182522	0.0145756
ENSG00000179750	APOBEC3B	10.4102	1.12927	0.362298	3.11698	0.00182716	0.0250705	0.0331712
ENSG00000111348	ARHGDIB	1010.78	1.12748	0.129823	8.68473	3.79647e-18	2.589e-14	1.6972e-14
ENSG00000004809	SLC22A16	1.97258	1.12256	0.392186	2.86233	0.00420542	0.0442917	0.0882078
ENSG00000142444	C19orf52	11.0179	1.12234	0.393227	2.85418	0.0043148	0.0450265	0.0529689
ENSG00000196114	RP3-391O22.3	12.7903	1.11749	0.300406	3.71992	0.000199283	0.00545787	0.00864432
ENSG00000107815	C10orf2	13.3855	1.11321	0.39423	2.82375	0.00474649	0.0483837	0.0615526
ENSG00000130775	THEMIS2	12.7123	1.10961	0.339921	3.26433	0.00109725	0.017565	0.0275608
ENSG00000111331	OAS3	130.887	1.10837	0.343751	3.22433	0.00126268	0.0192852	0.0131677
ENSG00000237943	PRKCQ-AS1	40.1316	1.10564	0.289011	3.82561	0.000130447	0.00408066	0.00319304
ENSG00000188452	CERKL	20.9334	1.10218	0.337612	3.26465	0.00109599	0.017565	0.0226767
ENSG00000118894	EEF2KMT	15.6956	1.09712	0.347016	3.16158	0.00156916	0.0226473	0.0294752
ENSG00000235169	SMIM1	14.618	1.09678	0.365822	2.99813	0.00271641	0.0330834	0.0433082
ENSG00000090013	BLVRB	258.713	1.09563	0.259299	4.22533	2.38589e-05	0.0011418	0.000798549
ENSG00000188290	HES4	40.0603	1.09429	0.219975	4.97461	6.53798e-07	6.70462e-05	5.21255e-05
ENSG00000125898	FAM110A	30.1738	1.08905	0.294474	3.6983	0.000217049	0.00576941	0.00454167
ENSG00000021355	SERPINB1	169.148	1.08641	0.268182	4.05099	5.10004e-05	0.00205669	0.00142159
ENSG00000111666	CHPT1	61.5301	1.08275	0.258456	4.18929	2.79828e-05	0.00128073	0.00127071
ENSG00000173409	ARV1	41.6809	1.0825	0.222691	4.861	1.16794e-06	0.0001048	8.22773e-05
ENSG00000102096	PIM2	28.3216	1.07952	0.279392	3.86382	0.000111629	0.00366869	0.00280759
ENSG00000122862	SRGN	62.5293	1.07717	0.316057	3.40814	0.00065408	0.0122038	0.00946276
ENSG00000128311	TST	40.2536	1.07439	0.326365	3.29197	0.000994865	0.0164889	0.0131798
ENSG00000185885	IFITM1	296.378	1.07386	0.20984	5.1175	3.09604e-07	3.83881e-05	2.72153e-05
ENSG00000185298	CCDC137	16.2162	1.06929	0.294834	3.62675	0.000287007	0.00696528	0.00839092
ENSG00000139597	N4BP2L1	9.86759	1.06904	0.349955	3.0548	0.00225211	0.0288961	0.041425
ENSG00000156575	PRG3	6.9162	1.06365	0.377518	2.81747	0.00484038	0.0489503	0.0860039
ENSG00000072274	TFRC	195.949	1.06022	0.312459	3.39314	0.000690964	0.0127009	0.00922386
ENSG00000205309	NT5M	24.1896	1.05855	0.357331	2.96237	0.0030528	0.0358323	0.0292415
ENSG00000105472	CLEC11A	59.488	1.05725	0.234628	4.50607	6.604e-06	0.000413145	0.000309416
ENSG00000114126	TFDP2	116.72	1.05667	0.193644	5.45676	4.84897e-08	1.04976e-05	7.61226e-06
ENSG00000101945	SUV39H1	12.45	1.05544	0.359761	2.93372	0.00334921	0.0382579	0.0585247
ENSG00000170180	GYPA	67.3706	1.05247	0.373622	2.81694	0.00484835	0.0489503	0.0388702
ENSG00000159216	RUNX1	146.447	1.0473	0.237998	4.40046	1.08024e-05	0.000606312	0.000419323
ENSG00000150527	CTAGE5	9.55545	1.0466	0.356096	2.93909	0.00329176	0.0378552	0.0438513
ENSG00000198624	CCDC69	20.4573	1.04538	0.350216	2.98496	0.00283617	0.0340515	0.0419866
ENSG00000005249	PRKAR2B	147.526	1.04316	0.335724	3.10719	0.00188878	0.025684	0.0191492
ENSG00000090382	LYZ	23.6952	1.03843	0.306627	3.38663	0.000707564	0.01289	0.0102921
ENSG00000257698	RP11-620J15.3	53.432	1.03777	0.302154	3.43459	0.00059346	0.0113683	0.00839092
ENSG00000004478	FKBP4	100.596	1.03688	0.182533	5.68051	1.34293e-08	4.00891e-06	2.88264e-06
ENSG00000163808	KIF15	26.7162	1.03634	0.275299	3.76442	0.000166939	0.0048239	0.00382857
ENSG00000118308	LRMP	18.0632	1.03473	0.365153	2.83369	0.00460144	0.0473189	0.0542407
ENSG00000249859	PVT1	18.757	1.02976	0.338086	3.04584	0.00232032	0.0295764	0.0381888
ENSG00000114738	MAPKAPK3	97.3363	1.0292	0.224298	4.58853	4.46382e-06	0.000296985	0.000191749
ENSG00000164237	CMBL	12.2062	1.02559	0.355217	2.88722	0.00388659	0.0419709	0.0552365
ENSG00000254986	DPP3	18.4604	1.02511	0.339529	3.01922	0.00253422	0.031508	0.0388143
ENSG00000129675	ARHGEF6	87.1734	1.02025	0.230283	4.43043	9.40445e-06	0.000534447	0.000386186
ENSG00000180353	HCLS1	20.7503	1.01985	0.299115	3.40954	0.000650726	0.0121745	0.0157462
ENSG00000264229	RNU4ATAC	12.5166	1.01786	0.360909	2.82026	0.0047985	0.0488409	0.0634744
ENSG00000068831	RASGRP2	55.666	1.01551	0.19938	5.09332	3.51839e-07	4.24667e-05	3.24213e-05
ENSG00000069399	BCL3	11.816	1.01318	0.358677	2.82476	0.00473164	0.0483045	0.0738815
ENSG00000172977	KAT5	12.7505	1.00735	0.352859	2.85481	0.00430619	0.0450055	0.0642822
ENSG00000112576	CCND3	262.115	1.00625	0.141126	7.13017	1.00248e-12	1.24298e-09	8.14828e-10
ENSG00000214189	ZNF788	17.703	1.00335	0.317609	3.15908	0.00158268	0.0227462	0.0292415
ENSG00000136104	RNASEH2B	51.99	1.00058	0.294593	3.39647	0.000682609	0.0126153	0.010067
ENSG00000156206	C15orf26	60.1419	1.00031	0.276195	3.62176	0.000292601	0.0070644	0.00546362
ENSG00000126561	STAT5A	64.1443	0.997054	0.277652	3.59102	0.000329381	0.0075587	0.00593062
ENSG00000204472	AIF1	182.471	0.996267	0.223196	4.46364	8.05775e-06	0.000482396	0.000324521
ENSG00000149781	FERMT3	76.5503	0.984342	0.274151	3.59051	0.000330036	0.0075587	0.00590062
ENSG00000137198	GMPR	119.869	0.973088	0.270836	3.5929	0.000327019	0.0075587	0.00546362
ENSG00000188921	HACD4	37.3977	0.971485	0.320063	3.03529	0.00240304	0.0302912	0.0247427
ENSG00000111679	PTPN6	77.5788	0.967244	0.313792	3.08244	0.00205311	0.0271605	0.0206215
ENSG00000276045	ORAI1	107.968	0.962999	0.221271	4.35213	1.34819e-05	0.000723934	0.000535781
ENSG00000148908	RGS10	57.1341	0.961642	0.24111	3.9884	6.65208e-05	0.00251667	0.00182637
ENSG00000196352	CD55	109.69	0.961491	0.269102	3.57297	0.000352961	0.00797078	0.00537913
ENSG00000128626	MRPS12	147.374	0.961026	0.177256	5.42167	5.90441e-08	1.18427e-05	8.81665e-06
ENSG00000095932	SMIM24	27.9895	0.959469	0.316875	3.02791	0.0024625	0.0309264	0.0254439
ENSG00000111371	SLC38A1	162.019	0.953777	0.187975	5.07394	3.89656e-07	4.62132e-05	3.16054e-05
ENSG00000074370	ATP2A3	34.8627	0.951153	0.323757	2.93786	0.00330489	0.0378785	0.0305622
ENSG00000076944	STXBP2	25.9656	0.950747	0.311214	3.05496	0.0022509	0.0288961	0.023901
ENSG00000198042	MAK16	68.6415	0.944997	0.220591	4.28394	1.83615e-05	0.000942358	0.000714995
ENSG00000151287	TEX30	68.6126	0.938395	0.272508	3.44355	0.000574131	0.0110758	0.00816646
ENSG00000174915	PTDSS2	38.2471	0.933218	0.285225	3.27187	0.00106839	0.0172651	0.0138353
ENSG00000126759	CFP	49.7462	0.930513	0.206546	4.50511	6.63383e-06	0.000413145	0.000320185
ENSG00000145194	ECE2	50.7695	0.929382	0.326081	2.85016	0.00436976	0.0453916	0.0373656
ENSG00000222041	LINC00152	50.6412	0.926198	0.240317	3.85407	0.000116172	0.00376358	0.00293547
ENSG00000167721	TSR1	51.1357	0.92002	0.232686	3.95392	7.68814e-05	0.0028037	0.0021943
ENSG00000100591	AHSA1	152.164	0.91927	0.152615	6.02347	1.70713e-09	6.84811e-07	4.42284e-07
ENSG00000104907	TRMT1	23.3237	0.918688	0.300081	3.06147	0.00220254	0.0285554	0.0235092
ENSG00000060971	ACAA1	45.9345	0.915054	0.280433	3.263	0.0011024	0.0176268	0.0139569
ENSG00000226950	DANCR	267.111	0.911226	0.164092	5.55313	2.80604e-08	7.35992e-06	5.01903e-06
ENSG00000095303	PTGS1	45.9852	0.910666	0.303079	3.00472	0.00265825	0.0326042	0.0260824
ENSG00000055332	EIF2AK2	143.987	0.909291	0.202572	4.48874	7.16465e-06	0.000438201	0.00030434
ENSG00000145779	TNFAIP8	53.0065	0.907967	0.230075	3.94639	7.93373e-05	0.00286604	0.00222842
ENSG00000110063	DCPS	43.2329	0.904575	0.25385	3.56342	0.000366058	0.00810499	0.00643614
ENSG00000168918	INPP5D	60.5814	0.90386	0.295202	3.06183	0.00219986	0.0285479	0.0286869
ENSG00000108561	C1QBP	697.568	0.899672	0.165604	5.43268	5.55125e-08	1.13005e-05	8.03371e-06
ENSG00000128951	DUT	517.744	0.896833	0.200736	4.46772	7.90595e-06	0.00047712	0.000330341
ENSG00000163072	NOSTRIN	89.2492	0.896456	0.280667	3.19402	0.00140309	0.0208461	0.015986
ENSG00000153094	BCL2L11	40.8733	0.895014	0.249274	3.59048	0.000330064	0.0075587	0.00603228
ENSG00000123338	NCKAP1L	27.198	0.891291	0.310538	2.87015	0.00410275	0.0434115	0.035859
ENSG00000148459	PDSS1	27.6785	0.889545	0.309362	2.87542	0.00403492	0.0429885	0.0356147
ENSG00000133313	CNDP2	102.144	0.889167	0.22371	3.97465	7.04825e-05	0.00262653	0.00185824
ENSG00000132773	TOE1	24.3015	0.889089	0.285478	3.11439	0.00184324	0.0252156	0.0202003
ENSG00000171492	LRRC8D	31.9784	0.884958	0.288527	3.06716	0.00216101	0.0282319	0.0231595
ENSG00000065911	MTHFD2	184.501	0.881892	0.18849	4.67873	2.88661e-06	0.000220092	0.00015091
ENSG00000114767	RRP9	61.7281	0.880781	0.254142	3.46571	0.000528834	0.0104546	0.010259
ENSG00000048162	NOP16	196.473	0.880412	0.159221	5.5295	3.21147e-08	8.11275e-06	5.64601e-06
ENSG00000182952	HMGN4	28.9884	0.874381	0.285979	3.0575	0.00223191	0.0287722	0.023703
ENSG00000117410	ATP6V0B	456.819	0.87211	0.139343	6.25873	3.8813e-10	2.07456e-07	1.3881e-07
ENSG00000106605	BLVRA	40.0257	0.870465	0.245787	3.54154	0.000397791	0.00863929	0.00670431
ENSG00000068028	RASSF1	81.1563	0.868128	0.28275	3.0703	0.00213846	0.0280359	0.0194398
ENSG00000138035	PNPT1	109.587	0.867549	0.20323	4.26881	1.96518e-05	0.000985405	0.000636423
ENSG00000165060	FXN	63.0921	0.861576	0.217662	3.95832	7.54782e-05	0.00275991	0.00219578
ENSG00000139974	SLC38A6	31.2794	0.85853	0.266315	3.22375	0.00126526	0.019303	0.0154541
ENSG00000198858	R3HDM4	44.8003	0.857149	0.245036	3.49805	0.000468667	0.00965417	0.00751479
ENSG00000242114	MTFP1	17.5059	0.855156	0.284018	3.01093	0.00260451	0.0322058	0.0414199
ENSG00000170004	CHD3	22.5089	0.854008	0.28519	2.99452	0.00274874	0.0333186	0.0267384
ENSG00000160818	GPATCH4	35.561	0.852494	0.240375	3.54652	0.000390352	0.00851842	0.00670314
ENSG00000140854	KATNB1	31.1271	0.851681	0.284168	2.99711	0.00272555	0.0331442	0.0268787
ENSG00000100234	TIMP3	1123.33	0.83728	0.193237	4.33291	1.4715e-05	0.000783977	0.000535781
ENSG00000121691	CAT	76.4182	0.829034	0.228906	3.62172	0.000292645	0.0070644	0.00559714
ENSG00000170802	FOXN2	62.7026	0.827064	0.220448	3.75174	0.000175612	0.00501126	0.00395069
ENSG00000124588	NQO2	72.2994	0.823916	0.219946	3.74599	0.000179685	0.00506349	0.00401679
ENSG00000106066	CPVL	116.989	0.815126	0.233046	3.4977	0.000469295	0.00965417	0.00646299
ENSG00000125952	MAX	50.9307	0.813136	0.264032	3.07969	0.00207218	0.0273331	0.0225232
ENSG00000178950	GAK	26.3395	0.811495	0.2682	3.02571	0.00248049	0.0311	0.0254725
ENSG00000182010	RTKN2	31.0869	0.805775	0.244533	3.29516	0.000983664	0.0163812	0.0130981
ENSG00000126088	UROD	280.442	0.805419	0.148025	5.44111	5.29495e-08	1.09421e-05	7.63577e-06
ENSG00000163170	BOLA3	84.6453	0.803843	0.200685	4.0055	6.18873e-05	0.00239083	0.00177819
ENSG00000239672	NME1	418.389	0.800517	0.132307	6.05044	1.44449e-09	6.15669e-07	4.34176e-07
ENSG00000232956	SNHG15	131.62	0.799853	0.210117	3.80671	0.00014083	0.0042779	0.00284077
ENSG00000172965	MIR4435-2HG	55.5939	0.798044	0.232733	3.42901	0.000605778	0.0115394	0.0085193
ENSG00000084070	SMAP2	29.1284	0.797665	0.254686	3.13195	0.00173648	0.0243323	0.0198585
ENSG00000120158	RCL1	66.3846	0.79762	0.225847	3.53168	0.000412932	0.00881373	0.00685796
ENSG00000101003	GINS1	38.191	0.795221	0.266881	2.97968	0.00288548	0.0344615	0.0279902
ENSG00000137074	APTX	71.8804	0.790099	0.211381	3.7378	0.000185638	0.00518835	0.00495596
ENSG00000198382	UVRAG	29.6918	0.788125	0.252619	3.11981	0.00180967	0.0249062	0.0202003
ENSG00000147872	PLIN2	1048.16	0.788075	0.184516	4.27104	1.94563e-05	0.000979206	0.000676338
ENSG00000000460	C1orf112	36.6496	0.785532	0.270454	2.90449	0.00367847	0.0404602	0.0324733
ENSG00000123136	DDX39A	228.908	0.784771	0.143213	5.47977	4.2589e-08	9.68119e-06	7.21519e-06
ENSG00000149929	HIRIP3	24.2879	0.784011	0.274628	2.85482	0.00430616	0.0450055	0.0371173
ENSG00000269893	SNHG8	159.985	0.78124	0.199842	3.90928	9.25703e-05	0.00316433	0.0022309
ENSG00000188313	PLSCR1	186.105	0.780986	0.203202	3.8434	0.000121343	0.00388733	0.00270554
ENSG00000146670	CDCA5	62.9299	0.778837	0.254457	3.06078	0.00220759	0.0285554	0.0216288
ENSG00000179115	FARSA	190.369	0.774811	0.151198	5.12447	2.98375e-07	3.78051e-05	2.63369e-05
ENSG00000138074	SLC5A6	89.3706	0.773702	0.242671	3.18828	0.00143122	0.0211276	0.0153817
ENSG00000185238	PRMT3	34.7523	0.773629	0.249698	3.09827	0.00194657	0.0262268	0.0214689
ENSG00000132386	SERPINF1	29.3828	0.772065	0.242804	3.17978	0.00147385	0.0216149	0.0175979
ENSG00000109805	NCAPG	56.3287	0.76743	0.257032	2.98573	0.00282898	0.0340398	0.0258494
ENSG00000163584	RPL22L1	199.21	0.767359	0.172946	4.43699	9.12264e-06	0.000523798	0.000361877
ENSG00000124659	TBCC	47.5996	0.765439	0.210385	3.63828	0.000274468	0.00676866	0.0053709
ENSG00000115286	NDUFS7	141.325	0.757105	0.178701	4.23671	2.26816e-05	0.00110091	0.000714995
ENSG00000074071	MRPS34	139.206	0.756956	0.169966	4.45358	8.44502e-06	0.000496473	0.000319699
ENSG00000123892	RAB38	63.6078	0.75339	0.240108	3.13771	0.00170274	0.0239914	0.0196391
ENSG00000132612	VPS4A	37.0401	0.745769	0.229606	3.24804	0.00116204	0.0181778	0.014653
ENSG00000035720	STAP1	34.3791	0.745444	0.265179	2.8111	0.0049372	0.0494409	0.0405141
ENSG00000002549	LAP3	183.896	0.744516	0.209784	3.54896	0.000386761	0.00847757	0.00598271
ENSG00000073578	SDHA	89.335	0.742082	0.192092	3.86316	0.000111929	0.00366971	0.00265613
ENSG00000160563	MED27	23.6192	0.741222	0.249724	2.96816	0.00299588	0.035408	0.0291048
ENSG00000167645	YIF1B	121.984	0.740838	0.163092	4.54245	5.56032e-06	0.000357722	0.000228209
ENSG00000109062	SLC9A3R1	44.7768	0.739689	0.257129	2.87673	0.0040182	0.0428493	0.034402
ENSG00000159445	THEM4	44.3719	0.738328	0.214257	3.446	0.00056896	0.0110542	0.00879396
ENSG00000166582	CENPV	138.323	0.736071	0.197191	3.73278	0.000189377	0.00523916	0.00376915
ENSG00000254858	MPV17L2	45.2112	0.733689	0.23465	3.12674	0.00176758	0.0245249	0.0202003
ENSG00000108826	MRPL27	137.912	0.730621	0.151957	4.80808	1.5239e-06	0.000131547	8.3669e-05
ENSG00000106344	RBM28	84.4378	0.730311	0.249628	2.9256	0.0034379	0.0389039	0.0303599
ENSG00000196975	ANXA4	49.6219	0.726328	0.24952	2.9109	0.00360384	0.039955	0.0329208
ENSG00000166803	KIAA0101	241.502	0.726117	0.170883	4.24921	2.14527e-05	0.00104872	0.000745865
ENSG00000165996	HACD1	78.289	0.724533	0.209357	3.46075	0.000538666	0.0105863	0.00785206
ENSG00000006530	AGK	60.31	0.723502	0.191126	3.78548	0.000153413	0.0045586	0.00349765
ENSG00000140280	LYSMD2	39.9139	0.721352	0.245627	2.93678	0.00331641	0.0379786	0.0303599
ENSG00000048740	CELF2	102.675	0.720487	0.216183	3.33276	0.000859885	0.0147894	0.0106431
ENSG00000114021	NIT2	114.695	0.719997	0.199408	3.61067	0.000305411	0.00723178	0.00536159
ENSG00000108179	PPIF	161.444	0.719996	0.198318	3.63052	0.000282851	0.00692605	0.00486919
ENSG00000198157	HMGN5	41.772	0.719505	0.216818	3.31848	0.000905082	0.0154113	0.0123847
ENSG00000119782	FKBP1B	28.0325	0.71599	0.251679	2.84486	0.00444311	0.0460483	0.0370159
ENSG00000172936	MYD88	72.5486	0.715817	0.183357	3.90395	9.46355e-05	0.00321078	0.00310815
ENSG00000134480	CCNH	170.866	0.714493	0.18255	3.91396	9.07934e-05	0.00313487	0.00222131
ENSG00000180817	PPA1	227.076	0.713928	0.153792	4.64217	3.44776e-06	0.000250128	0.000175183
ENSG00000102393	GLA	150.216	0.712673	0.163316	4.36378	1.27835e-05	0.000691882	0.000483871
ENSG00000075239	ACAT1	82.3992	0.712291	0.203529	3.4997	0.000465789	0.00963403	0.00728412
ENSG00000265681	RPL17	45.5688	0.711773	0.240735	2.95667	0.00310983	0.036319	0.0298028
ENSG00000107262	BAG1	90.3679	0.708754	0.169529	4.18072	2.90593e-05	0.00130805	0.000942642
ENSG00000133265	HSPBP1	36.8525	0.708261	0.234201	3.02416	0.00249324	0.0311975	0.0255786
ENSG00000122687	FTSJ2	52.522	0.707941	0.250271	2.8287	0.00467371	0.0478577	0.0383535
ENSG00000166197	NOLC1	151.526	0.706717	0.167308	4.22404	2.39966e-05	0.00114437	0.000745114
ENSG00000097021	ACOT7	100.453	0.706282	0.17502	4.03543	5.45014e-05	0.00215462	0.00160817
ENSG00000101439	CST3	205.791	0.704641	0.185858	3.79128	0.000149874	0.0044926	0.00313077
ENSG00000103485	QPRT	49.7585	0.703977	0.246219	2.85915	0.00424777	0.0445256	0.0367315
ENSG00000127824	TUBA4A	58.8494	0.703524	0.248171	2.83484	0.00458487	0.0471947	0.0470913
ENSG00000167461	RAB8A	44.8585	0.703523	0.214294	3.28299	0.00102712	0.0168782	0.0131796
ENSG00000152229	PSTPIP2	63.655	0.702907	0.216324	3.24933	0.00115678	0.01817	0.0135552
ENSG00000028116	VRK2	31.6705	0.702718	0.217614	3.2292	0.00124138	0.0190194	0.0154019
ENSG00000133028	SCO1	66.2589	0.702287	0.190781	3.68111	0.000232218	0.0060328	0.00469363
ENSG00000196636	SDHAF3	86.7258	0.699861	0.243744	2.87129	0.00408798	0.0433561	0.0324466
ENSG00000121152	NCAPH	71.2713	0.698784	0.215835	3.23758	0.00120547	0.0186122	0.0151482
ENSG00000170515	PA2G4	197.749	0.697926	0.138292	5.04675	4.49395e-07	5.10775e-05	3.53432e-05
ENSG00000148334	PTGES2	62.5825	0.697423	0.215077	3.24266	0.0011842	0.0183329	0.0146635
ENSG00000158710	TAGLN2	442.685	0.694809	0.127439	5.45208	4.97845e-08	1.06095e-05	7.5444e-06
ENSG00000184575	XPOT	91.6596	0.692054	0.176844	3.91336	9.1019e-05	0.00313487	0.00224495
ENSG00000262814	MRPL12	32.31	0.691376	0.221269	3.1246	0.00178046	0.0245878	0.0202003
ENSG00000117054	ACADM	144.731	0.691027	0.180707	3.82403	0.00013129	0.00409762	0.00304448
ENSG00000105364	MRPL4	70.1437	0.689377	0.193251	3.56727	0.00036072	0.00806535	0.00785206
ENSG00000184207	PGP	82.7835	0.689137	0.222556	3.09647	0.0019584	0.0263159	0.0199747
ENSG00000187514	PTMA	364.146	0.689006	0.156805	4.39403	1.11267e-05	0.00061869	0.000435616
ENSG00000035141	FAM136A	135.519	0.6886	0.136357	5.04996	4.41901e-07	5.1077e-05	3.24213e-05
ENSG00000139372	TDG	59.7329	0.687703	0.179077	3.84027	0.000122901	0.00392564	0.00376915
ENSG00000159199	ATP5G1	400.301	0.68749	0.149192	4.60809	4.06389e-06	0.000277137	0.000191749
ENSG00000093183	SEC22C	46.874	0.687386	0.21754	3.15981	0.00157871	0.0227371	0.0181382
ENSG00000058804	NDC1	110.439	0.687313	0.156778	4.384	1.16522e-05	0.000638252	0.00046047
ENSG00000104763	ASAH1	264.033	0.686928	0.181588	3.7829	0.000155011	0.00457618	0.00329012
ENSG00000177156	TALDO1	285.164	0.684425	0.15881	4.30971	1.63472e-05	0.000857538	0.00059411
ENSG00000183527	PSMG1	183.039	0.68409	0.185528	3.68726	0.000226682	0.00592282	0.00418404
ENSG00000136718	IMP4	167.951	0.684022	0.16342	4.18567	2.84321e-05	0.00128832	0.000908651
ENSG00000245694	CRNDE	95.2225	0.681018	0.20225	3.36721	0.000759318	0.013591	0.00907086
ENSG00000254087	LYN	125.402	0.677042	0.212355	3.18826	0.00143133	0.0211276	0.0142455
ENSG00000135446	CDK4	286.348	0.673887	0.151232	4.45597	8.3514e-06	0.000493094	0.000333345
ENSG00000197872	FAM49A	36.3129	0.672746	0.225147	2.98803	0.00280785	0.0338306	0.0274817
ENSG00000141030	COPS3	280.812	0.672202	0.169568	3.96421	7.36408e-05	0.00271456	0.00196049
ENSG00000138796	HADH	134.203	0.671461	0.176269	3.8093	0.000139363	0.00426183	0.00308026
ENSG00000108443	RPS6KB1	37.1786	0.671343	0.231207	2.90364	0.00368847	0.0405375	0.0329208
ENSG00000161980	POLR3K	118.273	0.668686	0.199551	3.35095	0.000805361	0.0141368	0.00946276
ENSG00000156471	PTDSS1	140.695	0.668392	0.171307	3.90172	9.55111e-05	0.00323245	0.00230396
ENSG00000032389	TSSC1	47.3932	0.665137	0.223065	2.98181	0.00286549	0.0342829	0.0282195
ENSG00000128928	IVD	61.7107	0.663561	0.201041	3.30062	0.0009647	0.0162039	0.0127349
ENSG00000138442	WDR12	167.069	0.662947	0.180036	3.6823	0.000231141	0.00601627	0.00421492
ENSG00000140995	DEF8	57.9467	0.662101	0.197429	3.35361	0.000797634	0.0140725	0.0113382
ENSG00000183011	NAA38	700.136	0.661603	0.226796	2.91717	0.00353223	0.039521	0.0297314
ENSG00000111845	PAK1IP1	107.875	0.660509	0.148869	4.43685	9.12859e-06	0.000523798	0.00038946
ENSG00000141076	CIRH1A	123.418	0.659489	0.187861	3.51052	0.000447236	0.00934127	0.0067381
ENSG00000125703	ATG4C	29.0848	0.657419	0.225326	2.91763	0.003527	0.0394949	0.0319066
ENSG00000213551	DNAJC9	65.0064	0.657111	0.181805	3.61437	0.000301074	0.00715392	0.00689297
ENSG00000114098	ARMC8	141.422	0.655331	0.182373	3.59335	0.000326457	0.0075587	0.0055857
ENSG00000143543	JTB	158.069	0.654732	0.217652	3.00816	0.00262832	0.0323828	0.0236653
ENSG00000168476	REEP4	42.4784	0.652843	0.227099	2.8747	0.00404407	0.0430242	0.0355815
ENSG00000169019	COMMD8	81.8952	0.650165	0.211371	3.07594	0.00209839	0.0275988	0.0205259
ENSG00000224877	C17orf89	77.1255	0.647502	0.199331	3.24837	0.00116067	0.0181778	0.0183558
ENSG00000015475	BID	158.844	0.647035	0.196495	3.29288	0.000991677	0.0164744	0.0116972
ENSG00000124532	MRS2	51.8334	0.646546	0.224315	2.88231	0.00394766	0.0422954	0.0341703
ENSG00000153406	NMRAL1	75.9093	0.645273	0.216492	2.98058	0.00287703	0.0343907	0.0341726
ENSG00000080608	KIAA0020	131.233	0.640602	0.210436	3.04416	0.0023333	0.0296865	0.020601
ENSG00000130816	DNMT1	173.233	0.640557	0.134838	4.75058	2.02832e-06	0.000162731	0.000111945
ENSG00000198736	MSRB1	69.5522	0.640516	0.208927	3.06575	0.00217128	0.0283117	0.0214286
ENSG00000179091	CYC1	458.239	0.639631	0.133504	4.79109	1.65876e-06	0.000139654	9.82563e-05
ENSG00000148985	PGAP2	51.9337	0.638348	0.1959	3.25854	0.00111986	0.0178224	0.0140851
ENSG00000134809	TIMM10	401.947	0.63724	0.134046	4.7539	1.99533e-06	0.000161765	0.000110808
ENSG00000128683	GAD1	309.982	0.635658	0.199755	3.18219	0.00146163	0.0214588	0.0158363
ENSG00000112667	DNPH1	118.29	0.632628	0.213498	2.96316	0.00304497	0.0358084	0.0249206
ENSG00000101109	STK4	70.6509	0.632144	0.209235	3.02121	0.00251768	0.0313882	0.0254439
ENSG00000130826	DKC1	197.97	0.631152	0.166791	3.78409	0.000154273	0.00456429	0.00319304
ENSG00000112110	MRPL18	155.357	0.631007	0.175661	3.59219	0.00032791	0.0075587	0.00576053
ENSG00000122034	GTF3A	214.837	0.630794	0.141139	4.4693	7.84758e-06	0.000475703	0.000323922
ENSG00000135372	NAT10	59.4215	0.630465	0.221094	2.85157	0.00435035	0.0452589	0.0452419
ENSG00000105202	FBL	205.816	0.627713	0.182469	3.44011	0.00058148	0.0112017	0.00816646
ENSG00000172315	TP53RK	72.8379	0.627016	0.177314	3.53618	0.000405953	0.00871936	0.00640593
ENSG00000172115	CYCS	393.747	0.626624	0.119399	5.24815	1.53635e-07	2.38117e-05	1.57185e-05
ENSG00000163428	LRRC58	64.2259	0.626481	0.178896	3.50192	0.00046191	0.00958903	0.00931915
ENSG00000148187	MRRF	92.4717	0.626382	0.177383	3.53125	0.000413606	0.00881434	0.00670431
ENSG00000132603	NIP7	118.518	0.626338	0.176762	3.5434	0.00039501	0.00859256	0.00619541
ENSG00000197345	MRPL21	158.081	0.625885	0.192903	3.24456	0.00117633	0.0182776	0.0131798
ENSG00000162368	CMPK1	98.9808	0.625487	0.199248	3.13924	0.00169389	0.0238914	0.0175945
ENSG00000124570	SERPINB6	258.892	0.625248	0.169422	3.69047	0.000223841	0.00587108	0.00416561
ENSG00000116133	DHCR24	109.757	0.623301	0.182779	3.41014	0.000649299	0.0121645	0.00889863
ENSG00000071553	ATP6AP1	144.979	0.623286	0.171328	3.63798	0.000274789	0.00676866	0.00452015
ENSG00000070423	RNF126	36.7922	0.623124	0.189998	3.27963	0.00103945	0.0169858	0.01366
ENSG00000081320	STK17B	76.1799	0.622652	0.200981	3.09806	0.00194792	0.0262268	0.0262749
ENSG00000116221	MRPL37	264.57	0.622635	0.145907	4.26735	1.9781e-05	0.000988252	0.000680232
ENSG00000123975	CKS2	483.875	0.62257	0.189165	3.29115	0.000997799	0.0164957	0.0119137
ENSG00000116898	MRPS15	233.122	0.620282	0.147861	4.19503	2.72831e-05	0.00125291	0.000879367
ENSG00000198604	BAZ1A	91.2921	0.618732	0.185813	3.32987	0.000868864	0.0148875	0.011402
ENSG00000174109	C16orf91	41.8286	0.61859	0.211454	2.92541	0.00343999	0.0389039	0.0318567
ENSG00000132286	TIMM10B	71.8202	0.615481	0.171758	3.58341	0.000339132	0.00770905	0.00572991
ENSG00000175756	AURKAIP1	180.384	0.615053	0.134159	4.5845	4.55071e-06	0.000299841	0.000214154
ENSG00000175768	TOMM5	60.4177	0.614941	0.184073	3.34075	0.000835535	0.0144618	0.0115278
ENSG00000135698	MPHOSPH6	88.8966	0.614819	0.187446	3.27998	0.00103813	0.0169858	0.0122667
ENSG00000100714	MTHFD1	160.499	0.612213	0.185553	3.29941	0.000968899	0.0162544	0.0115198
ENSG00000132646	PCNA	352.507	0.605311	0.206703	2.92841	0.00340697	0.0386377	0.0285576
ENSG00000142089	IFITM3	3459.56	0.605288	0.163995	3.6909	0.000223462	0.00587108	0.00421492
ENSG00000100219	XBP1	243.408	0.604737	0.166901	3.62333	0.000290835	0.00704564	0.00492487
ENSG00000165704	HPRT1	180.486	0.604248	0.165598	3.64889	0.00026338	0.00657638	0.0046405
ENSG00000175581	MRPL48	140.242	0.603724	0.157623	3.83018	0.000128049	0.00403341	0.00284476
ENSG00000146701	MDH2	540.474	0.60295	0.112563	5.35655	8.48252e-08	1.48079e-05	1.0207e-05
ENSG00000117118	SDHB	288.006	0.600337	0.153115	3.92083	8.82452e-05	0.0030735	0.00219356
ENSG00000144381	HSPD1	476.867	0.59874	0.127512	4.69554	2.65905e-06	0.000204897	0.000141466
ENSG00000169738	DCXR	216.616	0.598177	0.169449	3.53014	0.000415341	0.0088375	0.00637844
ENSG00000117395	EBNA1BP2	142.502	0.596713	0.171457	3.48025	0.000500943	0.0100476	0.00728412
ENSG00000100979	PLTP	175.705	0.591588	0.200131	2.956	0.00311655	0.0363616	0.0268193
ENSG00000164329	PAPD4	76.5771	0.59002	0.198929	2.96597	0.00301725	0.0355681	0.0355294
ENSG00000125257	ABCC4	110.641	0.590009	0.199434	2.95841	0.00309231	0.0361716	0.0268936
ENSG00000169919	GUSB	69.2978	0.588028	0.191044	3.07798	0.00208409	0.0274637	0.0219451
ENSG00000112312	GMNN	348.188	0.586894	0.156535	3.74928	0.00017734	0.00502857	0.00354852
ENSG00000115541	HSPE1	186.429	0.585725	0.143463	4.08277	4.45018e-05	0.00184486	0.00127235
ENSG00000008394	MGST1	239.822	0.585707	0.140598	4.16582	3.10234e-05	0.00137517	0.000943627

## Sheet: S2B_Down-regulated
Table S2. GATA2 down-regulated genes in HEPs day 10 EBs, related to Figure 3.
Table contains RNA-Seq data and lists GATA2-dependent genes in Dox vs no Dox HEPS, padj<0.05, log2FoldCh>2
	id	baseMean	log2FoldChange	lfcSE	stat	pvalue	padj	ihw
ENSG00000130222	GADD45G	8.89788	-2.42916	0.41686	-5.82728	5.63373e-09	1.97022e-06	3.34275e-06
ENSG00000196104	SPOCK3	13.6406	-2.13389	0.382345	-5.58104	2.39079e-08	6.68401e-06	7.86976e-06
ENSG00000105825	TFPI2	121.961	-2.06418	0.370369	-5.57332	2.49934e-08	6.68401e-06	4.91784e-06
ENSG00000241186	TDGF1	4.61686	-2.03611	0.420328	-4.8441	1.27187e-06	0.000111916	0.000192811
ENSG00000185070	FLRT2	73.8525	-2.01709	0.241286	-8.35973	6.28619e-17	2.85791e-13	1.97905e-13
ENSG00000233101	HOXB-AS3	13.939	-1.99343	0.328863	-6.06159	1.34784e-09	5.93006e-07	8.22089e-07
ENSG00000215866	LINC01356	15.9364	-1.94253	0.399094	-4.86736	1.13098e-06	0.000103526	0.000131153
ENSG00000105974	CAV1	54.1693	-1.93977	0.294342	-6.59018	4.39283e-11	2.98517e-08	2.15913e-08
ENSG00000111879	FAM184A	34.8174	-1.92042	0.324317	-5.92144	3.19143e-09	1.23114e-06	9.41331e-07
ENSG00000176907	C8orf4	103.093	-1.91942	0.28868	-6.64896	2.95172e-11	2.36815e-08	1.6621e-08
ENSG00000184347	SLIT3	9.27739	-1.91615	0.399489	-4.7965	1.61462e-06	0.000137637	0.000188116
ENSG00000142871	CYR61	35.8808	-1.90007	0.359056	-5.29185	1.21086e-07	1.96605e-05	1.47996e-05
ENSG00000170689	HOXB9	6.60572	-1.89703	0.398188	-4.76415	1.89647e-06	0.000154886	0.000292779
ENSG00000145708	CRHBP	222.978	-1.88289	0.379574	-4.96053	7.03003e-07	7.10242e-05	5.01007e-05
ENSG00000090530	P3H2	18.1804	-1.87944	0.3632	-5.17467	2.28318e-07	3.27793e-05	3.47752e-05
ENSG00000114854	TNNC1	6.11475	-1.86968	0.418885	-4.46348	8.0641e-06	0.000482396	0.000913035
ENSG00000196549	MME	4.58565	-1.85498	0.416997	-4.44843	8.64995e-06	0.000506337	0.000960319
ENSG00000176771	NCKAP5	7.47039	-1.80851	0.405352	-4.46159	8.13555e-06	0.000484545	0.000866898
ENSG00000036565	SLC18A1	54.0909	-1.8058	0.388623	-4.64667	3.37339e-06	0.000248347	0.000190581
ENSG00000156103	MMP16	33.2766	-1.80503	0.32377	-5.57505	2.47454e-08	6.68401e-06	5.01903e-06
ENSG00000150893	FREM2	29.7528	-1.79577	0.405761	-4.42569	9.6134e-06	0.000544055	0.000427777
ENSG00000269416	LINC01224	12.2917	-1.78759	0.384772	-4.64585	3.3868e-06	0.000248347	0.000288107
ENSG00000123358	NR4A1	41.1094	-1.78	0.330802	-5.38086	7.41319e-08	1.38505e-05	1.0207e-05
ENSG00000120708	TGFBI	78.3512	-1.77997	0.270345	-6.58406	4.57762e-11	2.98517e-08	2.15913e-08
ENSG00000184113	CLDN5	167.277	-1.76062	0.361916	-4.86473	1.14616e-06	0.000104058	7.2607e-05
ENSG00000121900	TMEM54	15.2299	-1.75679	0.353312	-4.97235	6.61461e-07	6.73259e-05	7.82681e-05
ENSG00000185345	PARK2	3.28725	-1.75634	0.419852	-4.18324	2.87382e-05	0.00129788	0.00280535
ENSG00000115290	GRB14	4.61341	-1.749	0.419869	-4.16559	3.10544e-05	0.00137517	0.0020822
ENSG00000189143	CLDN4	5.9991	-1.7408	0.420354	-4.14126	3.45407e-05	0.00150032	0.00293547
ENSG00000167941	SOST	63.6837	-1.73157	0.310499	-5.57674	2.45067e-08	6.68401e-06	5.01903e-06
ENSG00000163694	RBM47	4.78862	-1.71144	0.417748	-4.09682	4.18858e-05	0.00175889	0.00256486
ENSG00000176641	RNF152	4.62462	-1.70902	0.418722	-4.08152	4.47418e-05	0.00184919	0.00354047
ENSG00000175967	RP11-544L8__B.4	15.3713	-1.70535	0.404092	-4.2202	2.44088e-05	0.00115194	0.00145318
ENSG00000141655	TNFRSF11A	18.0792	-1.70241	0.387876	-4.38906	1.1384e-05	0.000627557	0.00085846
ENSG00000204335	SP5	3.60125	-1.69975	0.419702	-4.0499	5.12399e-05	0.00205669	0.00339403
ENSG00000108691	CCL2	403.974	-1.69063	0.364403	-4.63945	3.49344e-06	0.000250968	0.00017749
ENSG00000183087	GAS6	3.64062	-1.68894	0.419987	-4.02142	5.78495e-05	0.00226077	0.00410473
ENSG00000253293	HOXA10	6.2282	-1.68586	0.419405	-4.01964	5.82868e-05	0.00227135	0.00421492
ENSG00000189120	SP6	16.1533	-1.68333	0.356395	-4.72321	2.32153e-06	0.000181973	0.000241307
ENSG00000078401	EDN1	41.0568	-1.68097	0.392484	-4.28289	1.84478e-05	0.000942358	0.000725404
ENSG00000079385	CEACAM1	6.75712	-1.67159	0.420383	-3.97635	6.99814e-05	0.00261972	0.00456715
ENSG00000038427	VCAN	85.3434	-1.65064	0.398658	-4.1405	3.46546e-05	0.00150049	0.00105636
ENSG00000185551	NR2F2	23.7413	-1.64914	0.319103	-5.16805	2.36546e-07	3.32603e-05	2.55058e-05
ENSG00000188042	ARL4C	37.6196	-1.64712	0.320631	-5.1371	2.79006e-07	3.65901e-05	2.76879e-05
ENSG00000159307	SCUBE1	3.18985	-1.6428	0.417103	-3.93861	8.19567e-05	0.0029262	0.00469363
ENSG00000162409	PRKAA2	7.60615	-1.63612	0.408895	-4.00132	6.29896e-05	0.00241324	0.00310815
ENSG00000055732	MCOLN3	10.2375	-1.63255	0.420446	-3.8829	0.000103216	0.00343358	0.00480727
ENSG00000147257	GPC3	20.8056	-1.63117	0.34319	-4.75298	2.00441e-06	0.000161765	0.000189149
ENSG00000176399	DMRTA1	7.04952	-1.62385	0.42044	-3.86226	0.000112342	0.00367441	0.00584483
ENSG00000133116	KL	22.5219	-1.60972	0.297954	-5.40258	6.56883e-08	1.26991e-05	1.01088e-05
ENSG00000128918	ALDH1A2	21.9844	-1.60418	0.370662	-4.32789	1.50544e-05	0.000798939	0.00105702
ENSG00000168772	CXXC4	10.3821	-1.60369	0.361392	-4.43753	9.09987e-06	0.000523798	0.000725404
ENSG00000132698	RAB25	5.07251	-1.59829	0.418566	-3.8185	0.000134266	0.00417267	0.0070615
ENSG00000139926	FRMD6	19.1654	-1.59586	0.366092	-4.35918	1.30549e-05	0.000703779	0.0009361
ENSG00000099860	GADD45B	40.621	-1.59257	0.403145	-3.95038	7.80279e-05	0.00283038	0.00222842
ENSG00000106034	CPED1	27.1185	-1.58292	0.294314	-5.37835	7.51733e-08	1.38552e-05	1.02958e-05
ENSG00000078114	NEBL	5.37421	-1.57382	0.413391	-3.8071	0.000140608	0.0042779	0.00590062
ENSG00000101384	JAG1	34.3476	-1.57382	0.314786	-4.99964	5.7436e-07	6.20257e-05	4.77892e-05
ENSG00000240583	AQP1	6.18463	-1.57095	0.40013	-3.92609	8.63388e-05	0.00303499	0.00421492
ENSG00000129116	PALLD	34.2079	-1.5704	0.304893	-5.15067	2.59559e-07	3.47071e-05	2.65758e-05
ENSG00000171864	PRND	15.0595	-1.56954	0.416882	-3.76497	0.000166572	0.0048239	0.00536595
ENSG00000163762	TM4SF18	220.765	-1.56784	0.229764	-6.82368	8.8736e-12	8.06847e-09	5.35037e-09
ENSG00000076356	PLXNA2	17.5506	-1.56584	0.340694	-4.59604	4.30589e-06	0.000290967	0.000393551
ENSG00000227121	RP11-319F12.2	3.96081	-1.56493	0.420786	-3.71906	0.000199964	0.00546556	0.00752342
ENSG00000074416	MGLL	6.61832	-1.56101	0.419812	-3.71835	0.000200531	0.00547008	0.00932796
ENSG00000110848	CD69	73.6833	-1.5558	0.305636	-5.09038	3.5734e-07	4.27523e-05	3.06817e-05
ENSG00000125798	FOXA2	2.96605	-1.55257	0.412284	-3.76579	0.000166026	0.0048239	0.00935024
ENSG00000115226	FNDC4	15.3946	-1.55227	0.344309	-4.50836	6.53318e-06	0.000412528	0.000556355
ENSG00000188517	COL25A1	25.7578	-1.53584	0.295163	-5.20337	1.95703e-07	2.90129e-05	2.16403e-05
ENSG00000129009	ISLR	11.2557	-1.53222	0.417877	-3.66667	0.000245731	0.0062412	0.00793086
ENSG00000230630	DNM3OS	10.1401	-1.53216	0.410066	-3.73639	0.000186683	0.00520403	0.00716981
ENSG00000237126	AC073254.1	1.98455	-1.52174	0.415595	-3.66158	0.000250663	0.00633109	0.0117593
ENSG00000183150	GPR19	25.3289	-1.51223	0.383606	-3.94214	8.07568e-05	0.00289092	0.0022672
ENSG00000020577	SAMD4A	20.8833	-1.5115	0.368957	-4.09668	4.19122e-05	0.00175889	0.00226393
ENSG00000118515	SGK1	168.997	-1.50819	0.331199	-4.55375	5.26992e-06	0.000340647	0.000236812
ENSG00000120256	LRP11	23.7404	-1.50781	0.319068	-4.72568	2.29343e-06	0.00018081	0.000142413
ENSG00000164764	SBSPON	10.0386	-1.50502	0.40482	-3.71774	0.00020101	0.00547221	0.00868083
ENSG00000122756	CNTFR	7.14652	-1.49708	0.416434	-3.59501	0.000324375	0.00753938	0.0123164
ENSG00000198121	LPAR1	8.00397	-1.49499	0.419808	-3.56113	0.000369267	0.00814958	0.0106387
ENSG00000164692	COL1A2	138.638	-1.49431	0.335127	-4.45893	8.23694e-06	0.000488451	0.000333949
ENSG00000178726	THBD	74.3305	-1.49399	0.28693	-5.2068	1.92123e-07	2.87952e-05	2.14621e-05
ENSG00000141934	PPAP2C	8.99055	-1.49204	0.420704	-3.54654	0.00039032	0.00851842	0.00975212
ENSG00000114019	AMOTL2	49.1805	-1.49088	0.304005	-4.90413	9.38434e-07	8.76665e-05	6.98337e-05
ENSG00000101331	CCM2L	20.0112	-1.48871	0.298535	-4.98672	6.14134e-07	6.44321e-05	8.37875e-05
ENSG00000143320	CRABP2	59.6315	-1.48857	0.380628	-3.91083	9.19805e-05	0.00315207	0.00246287
ENSG00000107742	SPOCK2	9.5603	-1.4861	0.398758	-3.72683	0.0001939	0.00534262	0.00674021
ENSG00000177606	JUN	38.6823	-1.48542	0.298493	-4.97639	6.47796e-07	6.6934e-05	5.21255e-05
ENSG00000135919	SERPINE2	77.3776	-1.47241	0.235368	-6.2558	3.95473e-10	2.07456e-07	1.5217e-07
ENSG00000139289	PHLDA1	129.239	-1.47197	0.207493	-7.09409	1.30208e-12	1.47992e-09	8.99582e-10
ENSG00000110002	VWA5A	47.163	-1.46249	0.296194	-4.93761	7.90863e-07	7.59618e-05	5.89621e-05
ENSG00000081138	CDH7	4.27567	-1.45722	0.418795	-3.47956	0.000502242	0.0100497	0.0195244
ENSG00000171476	HOPX	123.093	-1.4556	0.228349	-6.37444	1.83632e-10	1.04357e-07	6.34339e-08
ENSG00000166426	CRABP1	4.04124	-1.45265	0.410733	-3.53673	0.000405113	0.00871505	0.0124991
ENSG00000164283	ESM1	8.42	-1.44357	0.413179	-3.49381	0.000476179	0.00976632	0.0127973
ENSG00000117598	LPPR5	4.47244	-1.44123	0.419713	-3.43384	0.000595094	0.0113836	0.0206215
ENSG00000196932	TMEM26	3.53038	-1.44058	0.419755	-3.43195	0.000599256	0.0114311	0.0193457
ENSG00000157214	STEAP2	3.7523	-1.43996	0.420995	-3.42037	0.000625358	0.0118462	0.0227115
ENSG00000106031	HOXA13	5.58305	-1.4381	0.420772	-3.41775	0.0006314	0.0119378	0.0214689
ENSG00000182732	RGS6	12.6524	-1.43493	0.354386	-4.04907	5.1421e-05	0.00205669	0.00293883
ENSG00000124104	SNX21	3.35511	-1.43222	0.420916	-3.40263	0.000667402	0.0123846	0.0238132
ENSG00000105270	CLIP3	20.472	-1.42656	0.338604	-4.21305	2.5195e-05	0.00117756	0.00160434
ENSG00000088756	ARHGAP28	157.36	-1.42631	0.215019	-6.63343	3.2797e-11	2.4851e-08	1.6621e-08
ENSG00000184867	ARMCX2	44.2526	-1.42434	0.324558	-4.38855	1.1411e-05	0.000627557	0.000488102
ENSG00000231589	AC009110.1	4.12675	-1.4213	0.418921	-3.39277	0.000691906	0.0127011	0.0244912
ENSG00000116106	EPHA4	18.0598	-1.41182	0.372869	-3.78636	0.00015287	0.00455238	0.00558941
ENSG00000118298	CA14	13.849	-1.40638	0.398464	-3.5295	0.000416349	0.00884514	0.0116778
ENSG00000118137	APOA1	24.6257	-1.40622	0.419814	-3.34963	0.000809196	0.0141677	0.0113881
ENSG00000135097	MSI1	3.62429	-1.40549	0.42001	-3.34633	0.000818879	0.0142822	0.0274817
ENSG00000260027	HOXB7	16.7832	-1.40393	0.329146	-4.26538	1.99565e-05	0.000993384	0.00125417
ENSG00000139116	KIF21A	8.71972	-1.40108	0.373552	-3.7507	0.000176341	0.00501126	0.00791775
ENSG00000188176	SMTNL2	7.36116	-1.40022	0.400072	-3.49992	0.000465389	0.00963403	0.0158597
ENSG00000142156	COL6A1	55.0842	-1.39928	0.373698	-3.7444	0.000180822	0.00508501	0.00374246
ENSG00000143502	SUSD4	6.46355	-1.39811	0.416722	-3.35501	0.000793633	0.0140689	0.0203796
ENSG00000005073	HOXA11	3.57739	-1.39327	0.420899	-3.31022	0.000932213	0.0157944	0.029101
ENSG00000204262	COL5A2	147.813	-1.38939	0.222785	-6.23649	4.47504e-10	2.26056e-07	1.42695e-07
ENSG00000247809	NR2F2-AS1	3.26999	-1.38785	0.420934	-3.29708	0.000976953	0.0163093	0.0315491
ENSG00000148677	ANKRD1	16.2744	-1.38312	0.420488	-3.28931	0.00100433	0.0165802	0.0207271
ENSG00000140876	NUDT7	3.01354	-1.3807	0.420932	-3.2801	0.00103771	0.0169858	0.0321321
ENSG00000166856	GPR182	17.2701	-1.37889	0.342091	-4.03078	5.55925e-05	0.00218509	0.00281872
ENSG00000095539	SEMA4G	4.3457	-1.37883	0.420915	-3.27578	0.00105371	0.0171405	0.024944
ENSG00000136630	HLX	21.2637	-1.36972	0.292763	-4.67859	2.88852e-06	0.000220092	0.000244656
ENSG00000109832	DDX25	12.6687	-1.36664	0.402444	-3.39584	0.000684186	0.0126274	0.0146027
ENSG00000254615	RP11-395G23.3	15.5906	-1.36241	0.381698	-3.56933	0.000357891	0.00802842	0.0103532
ENSG00000182985	CADM1	23.3646	-1.36229	0.288664	-4.71927	2.36692e-06	0.000184471	0.000145125
ENSG00000138650	PCDH10	22.7181	-1.36066	0.351244	-3.87383	0.000107137	0.00352958	0.00272211
ENSG00000124067	SLC12A4	8.37175	-1.35991	0.398946	-3.40876	0.000652597	0.0121928	0.0140969
ENSG00000257261	RP11-96H19.1	5.58335	-1.35699	0.418054	-3.24596	0.00117057	0.0182522	0.0331712
ENSG00000162415	ZSWIM5	6.62625	-1.35437	0.399797	-3.38764	0.000704977	0.0128717	0.021597
ENSG00000253983	RP1-16A9.1	25.3809	-1.35204	0.344715	-3.9222	8.77435e-05	0.00306855	0.00242497
ENSG00000116774	OLFML3	91.6971	-1.34801	0.355502	-3.79185	0.00014953	0.00449215	0.00294462
ENSG00000136603	SKIL	228.148	-1.34609	0.196175	-6.86166	6.80637e-12	6.63086e-09	4.3468e-09
ENSG00000110148	CCKBR	12.3488	-1.34488	0.419685	-3.2045	0.00135296	0.0202781	0.0241213
ENSG00000198838	RYR3	17.7454	-1.34154	0.313551	-4.27853	1.8813e-05	0.000955427	0.00107808
ENSG00000155158	TTC39B	7.98379	-1.34046	0.385833	-3.4742	0.000512386	0.0101896	0.0171435
ENSG00000156298	TSPAN7	77.4329	-1.33924	0.177934	-7.52661	5.20738e-14	1.01462e-10	7.89916e-11
ENSG00000166960	CCDC178	6.36284	-1.33596	0.396744	-3.36731	0.000759056	0.013591	0.0260578
ENSG00000128591	FLNC	8.53007	-1.33445	0.387347	-3.4451	0.00057085	0.0110561	0.0172812
ENSG00000132688	NES	36.3193	-1.33071	0.269008	-4.94672	7.54728e-07	7.39884e-05	5.89621e-05
ENSG00000256235	SMIM3	14.5971	-1.32997	0.364523	-3.64853	0.000263749	0.00657638	0.00808248
ENSG00000077616	NAALAD2	50.2024	-1.32648	0.277481	-4.78043	1.74918e-06	0.000146362	0.000113016
ENSG00000118946	PCDH17	87.7464	-1.32408	0.272658	-4.8562	1.19657e-06	0.000106667	7.57164e-05
ENSG00000134013	LOXL2	34.8709	-1.32294	0.229659	-5.76046	8.3885e-09	2.66072e-06	2.03999e-06
ENSG00000183018	SPNS2	10.3173	-1.31927	0.350419	-3.76483	0.000166662	0.0048239	0.00762282
ENSG00000180479	ZNF571	9.63625	-1.31857	0.374718	-3.51883	0.000433458	0.00910051	0.0140456
ENSG00000165757	KIAA1462	148.7	-1.31766	0.257162	-5.12385	2.99359e-07	3.78051e-05	2.69273e-05
ENSG00000065357	DGKA	17.4388	-1.31573	0.345103	-3.81258	0.000137524	0.00424365	0.00537913
ENSG00000164125	FAM198B	53.3681	-1.31513	0.326542	-4.02746	5.63819e-05	0.00220975	0.00219356
ENSG00000166922	SCG5	30.5881	-1.31258	0.419261	-3.13069	0.00174393	0.0243323	0.0196391
ENSG00000242779	ZNF702P	4.81625	-1.31051	0.415309	-3.1555	0.00160224	0.0229789	0.0404402
ENSG00000118257	NRP2	409.044	-1.31014	0.17137	-7.64506	2.08841e-14	4.74731e-11	3.81016e-11
ENSG00000107957	SH3PXD2A	48.06	-1.30742	0.252852	-5.17069	2.33237e-07	3.31367e-05	2.4661e-05
ENSG00000170962	PDGFD	12.2383	-1.30671	0.336095	-3.88793	0.000101104	0.00337154	0.00386754
ENSG00000154721	JAM2	10.1321	-1.30521	0.416642	-3.13269	0.00173211	0.0243297	0.034822
ENSG00000089177	KIF16B	10.7697	-1.30019	0.393089	-3.30762	0.000940939	0.0159027	0.0210022
ENSG00000107485	GATA3	39.5833	-1.29963	0.287758	-4.51639	6.29022e-06	0.000399034	0.000307798
ENSG00000141905	NFIC	2.69031	-1.29866	0.420902	-3.08542	0.00203264	0.0269937	0.0444125
ENSG00000169989	TIGD4	2.26224	-1.2981	0.4118	-3.15225	0.00162017	0.0231422	0.0443851
ENSG00000197291	RAMP2-AS1	11.2007	-1.29071	0.38837	-3.32339	0.000889294	0.0151803	0.0219841
ENSG00000176406	RIMS2	4.86365	-1.28953	0.406689	-3.17081	0.00152016	0.0220803	0.0318567
ENSG00000140945	CDH13	91.7821	-1.28821	0.260216	-4.95055	7.40053e-07	7.31613e-05	5.29516e-05
ENSG00000169213	RAB3B	21.1995	-1.28658	0.355428	-3.61979	0.000294839	0.00707332	0.00787599
ENSG00000118402	ELOVL4	4.16775	-1.28603	0.420199	-3.06051	0.00220957	0.0285554	0.0408035
ENSG00000182492	BGN	91.2352	-1.28542	0.260173	-4.94065	7.78612e-07	7.53155e-05	5.76953e-05
ENSG00000128052	KDR	953.167	-1.2853	0.195232	-6.58346	4.59627e-11	2.98517e-08	2.15913e-08
ENSG00000114279	FGF12	7.8783	-1.28263	0.406008	-3.15914	0.00158236	0.0227462	0.0353259
ENSG00000153956	CACNA2D1	37.192	-1.27919	0.300742	-4.25344	2.10507e-05	0.00104026	0.000810396
ENSG00000112378	PERP	39.8949	-1.27744	0.303546	-4.2084	2.5718e-05	0.00118503	0.000913035
ENSG00000166341	DCHS1	52.4594	-1.27622	0.296219	-4.30838	1.64458e-05	0.000859405	0.000611523
ENSG00000135111	TBX3	34.874	-1.27412	0.236549	-5.3863	7.19248e-08	1.36248e-05	1.0207e-05
ENSG00000082781	ITGB5	41.1102	-1.27349	0.287044	-4.43657	9.14025e-06	0.000523798	0.000412754
ENSG00000077943	ITGA8	62.252	-1.26902	0.300596	-4.2217	2.42472e-05	0.00114829	0.00112274
ENSG00000179915	NRXN1	2.63159	-1.26613	0.393909	-3.21428	0.00130771	0.0197957	0.0382007
ENSG00000171643	S100Z	5.41687	-1.26389	0.420676	-3.00442	0.00266087	0.032607	0.0574226
ENSG00000104369	JPH1	35.076	-1.26242	0.328478	-3.84325	0.000121417	0.00388733	0.00303311
ENSG00000064692	SNCAIP	27.5645	-1.25771	0.336832	-3.73392	0.000188521	0.00523673	0.00409945
ENSG00000166398	KIAA0355	92.7394	-1.25496	0.204253	-6.14413	8.04054e-10	3.78155e-07	2.5292e-07
ENSG00000167157	PRRX2	151.985	-1.25445	0.38627	-3.2476	0.00116383	0.0181826	0.0132521
ENSG00000135929	CYP27A1	21.9289	-1.25355	0.345403	-3.62925	0.000284241	0.00693515	0.00854243
ENSG00000143341	HMCN1	40.613	-1.24824	0.289625	-4.30984	1.63375e-05	0.000857538	0.000660436
ENSG00000157152	SYN2	6.20307	-1.24772	0.40822	-3.0565	0.0022394	0.0288416	0.0476179
ENSG00000186594	MIR22HG	6.81381	-1.24718	0.400885	-3.11107	0.00186408	0.0254242	0.0453799
ENSG00000165682	CLEC1B	6.34866	-1.24639	0.420946	-2.96093	0.00306711	0.0359503	0.0588283
ENSG00000142798	HSPG2	99.0236	-1.24558	0.259762	-4.79509	1.62602e-06	0.000137747	9.75105e-05
ENSG00000106351	AGFG2	19.392	-1.24231	0.312459	-3.97592	7.01077e-05	0.00261972	0.00330425
ENSG00000101190	TCFL5	9.15873	-1.24212	0.395424	-3.14124	0.00168233	0.0237529	0.0313746
ENSG00000156299	TIAM1	72.0401	-1.24184	0.251629	-4.93521	8.00651e-07	7.63642e-05	6.02755e-05
ENSG00000170954	ZNF415	14.4264	-1.24013	0.378341	-3.2778	0.00104618	0.0170681	0.0222745
ENSG00000275342	SGK223	6.8229	-1.23572	0.384994	-3.20973	0.00132861	0.0200453	0.035859
ENSG00000163687	DNASE1L3	10.6811	-1.2334	0.394934	-3.12306	0.00178984	0.0246832	0.0356838
ENSG00000111907	TPD52L1	21.8038	-1.2328	0.330252	-3.73289	0.000189295	0.00523916	0.00640593
ENSG00000131773	KHDRBS3	15.3032	-1.23233	0.374408	-3.29141	0.000996871	0.0164957	0.0212036
ENSG00000101680	LAMA1	18.7397	-1.2303	0.385883	-3.18827	0.00143129	0.0211276	0.0273511
ENSG00000119888	EPCAM	30.3795	-1.22791	0.420057	-2.9232	0.00346449	0.039047	0.0312046
ENSG00000078399	HOXA9	15.8051	-1.22779	0.397642	-3.08767	0.00201733	0.0268865	0.03431
ENSG00000188153	COL4A5	49.9205	-1.22757	0.21256	-5.77516	7.68795e-09	2.49657e-06	1.91522e-06
ENSG00000039068	CDH1	5.18629	-1.22567	0.409195	-2.99531	0.00274163	0.0332679	0.0476179
ENSG00000170153	RNF150	10.0107	-1.22524	0.395569	-3.09741	0.0019522	0.0262584	0.0374978
ENSG00000175602	CCDC85B	973.261	-1.22411	0.345766	-3.54027	0.000399711	0.00865342	0.0062198
ENSG00000143469	SYT14	9.80507	-1.2234	0.388835	-3.14633	0.00165335	0.0234408	0.0383749
ENSG00000156500	FAM122C	12.093	-1.22095	0.367154	-3.32544	0.000882801	0.0150884	0.0253297
ENSG00000151388	ADAMTS12	28.3062	-1.21901	0.312236	-3.90412	9.45691e-05	0.00321078	0.00248309
ENSG00000166676	TVP23A	5.19233	-1.21869	0.416727	-2.92442	0.00345094	0.038963	0.0553718
ENSG00000265727	RN7SL648P	3.02226	-1.21821	0.420833	-2.89475	0.00379461	0.041347	0.0822028
ENSG00000182326	C1S	8.2057	-1.21673	0.420973	-2.89028	0.00384894	0.0416963	0.0597385
ENSG00000164736	SOX17	78.4877	-1.21402	0.277906	-4.36844	1.25135e-05	0.000682687	0.000535781
ENSG00000174080	CTSF	9.33225	-1.21374	0.388788	-3.12186	0.00179712	0.0247585	0.0407185
ENSG00000141052	MYOCD	2.54473	-1.21332	0.401047	-3.02539	0.00248317	0.0311	0.0593748
ENSG00000109099	PMP22	275.743	-1.21307	0.178294	-6.80375	1.01932e-11	8.68909e-09	5.93615e-09
ENSG00000104413	ESRP1	4.11554	-1.21301	0.411246	-2.9496	0.00318188	0.0369027	0.0644839
ENSG00000049192	ADAMTS6	16.4435	-1.21096	0.351593	-3.44419	0.000572769	0.0110651	0.0137253
ENSG00000064225	ST3GAL6	28.3325	-1.20998	0.299307	-4.0426	5.28616e-05	0.00210198	0.00164774
ENSG00000088280	ASAP3	11.8105	-1.20874	0.3661	-3.30167	0.000961121	0.0161637	0.021318
ENSG00000154928	EPHB1	2.55855	-1.20755	0.401753	-3.00571	0.00264963	0.032557	0.0588283
ENSG00000266010	GATA6-AS1	4.99968	-1.20656	0.418269	-2.88464	0.00391856	0.0421826	0.0692334
ENSG00000144824	PHLDB2	23.6149	-1.20399	0.371241	-3.24316	0.00118212	0.0183216	0.0148724
ENSG00000279161	CTB-12A17.2	3.88272	-1.20396	0.417635	-2.8828	0.00394155	0.0422954	0.0752032
ENSG00000163545	NUAK2	58.3329	-1.20391	0.303144	-3.97142	7.14463e-05	0.00264798	0.00204985
ENSG00000262001	DLGAP1-AS2	2.96229	-1.20376	0.420989	-2.85935	0.00424509	0.0445256	0.0802605
ENSG00000125170	DOK4	60.749	-1.20191	0.28061	-4.28322	1.84209e-05	0.000942358	0.000912814
ENSG00000263155	MYZAP	24.048	-1.20186	0.294041	-4.08737	4.36286e-05	0.00181418	0.00139256
ENSG00000249201	CTD-3080P12.3	2.87858	-1.20135	0.412498	-2.91238	0.00358689	0.039904	0.0723723
ENSG00000159388	BTG2	77.2168	-1.19973	0.301508	-3.9791	6.91773e-05	0.0025992	0.00205757
ENSG00000147676	MAL2	2.53973	-1.19959	0.389425	-3.08042	0.00206709	0.0272923	0.049966
ENSG00000130244	FAM98C	5.63383	-1.19926	0.418836	-2.86331	0.00419243	0.0441915	0.0632526
ENSG00000103404	USP31	79.7993	-1.1985	0.237448	-5.04742	4.47811e-07	5.10775e-05	3.55418e-05
ENSG00000084710	EFR3B	7.17961	-1.1968	0.412238	-2.90319	0.00369387	0.0405642	0.0666885
ENSG00000240563	L1TD1	4.86018	-1.19606	0.42055	-2.84403	0.00445472	0.0461336	0.0804316
ENSG00000113555	PCDH12	39.0695	-1.1944	0.302337	-3.95055	7.79715e-05	0.00283038	0.00221326
ENSG00000128602	SMO	12.4294	-1.19351	0.37281	-3.20138	0.0013677	0.020454	0.0318567
ENSG00000267107	PCAT19	97.7858	-1.19332	0.24591	-4.85266	1.21818e-06	0.000107888	7.82681e-05
ENSG00000251095	RP11-115D19.1	1.89972	-1.19252	0.391606	-3.0452	0.00232525	0.0296116	0.0539841
ENSG00000164251	F2RL1	16.403	-1.19144	0.35144	-3.39016	0.000698508	0.0127878	0.0169661
ENSG00000143842	SOX13	13.799	-1.18983	0.326652	-3.64251	0.00026999	0.00671968	0.0085193
ENSG00000091986	CCDC80	15.5477	-1.18773	0.335621	-3.53889	0.000401809	0.00868334	0.0109691
ENSG00000186051	TAL2	2.01314	-1.18721	0.413576	-2.8706	0.00409699	0.0434052	0.078331
ENSG00000118523	CTGF	34.6633	-1.18675	0.407824	-2.90996	0.00361473	0.039955	0.0328913
ENSG00000256061	DYX1C1	2.68815	-1.18608	0.420855	-2.81826	0.00482852	0.0489273	0.0963438
ENSG00000224699	LAMTOR5-AS1	3.46716	-1.18474	0.420934	-2.81455	0.00488454	0.0491663	0.0882078
ENSG00000116396	KCNC4	62.3518	-1.18373	0.306693	-3.85966	0.000113545	0.00370487	0.00284933
ENSG00000196338	NLGN3	3.901	-1.18316	0.418826	-2.82494	0.00472893	0.0483045	0.0886278
ENSG00000078246	TULP3	31.6325	-1.18219	0.261366	-4.52311	6.09374e-06	0.000388376	0.000300957
ENSG00000153071	DAB2	225.13	-1.18108	0.158132	-7.46895	8.08387e-14	1.3782e-10	9.13912e-11
ENSG00000106571	GLI3	27.9251	-1.17981	0.288441	-4.09032	4.30787e-05	0.00179679	0.00142058
ENSG00000163132	MSX1	22.4514	-1.17886	0.372592	-3.16394	0.00155647	0.0225118	0.0181779
ENSG00000185565	LSAMP	6.25332	-1.17834	0.405153	-2.90839	0.00363291	0.0400885	0.0574632
ENSG00000172020	GAP43	10.1442	-1.17774	0.380101	-3.0985	0.00194501	0.0262268	0.0374978
ENSG00000156049	GNA14	13.8104	-1.17734	0.366941	-3.20853	0.00133415	0.0201067	0.0268787
ENSG00000103742	IGDCC4	6.44924	-1.177	0.402687	-2.92287	0.00346817	0.039047	0.0683736
ENSG00000277443	MARCKS	615.664	-1.17132	0.178503	-6.5619	5.31274e-11	3.29366e-08	2.15913e-08
ENSG00000170558	CDH2	30.0784	-1.16795	0.286463	-4.07715	4.55918e-05	0.00186735	0.00145701
ENSG00000138448	ITGAV	116.924	-1.1662	0.218552	-5.33604	9.50008e-08	1.61964e-05	1.09697e-05
ENSG00000280623	PCAT14	128.645	-1.16211	0.256402	-4.53237	5.83253e-06	0.000373474	0.000276353
ENSG00000101000	PROCR	178.437	-1.16095	0.230842	-5.02921	4.92509e-07	5.46124e-05	3.79264e-05
ENSG00000154447	SH3RF1	17.0822	-1.15983	0.317508	-3.6529	0.000259295	0.00651293	0.00719206
ENSG00000166257	SCN3B	28.9963	-1.15896	0.306044	-3.78692	0.000152529	0.00455238	0.00348527
ENSG00000120129	DUSP1	189.886	-1.15738	0.260716	-4.43923	9.02833e-06	0.000523798	0.000359714
ENSG00000263470	RP11-160O5.1	3.78975	-1.15697	0.411396	-2.8123	0.00491888	0.0493298	0.0704071
ENSG00000176533	GNG7	19.7783	-1.15683	0.301712	-3.83423	0.00012596	0.00398601	0.00486919
ENSG00000197928	ZNF677	59.6532	-1.15549	0.220482	-5.24075	1.59923e-07	2.45078e-05	1.84606e-05
ENSG00000107104	KANK1	13.0955	-1.15506	0.345101	-3.34702	0.000816845	0.0142751	0.0207487
ENSG00000093072	CECR1	21.3517	-1.15356	0.310898	-3.7104	0.000206929	0.00558873	0.00694373
ENSG00000115137	DNAJC27	9.40773	-1.1525	0.365616	-3.15221	0.00162041	0.0231422	0.0379425
ENSG00000068615	REEP1	10.6958	-1.15041	0.395337	-2.90994	0.00361496	0.039955	0.0470345
ENSG00000139793	MBNL2	96.2728	-1.15021	0.194343	-5.91847	3.24957e-09	1.23114e-06	9.15016e-07
ENSG00000105971	CAV2	30.4321	-1.14888	0.356827	-3.21971	0.00128321	0.0194899	0.0157853
ENSG00000167535	CACNB3	14.2321	-1.14723	0.339328	-3.3809	0.000722498	0.0131214	0.0171038
ENSG00000158246	FAM46B	7.91218	-1.14573	0.39584	-2.89443	0.00379851	0.041347	0.0633526
ENSG00000238133	MLK7-AS1	5.60042	-1.14393	0.403714	-2.83352	0.00460387	0.0473189	0.0822141
ENSG00000171227	TMEM37	38.4758	-1.14118	0.31517	-3.62085	0.000293634	0.0070728	0.0054729
ENSG00000139263	LRIG3	85.2563	-1.13593	0.264608	-4.29287	1.76378e-05	0.000911217	0.000673743
ENSG00000130176	CNN1	6.67459	-1.13543	0.393432	-2.88595	0.00390232	0.0420741	0.0747877
ENSG00000259065	RP5-1021I20.1	2.1504	-1.13228	0.400973	-2.82384	0.00474524	0.0483837	0.078331
ENSG00000137502	RAB30	42.6487	-1.13041	0.267488	-4.22603	2.37848e-05	0.0011418	0.000879367
ENSG00000116128	BCL9	16.559	-1.13036	0.327598	-3.45046	0.000559641	0.0109042	0.0140675
ENSG00000147100	SLC16A2	16.4341	-1.12903	0.382681	-2.95032	0.00317449	0.0368484	0.0419481
ENSG00000151640	DPYSL4	6.28478	-1.12721	0.400283	-2.81604	0.00486194	0.0490111	0.0854192
ENSG00000142173	COL6A2	53.8725	-1.12556	0.259107	-4.34399	1.39917e-05	0.000748363	0.000535781
ENSG00000049130	KITLG	74.917	-1.12469	0.362197	-3.1052	0.00190149	0.0257495	0.0195846
ENSG00000114115	RBP1	80.8904	-1.11972	0.242095	-4.62513	3.74369e-06	0.00026456	0.000256654
ENSG00000106537	TSPAN13	129.93	-1.11936	0.284618	-3.93284	8.39476e-05	0.00297393	0.00213956
ENSG00000118407	FILIP1	22.9432	-1.11785	0.312817	-3.57349	0.000352253	0.00797078	0.00633052
ENSG00000139910	NOVA1	14.5679	-1.11196	0.351515	-3.16334	0.00155971	0.0225348	0.0293243
ENSG00000117122	MFAP2	42.9841	-1.11049	0.285518	-3.8894	0.000100493	0.00335936	0.00261176
ENSG00000160145	KALRN	41.7843	-1.11018	0.278547	-3.98561	6.7308e-05	0.00253595	0.00198093
ENSG00000149591	TAGLN	27.6046	-1.10941	0.373317	-2.97177	0.00296088	0.0352078	0.0288058
ENSG00000166450	PRTG	736.785	-1.10941	0.192044	-5.77686	7.61095e-09	2.49657e-06	1.7357e-06
ENSG00000162576	MXRA8	45.512	-1.10768	0.338752	-3.26987	0.00107598	0.0173672	0.0138826
ENSG00000185737	NRG3	13.4947	-1.10506	0.343065	-3.22114	0.00127681	0.0194574	0.0260578
ENSG00000169902	TPST1	13.7402	-1.10491	0.369173	-2.99293	0.00276314	0.0334396	0.0437898
ENSG00000131477	RAMP2	791.761	-1.104	0.237725	-4.64402	3.41698e-06	0.000249221	0.0001746
ENSG00000172602	RND1	29.3043	-1.10302	0.307507	-3.58698	0.000334528	0.00762982	0.00606337
ENSG00000153832	FBXO36	13.2066	-1.09939	0.370936	-2.96382	0.0030385	0.0357876	0.0469945
ENSG00000065833	ME1	12.1956	-1.09751	0.368845	-2.97554	0.00292477	0.0348697	0.0404402
ENSG00000186577	C6orf1	28.3014	-1.09632	0.311034	-3.52477	0.000423852	0.00896915	0.00716339
ENSG00000165617	DACT1	14.1144	-1.09373	0.364584	-2.99995	0.00270027	0.0329419	0.0374978
ENSG00000100271	TTLL1	16.9898	-1.0932	0.314668	-3.47413	0.000512508	0.0101896	0.0132521
ENSG00000165588	OTX2	2.68998	-1.08918	0.387217	-2.81284	0.00491062	0.0492833	0.0974118
ENSG00000185716	C16orf52	14.5754	-1.08355	0.384457	-2.8184	0.00482634	0.0489273	0.0605453
ENSG00000111432	FZD10	21.087	-1.0827	0.369951	-2.92659	0.00342696	0.0388208	0.0443064
ENSG00000166086	JAM3	289.317	-1.08108	0.216615	-4.99078	6.01367e-07	6.35818e-05	4.33611e-05
ENSG00000092445	TYRO3	35.0922	-1.07977	0.306868	-3.51868	0.000433707	0.00910051	0.00728684
ENSG00000110900	TSPAN11	29.3153	-1.07884	0.309357	-3.48737	0.000487794	0.00993998	0.00790212
ENSG00000146373	RNF217	48.5579	-1.07855	0.254545	-4.23717	2.26358e-05	0.00110091	0.000843796
ENSG00000118292	C1orf54	100.228	-1.07766	0.189234	-5.69484	1.23484e-08	3.82773e-06	2.71227e-06
ENSG00000187091	PLCD1	22.8928	-1.07578	0.301472	-3.56843	0.000359128	0.00804294	0.00639828
ENSG00000184515	BEX5	15.623	-1.07467	0.343381	-3.12966	0.0017501	0.0243567	0.0312335
ENSG00000123094	RASSF8	56.0704	-1.07423	0.292883	-3.6678	0.000244647	0.00624024	0.00486919
ENSG00000071282	LMCD1	17.8619	-1.07418	0.301233	-3.56593	0.000362566	0.00808296	0.0101214
ENSG00000129467	ADCY4	49.0963	-1.07314	0.292633	-3.66718	0.000245236	0.00624024	0.00486919
ENSG00000215039	CD27-AS1	14.6571	-1.07212	0.349462	-3.06792	0.00215557	0.0281877	0.0324332
ENSG00000092621	PHGDH	241.865	-1.0694	0.20463	-5.22602	1.73193e-07	2.62464e-05	1.75204e-05
ENSG00000109501	WFS1	21.2114	-1.06933	0.360049	-2.96994	0.00297853	0.0352931	0.0435644
ENSG00000169519	METTL15	15.6728	-1.06931	0.300581	-3.55747	0.00037444	0.00825038	0.00930118
ENSG00000174791	RIN1	8.60929	-1.06907	0.37094	-2.88206	0.00395086	0.0422965	0.0609097
ENSG00000101844	ATG4A	56.2693	-1.06829	0.301383	-3.54463	0.00039316	0.00856599	0.00665954
ENSG00000162458	FBLIM1	54.4472	-1.06702	0.283548	-3.76311	0.000167815	0.00483896	0.00374246
ENSG00000120549	KIAA1217	48.575	-1.06692	0.250894	-4.25247	2.11423e-05	0.00104101	0.000810513
ENSG00000250208	FZD10-AS1	22.2424	-1.0658	0.356612	-2.98869	0.00280179	0.0337875	0.0278563
ENSG00000173706	HEG1	96.9547	-1.06515	0.256708	-4.14928	3.33518e-05	0.00146178	0.000942642
ENSG00000172348	RCAN2	14.7649	-1.0626	0.341386	-3.1126	0.00185444	0.0253434	0.0335229
ENSG00000064989	CALCRL	470.914	-1.06145	0.224512	-4.72781	2.26953e-06	0.000179998	0.000123653
ENSG00000197301	RP11-366L20.2	25.8939	-1.06027	0.330517	-3.20791	0.00133705	0.020128	0.0160481
ENSG00000181458	TMEM45A	23.2313	-1.05881	0.292523	-3.61957	0.000295089	0.00707332	0.00559714
ENSG00000164093	PITX2	10.2555	-1.05749	0.361571	-2.9247	0.00344786	0.0389605	0.0597015
ENSG00000146950	SHROOM2	21.8	-1.05713	0.315943	-3.34594	0.000820045	0.0142843	0.0164041
ENSG00000091972	CD200	51.2351	-1.05596	0.281481	-3.75146	0.000175811	0.00501126	0.00394435
ENSG00000146592	CREB5	104.612	-1.05498	0.252525	-4.17773	2.94427e-05	0.00131943	0.000942642
ENSG00000154734	ADAMTS1	44.893	-1.05377	0.312792	-3.36892	0.000754645	0.0135429	0.0108053
ENSG00000117114	ADGRL2	74.7977	-1.05288	0.279965	-3.76074	0.00016941	0.00487466	0.00380956
ENSG00000133812	SBF2	33.7817	-1.05116	0.248405	-4.23163	2.32002e-05	0.00111812	0.000879367
ENSG00000176597	B3GNT5	9.92425	-1.04912	0.367861	-2.85195	0.00434515	0.0452393	0.074426
ENSG00000077782	FGFR1	109.215	-1.04905	0.22711	-4.61913	3.85356e-06	0.000266796	0.00017749
ENSG00000064042	LIMCH1	471.732	-1.04904	0.221889	-4.72777	2.26994e-06	0.000179998	0.000123992
ENSG00000113657	DPYSL3	22.7692	-1.04876	0.285575	-3.67247	0.000240219	0.00619348	0.00486919
ENSG00000225792	AC004540.4	14.0671	-1.04585	0.337092	-3.10257	0.00191847	0.0259326	0.0332425
ENSG00000204217	BMPR2	149.404	-1.0448	0.208326	-5.01524	5.29683e-07	5.79161e-05	3.65947e-05
ENSG00000118200	CAMSAP2	34.604	-1.04479	0.337618	-3.09459	0.00197087	0.0264574	0.0216865
ENSG00000149115	TNKS1BP1	20.2948	-1.04229	0.270322	-3.85574	0.000115382	0.0037476	0.00413648
ENSG00000214872	SMTNL1	33.4547	-1.0403	0.345951	-3.00708	0.00263772	0.0324399	0.0267001
ENSG00000198075	SULT1C4	48.0617	-1.03977	0.266958	-3.89489	9.82418e-05	0.00330645	0.00264094
ENSG00000162627	SNX7	43.5076	-1.03909	0.354439	-2.93166	0.00337161	0.0383687	0.0314045
ENSG00000165029	ABCA1	80.3198	-1.03885	0.274835	-3.7799	0.000156892	0.00461173	0.00334493
ENSG00000174749	C4orf32	26.5874	-1.03829	0.317262	-3.27266	0.00106542	0.017258	0.0136741
ENSG00000147364	FBXO25	13.3465	-1.03662	0.338533	-3.06211	0.00219782	0.0285479	0.037055
ENSG00000100490	CDKL1	16.1213	-1.03518	0.310078	-3.33847	0.000842423	0.0145625	0.0192188
ENSG00000137509	PRCP	988.145	-1.03497	0.270329	-3.82856	0.000128898	0.0040423	0.00289407
ENSG00000178573	MAF	51.0789	-1.03401	0.296716	-3.48485	0.000492408	0.00997205	0.00793414
ENSG00000008300	CELSR3	13.9509	-1.03332	0.325156	-3.17793	0.00148329	0.0217048	0.0252499
ENSG00000165795	NDRG2	15.091	-1.03184	0.328052	-3.14534	0.00165892	0.0234953	0.0293243
ENSG00000146242	TPBG	17.6325	-1.03155	0.31907	-3.23299	0.001225	0.0187939	0.0250282
ENSG00000138185	ENTPD1	134.029	-1.03084	0.208037	-4.95508	7.22988e-07	7.25061e-05	5.21255e-05
ENSG00000155252	PI4K2A	16.7148	-1.03082	0.331837	-3.1064	0.00189379	0.0257265	0.0329277
ENSG00000120693	SMAD9	13.2681	-1.0306	0.365661	-2.81845	0.00482561	0.0489273	0.0622994
ENSG00000178996	SNX18	25.4091	-1.02951	0.270318	-3.80849	0.000139816	0.0042661	0.0033415
ENSG00000136383	ALPK3	76.253	-1.02943	0.264099	-3.89792	9.70237e-05	0.00327551	0.00261482
ENSG00000067445	TRO	79.1965	-1.02712	0.274482	-3.74203	0.000182539	0.0051131	0.00375607
ENSG00000027075	PRKCH	44.7669	-1.02636	0.257312	-3.98877	6.64169e-05	0.00251667	0.00199221
ENSG00000164976	KIAA1161	21.7529	-1.02573	0.334102	-3.0701	0.00213985	0.0280359	0.0370159
ENSG00000127863	TNFRSF19	40.3193	-1.02529	0.345251	-2.96969	0.00298099	0.0352931	0.0286635
ENSG00000179134	SAMD4B	29.3635	-1.02371	0.270362	-3.78643	0.000152826	0.00455238	0.00356491
ENSG00000118518	RNF146	17.9981	-1.02339	0.260261	-3.93218	8.41773e-05	0.00297434	0.00384683
ENSG00000115414	FN1	310.209	-1.02308	0.221306	-4.62293	3.78364e-06	0.000265721	0.000188606
ENSG00000185650	ZFP36L1	185.46	-1.02235	0.175112	-5.83829	5.27392e-09	1.94408e-06	1.28916e-06
ENSG00000161202	DVL3	50.3358	-1.02139	0.249552	-4.09289	4.26033e-05	0.00178241	0.00140928
ENSG00000127528	KLF2	44.6103	-1.02021	0.350381	-2.91172	0.00359443	0.0399547	0.0324037
ENSG00000134817	APLNR	395.318	-1.01899	0.174755	-5.831	5.50957e-09	1.97022e-06	1.30538e-06
ENSG00000137642	SORL1	23.8898	-1.01879	0.325395	-3.13093	0.00174255	0.0243323	0.0196391
ENSG00000158966	CACHD1	35.2482	-1.01713	0.298975	-3.40207	0.000668784	0.0123934	0.00975157
ENSG00000150938	CRIM1	95.268	-1.01458	0.220906	-4.59284	4.37248e-06	0.000293775	0.000210699
ENSG00000118473	SGIP1	14.4666	-1.01363	0.353018	-2.87133	0.00408748	0.0433561	0.0502
ENSG00000167566	NCKAP5L	15.5848	-1.01324	0.31153	-3.25245	0.00114415	0.0180935	0.0241644
ENSG00000166860	ZBTB39	36.0333	-1.01318	0.239214	-4.23543	2.28114e-05	0.00110328	0.000868453
ENSG00000057657	PRDM1	87.0508	-1.01287	0.249837	-4.05414	5.03195e-05	0.00203652	0.00145318
ENSG00000155093	PTPRN2	25.3409	-1.01252	0.325646	-3.10926	0.00187556	0.0255297	0.0204448
ENSG00000197381	ADARB1	13.4009	-1.01203	0.34964	-2.89449	0.00379772	0.041347	0.0515816
ENSG00000137693	YAP1	45.2085	-1.0117	0.29276	-3.45574	0.000548774	0.0107385	0.00839092
ENSG00000164176	EDIL3	268.728	-1.01158	0.249984	-4.04659	5.19698e-05	0.00207256	0.00144194
ENSG00000008517	IL32	22.705	-1.01156	0.343774	-2.94252	0.00325554	0.0375654	0.0305622
ENSG00000100311	PDGFB	25.8083	-1.01115	0.332542	-3.04066	0.00236062	0.0299502	0.0247947
ENSG00000183691	NOG	28.4771	-1.00925	0.354023	-2.8508	0.00436098	0.0453349	0.0373438
ENSG00000141337	ARSG	10.4538	-1.00733	0.336836	-2.99057	0.00278457	0.0336691	0.054962
ENSG00000100196	KDELR3	21.1629	-1.00727	0.316326	-3.18427	0.00145119	0.0213744	0.0276272
ENSG00000120156	TEK	275.891	-1.00276	0.205518	-4.8792	1.06514e-06	9.81588e-05	6.88106e-05
ENSG00000134871	COL4A2	194.027	-1.0009	0.216934	-4.61383	3.95309e-06	0.000272304	0.000190581
ENSG00000197694	SPTAN1	120.055	-0.998147	0.255134	-3.91225	9.14403e-05	0.00314144	0.00235909
ENSG00000111961	SASH1	127.889	-0.997765	0.215919	-4.62102	3.81855e-06	0.000265721	0.000190581
ENSG00000037280	FLT4	56.0866	-0.99643	0.240016	-4.15151	3.30283e-05	0.00145314	0.00103982
ENSG00000136205	TNS3	40.8585	-0.994402	0.297641	-3.34094	0.000834956	0.0144618	0.0113881
ENSG00000136848	DAB2IP	21.989	-0.990274	0.314461	-3.14912	0.00163763	0.0233392	0.0298331
ENSG00000180190	TDRP	20.3166	-0.989904	0.314419	-3.14836	0.00164192	0.0233663	0.0292394
ENSG00000221923	ZNF880	26.7174	-0.989859	0.314312	-3.14929	0.0016367	0.0233392	0.0190936
ENSG00000132017	DCAF15	13.5049	-0.988601	0.342671	-2.88499	0.00391428	0.0421698	0.0554443
ENSG00000078699	CBFA2T2	26.8204	-0.983048	0.301435	-3.26123	0.00110932	0.0176959	0.0141291
ENSG00000106299	WASL	94.2281	-0.982594	0.17902	-5.48875	4.04786e-08	9.49496e-06	6.8778e-06
ENSG00000136114	THSD1	41.9239	-0.979741	0.294082	-3.33152	0.000863719	0.0148179	0.011915
ENSG00000170464	DNAJC18	28.7603	-0.976624	0.308437	-3.16636	0.00154357	0.0223728	0.0182495
ENSG00000196440	ARMCX4	12.6372	-0.975433	0.31308	-3.1156	0.00183568	0.0251374	0.0385935
ENSG00000138835	RGS3	127.698	-0.974073	0.258322	-3.77077	0.000162748	0.00475314	0.00354852
ENSG00000260314	MRC1	44.0324	-0.971499	0.294142	-3.30282	0.000957164	0.016117	0.0126739
ENSG00000102038	SMARCA1	62.5042	-0.967709	0.247055	-3.91698	8.96658e-05	0.00311184	0.00246023
ENSG00000225484	NUTM2B-AS1	18.9298	-0.966413	0.283371	-3.41041	0.000648642	0.0121645	0.0159191
ENSG00000187079	TEAD1	35.1357	-0.966046	0.258164	-3.74199	0.000182571	0.0051131	0.00400356
ENSG00000143554	SLC27A3	41.4107	-0.964726	0.296916	-3.24915	0.00115751	0.01817	0.0142271
ENSG00000104967	NOVA2	14.1641	-0.964428	0.329827	-2.92404	0.00345517	0.0389786	0.0504593
ENSG00000116729	WLS	106.227	-0.962911	0.334236	-2.88094	0.00396497	0.0424143	0.0333698
ENSG00000133401	PDZD2	23.3317	-0.962105	0.323309	-2.97581	0.00292219	0.0348695	0.0286775
ENSG00000169291	SHE	76.8832	-0.962034	0.232928	-4.13018	3.62479e-05	0.00156451	0.00112274
ENSG00000171448	ZBTB26	25.0362	-0.961857	0.33763	-2.84885	0.00438771	0.0455087	0.0367041
ENSG00000135318	NT5E	74.199	-0.958805	0.299199	-3.20457	0.00135266	0.0202781	0.0204093
ENSG00000102471	NDFIP2	36.1694	-0.958644	0.310759	-3.08485	0.00203655	0.0269937	0.0218381
ENSG00000152767	FARP1	29.1953	-0.958586	0.2752	-3.48324	0.000495387	0.00998018	0.00793414
ENSG00000103449	SALL1	29.4968	-0.957825	0.304272	-3.14792	0.00164434	0.0233663	0.0191645
ENSG00000128567	PODXL	146.855	-0.957749	0.258984	-3.69811	0.000217212	0.00576941	0.00386555
ENSG00000178878	APOLD1	69.1955	-0.956532	0.29007	-3.29759	0.000975186	0.0162997	0.0120083
ENSG00000197712	FAM114A1	29.3719	-0.95454	0.241894	-3.94611	7.94312e-05	0.00286604	0.00225517
ENSG00000122861	PLAU	68.1313	-0.951271	0.244264	-3.89444	9.84249e-05	0.00330645	0.00256486
ENSG00000109654	TRIM2	21.1658	-0.951194	0.315947	-3.01061	0.00260724	0.0322103	0.0395903
ENSG00000143878	RHOB	147.243	-0.950994	0.211085	-4.50527	6.62896e-06	0.000413145	0.000288107
ENSG00000104067	TJP1	279.042	-0.950114	0.206732	-4.59588	4.30936e-06	0.000290967	0.000197588
ENSG00000113140	SPARC	385.302	-0.949724	0.155683	-6.10037	1.05824e-09	4.8111e-07	3.15388e-07
ENSG00000137507	LRRC32	84.4804	-0.948937	0.295918	-3.20675	0.00134243	0.0201868	0.0137063
ENSG00000171806	METTL18	30.9254	-0.948071	0.237562	-3.99084	6.58408e-05	0.00250839	0.00196049
ENSG00000230551	CTB-89H12.4	53.9275	-0.947855	0.194883	-4.86371	1.15205e-06	0.000104058	7.89728e-05
ENSG00000196914	ARHGEF12	155.369	-0.947533	0.187315	-5.0585	4.22558e-07	4.92587e-05	3.55418e-05
ENSG00000143248	RGS5	551.741	-0.946232	0.337175	-2.80635	0.0050106	0.0499639	0.0374978
ENSG00000108840	HDAC5	52.3673	-0.946201	0.290348	-3.25885	0.00111865	0.0178224	0.017811
ENSG00000171444	MCC	25.1778	-0.946009	0.302186	-3.13055	0.00174478	0.0243323	0.0194978
ENSG00000128016	ZFP36	108.821	-0.945621	0.206875	-4.57098	4.8546e-06	0.000315349	0.000222711
ENSG00000120896	SORBS3	23.1655	-0.943695	0.302652	-3.11809	0.00182026	0.0250015	0.0200561
ENSG00000122729	ACO1	34.6167	-0.937863	0.228864	-4.09791	4.16893e-05	0.00175889	0.00138097
ENSG00000091136	LAMB1	85.1993	-0.936732	0.258929	-3.61772	0.000297207	0.00711159	0.0051154
ENSG00000215386	MIR99AHG	16.5754	-0.935708	0.312101	-2.9981	0.00271673	0.0330834	0.0376468
ENSG00000130939	UBE4B	29.7999	-0.935038	0.261758	-3.57215	0.000354062	0.00798191	0.00635064
ENSG00000101850	GPR143	20.9269	-0.933639	0.316275	-2.95199	0.00315734	0.0366806	0.0474463
ENSG00000135916	ITM2C	109.042	-0.932834	0.186649	-4.9978	5.79886e-07	6.20257e-05	4.34673e-05
ENSG00000158270	COLEC12	59.753	-0.932656	0.281793	-3.30972	0.000933903	0.0158034	0.0123164
ENSG00000250722	SEPP1	37.7814	-0.932623	0.258141	-3.61284	0.00030286	0.00718385	0.00574267
ENSG00000118503	TNFAIP3	58.2497	-0.931905	0.275543	-3.38207	0.000719427	0.013083	0.0101214
ENSG00000173530	TNFRSF10D	41.8441	-0.931004	0.255943	-3.63754	0.000275251	0.00676866	0.00537913
ENSG00000174136	RGMB	12.1788	-0.930495	0.328867	-2.82939	0.00466361	0.0478577	0.0556153
ENSG00000136717	BIN1	76.0276	-0.928466	0.23452	-3.95901	7.52625e-05	0.00275942	0.00200236
ENSG00000170293	CMTM8	26.1332	-0.927464	0.276265	-3.35715	0.000787506	0.0140036	0.0111549
ENSG00000142627	EPHA2	18.0124	-0.927283	0.326524	-2.83987	0.00451325	0.0465629	0.0578088
ENSG00000183828	NUDT14	61.6258	-0.924666	0.246534	-3.75067	0.000176362	0.00501126	0.00386555
ENSG00000133065	SLC41A1	23.9969	-0.924282	0.311586	-2.96638	0.00301329	0.0355522	0.029101
ENSG00000151748	SAV1	40.3722	-0.923928	0.275051	-3.35912	0.000781922	0.0139225	0.0109683
ENSG00000147044	CASK	32.2513	-0.921005	0.29425	-3.13001	0.00174799	0.0243523	0.0195124
ENSG00000067082	KLF6	209.292	-0.920561	0.170429	-5.40144	6.61073e-08	1.26991e-05	8.8218e-06
ENSG00000130396	MLLT4	177.96	-0.917209	0.171295	-5.35455	8.57703e-08	1.48079e-05	1.0207e-05
ENSG00000146072	TNFRSF21	18.975	-0.916434	0.316877	-2.89208	0.00382702	0.0415579	0.0518485
ENSG00000198832	SELM	36.5601	-0.912764	0.273056	-3.34277	0.000829461	0.0144299	0.0116091
ENSG00000069493	CLEC2D	21.8132	-0.911049	0.307709	-2.96075	0.00306894	0.0359503	0.0472585
ENSG00000149948	HMGA2	188.725	-0.909562	0.197353	-4.6088	4.04995e-06	0.000277137	0.000190581
ENSG00000139567	ACVRL1	56.5008	-0.908443	0.280017	-3.24424	0.00117765	0.0182776	0.0137063
ENSG00000131634	TMEM204	44.4497	-0.907197	0.260188	-3.4867	0.000489019	0.00993998	0.00773188
ENSG00000164929	BAALC	90.6564	-0.905134	0.220488	-4.10514	4.04065e-05	0.0017115	0.0012037
ENSG00000107679	PLEKHA1	55.1805	-0.903503	0.212619	-4.2494	2.14341e-05	0.00104872	0.0010124
ENSG00000183963	SMTN	49.8779	-0.902009	0.247766	-3.64058	0.000272029	0.00674409	0.0052227
ENSG00000150048	CLEC1A	62.0856	-0.900923	0.266911	-3.37536	0.000737186	0.0132822	0.0131121
ENSG00000124217	MOCS3	37.197	-0.900397	0.31119	-2.8934	0.00381099	0.0414499	0.0341726
ENSG00000205726	ITSN1	35.8241	-0.898881	0.250276	-3.59156	0.000328704	0.0075587	0.00599895
ENSG00000011028	MRC2	49.0371	-0.897099	0.284986	-3.14787	0.00164467	0.0233663	0.0189946
ENSG00000151474	FRMD4A	17.5296	-0.896406	0.318158	-2.81749	0.00484013	0.0489503	0.0606792
ENSG00000176834	VSIG10	48.5285	-0.896133	0.297827	-3.00891	0.00262188	0.0323618	0.026104
ENSG00000126458	RRAS	58.4983	-0.894229	0.243701	-3.66936	0.000243155	0.00623656	0.00491795
ENSG00000140848	CPNE2	104.788	-0.894217	0.234219	-3.81786	0.000134612	0.00417267	0.00293547
ENSG00000232533	AC093673.5	17.4969	-0.894014	0.317815	-2.81301	0.00490807	0.0492833	0.0612943
ENSG00000134954	ETS1	317.285	-0.89327	0.253563	-3.52287	0.000426904	0.0089993	0.00640593
ENSG00000148143	ZNF462	48.1236	-0.892642	0.300582	-2.96971	0.00298077	0.0352931	0.0290644
ENSG00000157554	ERG	135.992	-0.891312	0.219266	-4.06498	4.80359e-05	0.00195571	0.00127235
ENSG00000137710	RDX	486.3	-0.888269	0.153099	-5.80192	6.55617e-09	2.23549e-06	1.56639e-06
ENSG00000135046	ANXA1	67.6964	-0.887357	0.289505	-3.06508	0.00217611	0.0283206	0.0229754
ENSG00000172638	EFEMP2	36.92	-0.884272	0.300986	-2.93792	0.00330426	0.0378785	0.0305622
ENSG00000175899	A2M	117.644	-0.883018	0.289638	-3.04869	0.00229839	0.0293518	0.0203796
ENSG00000107186	MPDZ	43.7224	-0.88169	0.245153	-3.59648	0.000322547	0.0075329	0.00589216
ENSG00000141753	IGFBP4	669.865	-0.880904	0.165504	-5.32254	1.02327e-07	1.702e-05	1.15068e-05
ENSG00000129595	EPB41L4A	15.2571	-0.880179	0.275569	-3.19404	0.00140297	0.0208461	0.0261525
ENSG00000150961	SEC24D	40.0822	-0.879683	0.284884	-3.08787	0.00201599	0.0268865	0.0216923
ENSG00000127920	GNG11	1208.71	-0.878148	0.172023	-5.10482	3.31117e-07	4.06856e-05	2.79675e-05
ENSG00000106733	NMRK1	58.6085	-0.878018	0.2232	-3.93376	8.36257e-05	0.00297024	0.00233677
ENSG00000136111	TBC1D4	126.242	-0.874163	0.210708	-4.14868	3.34391e-05	0.00146178	0.000942642
ENSG00000150687	PRSS23	126.808	-0.871628	0.272088	-3.20347	0.00135781	0.0203283	0.0151586
ENSG00000196159	FAT4	83.1162	-0.869308	0.249234	-3.48792	0.000486791	0.00993914	0.00668175
ENSG00000124440	HIF3A	21.0503	-0.869302	0.285618	-3.04358	0.00233782	0.0297163	0.0341726
ENSG00000133574	GIMAP4	86.0933	-0.868853	0.259605	-3.34683	0.000817427	0.0142751	0.0102568
ENSG00000163297	ANTXR2	60.3824	-0.867993	0.276922	-3.13443	0.00172187	0.0242109	0.0193264
ENSG00000187164	SHTN1	31.0976	-0.867693	0.297154	-2.92001	0.00350022	0.0393566	0.0318305
ENSG00000196586	MYO6	161.765	-0.867179	0.240713	-3.60254	0.000315126	0.0073976	0.00527055
ENSG00000144369	FAM171B	80.8145	-0.866196	0.240252	-3.60536	0.000311723	0.00733032	0.00570593
ENSG00000145687	SSBP2	180.156	-0.866153	0.166951	-5.18807	2.12488e-07	3.08774e-05	2.11006e-05
ENSG00000196411	EPHB4	42.5559	-0.865921	0.280643	-3.08549	0.00203218	0.0269937	0.0215989
ENSG00000090238	YPEL3	42.3442	-0.861051	0.259736	-3.3151	0.000916115	0.0155409	0.0121679
ENSG00000122786	CALD1	178.899	-0.860506	0.215619	-3.99087	6.5832e-05	0.00250839	0.00175593
ENSG00000276293	PIP4K2B	46.9081	-0.858652	0.231482	-3.70938	0.000207771	0.00560037	0.00440359
ENSG00000136161	RCBTB2	129.671	-0.858012	0.255955	-3.3522	0.000801724	0.0140911	0.0103532
ENSG00000249751	ECSCR	97.962	-0.856481	0.223433	-3.83328	0.000126445	0.0039921	0.00264723
ENSG00000188321	ZNF559	26.6769	-0.856392	0.249983	-3.4258	0.00061299	0.0116605	0.00915458
ENSG00000095794	CREM	123.129	-0.856188	0.218708	-3.91475	9.04984e-05	0.00313276	0.0022672
ENSG00000161940	BCL6B	159.248	-0.855076	0.204257	-4.18628	2.83566e-05	0.00128832	0.000905331
ENSG00000170989	S1PR1	126.285	-0.854957	0.203088	-4.20978	2.55623e-05	0.00118185	0.000868453
ENSG00000141449	GREB1L	49.6775	-0.853942	0.254686	-3.35292	0.00079963	0.0140725	0.0109842
ENSG00000135047	CTSL	118.376	-0.853372	0.274806	-3.10536	0.00190048	0.0257495	0.0177834
ENSG00000125810	CD93	188.487	-0.852321	0.212205	-4.0165	5.907e-05	0.00229531	0.00163324
ENSG00000136026	CKAP4	101.599	-0.851045	0.198927	-4.27817	1.88438e-05	0.000955427	0.000711538
ENSG00000138336	TET1	53.9936	-0.849186	0.237671	-3.57295	0.000352984	0.00797078	0.00617354
ENSG00000011105	TSPAN9	30.7931	-0.848649	0.298614	-2.84196	0.0044837	0.0463333	0.037142
ENSG00000100211	CBY1	24.6527	-0.847863	0.283667	-2.98894	0.00279945	0.0337875	0.0276692
ENSG00000131435	PDLIM4	31.8213	-0.847261	0.235421	-3.59891	0.000319548	0.00747568	0.00578695
ENSG00000085733	CTTN	253.029	-0.846873	0.258223	-3.27961	0.0010395	0.0169858	0.0122098
ENSG00000038382	TRIO	37.8848	-0.845767	0.240202	-3.52107	0.000429805	0.00904648	0.00726728
ENSG00000092421	SEMA6A	80.2143	-0.844777	0.242721	-3.48044	0.000500597	0.0100476	0.00792796
ENSG00000100320	RBFOX2	198.239	-0.843313	0.159993	-5.27094	1.35726e-07	2.15253e-05	1.44467e-05
ENSG00000155465	SLC7A7	35.3162	-0.837668	0.21985	-3.81018	0.000138865	0.00425612	0.00329012
ENSG00000069702	TGFBR3	125.592	-0.837357	0.209085	-4.00486	6.2054e-05	0.00239083	0.00171872
ENSG00000174498	IGDCC3	37.6321	-0.836216	0.240611	-3.47539	0.000510107	0.0101716	0.0081424
ENSG00000104332	SFRP1	171.291	-0.836061	0.213249	-3.92058	8.83357e-05	0.0030735	0.00219356
ENSG00000109670	FBXW7	38.3843	-0.834495	0.238146	-3.50413	0.000458094	0.00953885	0.00755173
ENSG00000104427	ZC2HC1A	40.8975	-0.834194	0.231756	-3.59945	0.000318885	0.00747297	0.00590934
ENSG00000136068	FLNB	78.8913	-0.833686	0.2292	-3.63737	0.000275431	0.00676866	0.00527055
ENSG00000197217	ENTPD4	45.9057	-0.833086	0.270034	-3.08512	0.00203471	0.0269937	0.0218381
ENSG00000197461	PDGFA	39.6141	-0.829442	0.280909	-2.95271	0.00314996	0.0366573	0.0292415
ENSG00000135540	NHSL1	68.1282	-0.828925	0.268313	-3.08939	0.00200566	0.0268255	0.0268787
ENSG00000196935	SRGAP1	50.1908	-0.827478	0.281493	-2.9396	0.00328636	0.037825	0.0309361
ENSG00000157570	TSPAN18	58.7262	-0.827139	0.21055	-3.92846	8.54914e-05	0.00301296	0.00230396
ENSG00000073417	PDE8A	36.9027	-0.826731	0.253229	-3.26475	0.0010956	0.017565	0.0137374
ENSG00000138829	FBN2	89.7061	-0.817813	0.248429	-3.29195	0.000994966	0.0164889	0.0125714
ENSG00000100523	DDHD1	45.9905	-0.817345	0.282911	-2.88906	0.003864	0.0417931	0.0340946
ENSG00000163788	SNRK	167.609	-0.815611	0.189513	-4.30372	1.67958e-05	0.000872602	0.000594637
ENSG00000141985	SH3GL1	38.9148	-0.815311	0.250726	-3.2518	0.00114676	0.0181027	0.0142923
ENSG00000197603	C5orf42	34.9816	-0.814724	0.238016	-3.42298	0.000619376	0.0117656	0.00922386
ENSG00000105538	RASIP1	61.2876	-0.814491	0.243114	-3.35025	0.000807388	0.0141542	0.0110692
ENSG00000110092	CCND1	54.4014	-0.813812	0.272604	-2.98533	0.0028327	0.0340398	0.0258494
ENSG00000151229	SLC2A13	77.4724	-0.812139	0.19003	-4.27374	1.92222e-05	0.000971007	0.0009361
ENSG00000158555	GDPD5	60.9278	-0.811454	0.289009	-2.80772	0.00498941	0.0498905	0.0499743
ENSG00000186814	ZSCAN30	17.5658	-0.810229	0.276687	-2.92832	0.00340796	0.0386377	0.0492733
ENSG00000113594	LIFR	240.328	-0.808766	0.241078	-3.35478	0.000794268	0.0140689	0.010005
ENSG00000120913	PDLIM2	33.664	-0.806091	0.276703	-2.9132	0.00357744	0.0398932	0.0318567
ENSG00000128283	CDC42EP1	32.2993	-0.805403	0.285006	-2.82591	0.0047146	0.0482027	0.0390737
ENSG00000075618	FSCN1	76.6037	-0.804121	0.214507	-3.74869	0.000177761	0.00503004	0.0048371
ENSG00000184588	PDE4B	258.516	-0.803528	0.235497	-3.41205	0.000644771	0.0121617	0.00866228
ENSG00000164220	F2RL2	389.045	-0.803182	0.207001	-3.88008	0.00010442	0.00345677	0.00242497
ENSG00000109686	SH3D19	52.7773	-0.802967	0.23938	-3.35436	0.000795482	0.0140721	0.0102921
ENSG00000173281	PPP1R3B	18.7046	-0.801531	0.282266	-2.83962	0.00451666	0.0465629	0.0593748
ENSG00000163430	FSTL1	319.679	-0.800893	0.211647	-3.78409	0.000154273	0.00456429	0.00319304
ENSG00000105404	RABAC1	260.165	-0.799987	0.156105	-5.12468	2.98037e-07	3.78051e-05	2.63369e-05
ENSG00000107771	CCSER2	51.208	-0.798716	0.230843	-3.45999	0.000540192	0.010601	0.0085193
ENSG00000197747	S100A10	715.875	-0.79619	0.14859	-5.3583	8.40082e-08	1.48079e-05	1.0207e-05
ENSG00000137962	ARHGAP29	170.162	-0.795731	0.229678	-3.46455	0.000531114	0.010468	0.00768449
ENSG00000151276	MAGI1	42.3533	-0.795083	0.274057	-2.90116	0.0037178	0.0407941	0.0331422
ENSG00000166171	DPCD	56.7161	-0.794744	0.221359	-3.5903	0.000330302	0.0075587	0.00590062
ENSG00000148655	C10orf11	36.6338	-0.793472	0.25555	-3.10496	0.00190303	0.0257495	0.0211454
ENSG00000151967	SCHIP1	26.3207	-0.789115	0.281194	-2.8063	0.00501141	0.0499639	0.0407185
ENSG00000145919	BOD1	57.0562	-0.788211	0.228675	-3.44687	0.000567128	0.0110343	0.00877843
ENSG00000178053	MLF1	45.4687	-0.78682	0.217323	-3.6205	0.00029403	0.0070728	0.00554393
ENSG00000110330	BIRC2	90.7987	-0.786032	0.212202	-3.70418	0.000212079	0.0056806	0.00406431
ENSG00000157557	ETS2	71.3286	-0.784861	0.219246	-3.57981	0.000343839	0.00780302	0.0062198
ENSG00000109929	SC5D	299.004	-0.783662	0.211725	-3.70132	0.000214484	0.00572476	0.00409945
ENSG00000204291	COL15A1	34.1137	-0.783446	0.250744	-3.12449	0.00178112	0.0245878	0.0202003
ENSG00000105426	PTPRS	92.6416	-0.782378	0.198734	-3.93682	8.25701e-05	0.0029404	0.00221732
ENSG00000110799	VWF	54.9418	-0.781533	0.226457	-3.45113	0.000558235	0.0108924	0.00869146
ENSG00000026025	VIM	478.09	-0.78149	0.173931	-4.4931	7.01923e-06	0.00043124	0.000296697
ENSG00000134294	SLC38A2	796.276	-0.781204	0.191563	-4.07804	4.54161e-05	0.00186685	0.00131521
ENSG00000168067	MAP4K2	67.6862	-0.777606	0.205628	-3.78161	0.000155818	0.00459006	0.00440112
ENSG00000185215	TNFAIP2	71.3362	-0.776037	0.232887	-3.33225	0.00086146	0.0147978	0.0117605
ENSG00000179776	CDH5	315.42	-0.773628	0.207073	-3.73601	0.000186962	0.00520403	0.00369951
ENSG00000071246	VASH1	28.1236	-0.772165	0.230121	-3.35548	0.000792285	0.0140689	0.0109356
ENSG00000044090	CUL7	28.0048	-0.771944	0.26802	-2.88017	0.00397466	0.0424846	0.0341726
ENSG00000130635	COL5A1	60.5196	-0.770904	0.202299	-3.81071	0.00013857	0.00425612	0.00323877
ENSG00000130158	DOCK6	91.2686	-0.768829	0.234434	-3.2795	0.0010399	0.0169858	0.0125756
ENSG00000118263	KLF7	98.0775	-0.768683	0.216366	-3.5527	0.000381298	0.00838574	0.00567536
ENSG00000145715	RASA1	50.1941	-0.766797	0.243649	-3.14714	0.00164877	0.0234001	0.0190113
ENSG00000112290	WASF1	110.367	-0.766371	0.216795	-3.53501	0.000407764	0.00874449	0.00633052
ENSG00000163785	RYK	37.1112	-0.764004	0.270666	-2.82269	0.00476231	0.0485087	0.0395031
ENSG00000150907	FOXO1	108.481	-0.763671	0.193616	-3.94425	8.00507e-05	0.00288077	0.00191047
ENSG00000197702	PARVA	85.7222	-0.762571	0.233404	-3.26716	0.00108631	0.0174925	0.011819
ENSG00000135636	DYSF	158.146	-0.760269	0.218505	-3.47941	0.000502522	0.0100497	0.00724875
ENSG00000143322	ABL2	109.904	-0.759095	0.2246	-3.37976	0.000725494	0.0131583	0.00941402
ENSG00000111859	NEDD9	40.7124	-0.758663	0.251242	-3.01965	0.0025307	0.031508	0.025287
ENSG00000003436	TFPI	1520.36	-0.758497	0.212958	-3.56171	0.000368442	0.00814453	0.00585044
ENSG00000182749	PAQR7	28.5342	-0.757507	0.253415	-2.9892	0.0027971	0.0337875	0.0276692
ENSG00000137726	FXYD6	51.0125	-0.75582	0.264968	-2.8525	0.00433769	0.0451962	0.0364049
ENSG00000173269	MMRN2	171.011	-0.754159	0.218418	-3.45283	0.000554747	0.0108398	0.00773188
ENSG00000198795	ZNF521	107.763	-0.753958	0.180774	-4.17073	3.03621e-05	0.0013533	0.000942642
ENSG00000157110	RBPMS	145.834	-0.751914	0.167255	-4.4956	6.93737e-06	0.000428139	0.00029744
ENSG00000178209	PLEC	45.9843	-0.751062	0.258066	-2.91035	0.00361028	0.039955	0.0324466
ENSG00000117691	NENF	191.304	-0.751013	0.204231	-3.67727	0.000235743	0.00611272	0.00433563
ENSG00000169946	ZFPM2	38.0158	-0.750453	0.262457	-2.85933	0.00424531	0.0445256	0.0362886
ENSG00000189171	S100A13	168.593	-0.746504	0.204254	-3.65478	0.000257407	0.00647745	0.00461317
ENSG00000163565	IFI16	405.629	-0.742866	0.224856	-3.30374	0.000954034	0.016104	0.0115422
ENSG00000126785	RHOJ	110.714	-0.742047	0.24084	-3.08109	0.00206247	0.0272578	0.020657
ENSG00000134352	IL6ST	250.234	-0.741591	0.161993	-4.57791	4.69654e-06	0.000307962	0.000214154
ENSG00000065809	FAM107B	217.747	-0.740252	0.233314	-3.17277	0.00150994	0.0219553	0.0162275
ENSG00000137474	MYO7A	49.1959	-0.74002	0.231928	-3.19074	0.00141911	0.0210384	0.0171435
ENSG00000160691	SHC1	108.741	-0.738817	0.173661	-4.25436	2.09651e-05	0.00103979	0.000725404
ENSG00000174238	PITPNA	110.99	-0.737451	0.218397	-3.37665	0.000733734	0.0132724	0.00884168
ENSG00000169908	TM4SF1	237.971	-0.737313	0.241306	-3.05551	0.00224675	0.0288816	0.0212036
ENSG00000034677	RNF19A	80.8018	-0.735611	0.216782	-3.39332	0.00069051	0.0127009	0.0125184
ENSG00000182287	AP1S2	114.361	-0.732862	0.22522	-3.25398	0.00113798	0.0180267	0.0122368
ENSG00000187498	COL4A1	223.599	-0.728772	0.241967	-3.01186	0.00259653	0.0321654	0.0236653
ENSG00000164938	TP53INP1	52.1211	-0.726013	0.232053	-3.12866	0.00175608	0.024415	0.0246281
ENSG00000171223	JUNB	48.5118	-0.72562	0.234122	-3.09933	0.00193958	0.026192	0.0208894
ENSG00000141646	SMAD4	69.3649	-0.725073	0.208112	-3.48406	0.000493873	0.00997916	0.00735727
ENSG00000171115	GIMAP8	63.2962	-0.724935	0.257217	-2.81838	0.00482665	0.0489273	0.0392674
ENSG00000125968	ID1	885.931	-0.724249	0.149632	-4.8402	1.2971e-06	0.000113405	7.89068e-05
ENSG00000174705	SH3PXD2B	56.6265	-0.72317	0.246687	-2.93153	0.00337298	0.0383687	0.0310382
ENSG00000137831	UACA	59.5163	-0.722281	0.237525	-3.04087	0.00235898	0.0299502	0.0227115
ENSG00000073712	FERMT2	180.562	-0.721856	0.166825	-4.32701	1.51147e-05	0.000799027	0.000563341
ENSG00000011566	MAP4K3	66.386	-0.720623	0.23485	-3.06843	0.00215184	0.028166	0.0282958
ENSG00000073849	ST6GAL1	149.258	-0.720509	0.150852	-4.77627	1.78575e-06	0.000148511	0.000109995
ENSG00000163513	TGFBR2	74.5722	-0.717534	0.227437	-3.15488	0.00160567	0.0229944	0.0230216
ENSG00000138688	KIAA1109	94.0652	-0.714858	0.198099	-3.60859	0.000307868	0.00726909	0.00551662
ENSG00000132640	BTBD3	86.2811	-0.711018	0.210635	-3.3756	0.000736554	0.0132822	0.00975157
ENSG00000108960	MMD	132.229	-0.71025	0.191764	-3.70378	0.000212413	0.0056806	0.00413648
ENSG00000011405	PIK3C2A	114.852	-0.708348	0.207269	-3.41752	0.000631942	0.0119378	0.008987
ENSG00000152104	PTPN14	44.4418	-0.7051	0.223276	-3.15797	0.00158872	0.0228089	0.0187649
ENSG00000152818	UTRN	105.813	-0.703221	0.201269	-3.49394	0.000475947	0.00976632	0.00737518
ENSG00000117298	ECE1	70.3391	-0.702891	0.230022	-3.05576	0.0022449	0.0288816	0.0290862
ENSG00000152689	RASGRP3	295.049	-0.702882	0.224441	-3.13169	0.00173801	0.0243323	0.017854
ENSG00000011114	BTBD7	76.5241	-0.699481	0.187947	-3.7217	0.00019789	0.00543062	0.00395142
ENSG00000013583	HEBP1	55.4076	-0.692321	0.217099	-3.18896	0.00142786	0.0211276	0.0169727
ENSG00000164713	BRI3	116.972	-0.691387	0.186656	-3.70408	0.000212159	0.0056806	0.00422404
ENSG00000117758	STX12	64.9923	-0.690602	0.231328	-2.98538	0.00283228	0.0340398	0.0258494
ENSG00000135185	TMEM243	47.8838	-0.689821	0.203547	-3.389	0.000701468	0.0128248	0.0100848
ENSG00000173517	PEAK1	142.35	-0.689089	0.196178	-3.51257	0.000443795	0.00929789	0.0070615
ENSG00000118495	PLAGL1	144.036	-0.687534	0.188874	-3.64017	0.000272454	0.00674409	0.00480727
ENSG00000127329	PTPRB	91.9771	-0.685633	0.205567	-3.33533	0.000851989	0.0146906	0.00986415
ENSG00000100154	TTC28	50.737	-0.684898	0.232972	-2.93982	0.00328399	0.037825	0.0304894
ENSG00000006451	RALA	233.083	-0.682363	0.163888	-4.16361	3.13259e-05	0.0013827	0.000949619
ENSG00000136141	LRCH1	40.4935	-0.681523	0.235351	-2.89577	0.00378224	0.0412687	0.0335229
ENSG00000113448	PDE4D	93.4756	-0.681004	0.203101	-3.35304	0.000799296	0.0140725	0.0100848
ENSG00000109079	TNFAIP1	107.212	-0.679638	0.227919	-2.98192	0.00286443	0.0342829	0.0254439
ENSG00000104723	TUSC3	79.0768	-0.679094	0.232885	-2.91601	0.00354542	0.0396361	0.0392404
ENSG00000124766	SOX4	1053.63	-0.676278	0.166413	-4.06385	4.82698e-05	0.00195938	0.00135716
ENSG00000100592	DAAM1	222.504	-0.675925	0.183188	-3.68978	0.000224448	0.0058757	0.00418404
ENSG00000186767	SPIN4	122.547	-0.675829	0.189256	-3.57098	0.000355642	0.0079911	0.00578695
ENSG00000185619	PCGF3	60.6827	-0.675721	0.215077	-3.14177	0.00167931	0.0237529	0.0190151
ENSG00000189283	FHIT	36.3377	-0.675557	0.235349	-2.87044	0.00409897	0.0434052	0.0350348
ENSG00000061676	NCKAP1	213.258	-0.671561	0.159435	-4.21213	2.5297e-05	0.00117756	0.000843796
ENSG00000148468	FAM171A1	92.0987	-0.670941	0.230329	-2.91297	0.00358012	0.0398932	0.0295283
ENSG00000005059	CCDC109B	68.5899	-0.670035	0.211732	-3.16455	0.00155325	0.0224892	0.0184281
ENSG00000081189	MEF2C	295.479	-0.669784	0.18795	-3.56362	0.000365774	0.00810499	0.00584483
ENSG00000156171	DRAM2	189.206	-0.668862	0.186057	-3.59493	0.000324482	0.00753938	0.00537913
ENSG00000196428	TSC22D2	76.5219	-0.667326	0.186214	-3.58366	0.00033881	0.00770905	0.00604798
ENSG00000204131	NHSL2	83.3323	-0.66713	0.221744	-3.00857	0.00262483	0.032369	0.025287
ENSG00000266028	SRGAP2	67.1298	-0.666928	0.226406	-2.94571	0.00322211	0.0372426	0.037049
ENSG00000144724	PTPRG	120.095	-0.666493	0.188378	-3.53807	0.000403066	0.0086847	0.00627883
ENSG00000143442	POGZ	83.0158	-0.666116	0.195264	-3.41137	0.000646373	0.0121617	0.00915458
ENSG00000149269	PAK1	39.8864	-0.663307	0.232371	-2.85451	0.00431027	0.0450136	0.0362343
ENSG00000100097	LGALS1	267.057	-0.660092	0.173575	-3.80292	0.000143002	0.00432463	0.00306217
ENSG00000123124	WWP1	40.7613	-0.659399	0.200691	-3.28564	0.0010175	0.0167605	0.0132136
ENSG00000109103	UNC119	45.9104	-0.657529	0.227397	-2.89154	0.00383358	0.041563	0.0341726
ENSG00000123636	BAZ2B	82.7987	-0.657196	0.188717	-3.48244	0.000496867	0.00999524	0.00674192
ENSG00000164741	DLC1	265.957	-0.654228	0.192075	-3.40611	0.00065896	0.0122625	0.00889863
ENSG00000203950	FAM127B	96.9065	-0.652535	0.180486	-3.61544	0.00029984	0.00713702	0.00518099
ENSG00000143772	ITPKB	58.7387	-0.651496	0.231557	-2.81355	0.00489979	0.0492833	0.0373807
ENSG00000140931	CMTM3	284.818	-0.650978	0.139458	-4.66792	3.04258e-06	0.000229269	0.000156342
ENSG00000182809	CRIP2	172.99	-0.64983	0.190815	-3.40555	0.000660306	0.0122696	0.00870417
ENSG00000124942	AHNAK	77.3301	-0.648254	0.214502	-3.02213	0.00251	0.0313497	0.0251589
ENSG00000075391	RASAL2	73.2886	-0.647306	0.182931	-3.53853	0.000402366	0.00868334	0.00681927
ENSG00000132970	WASF3	45.2399	-0.645528	0.223895	-2.88317	0.00393691	0.04228	0.0343128
ENSG00000115306	SPTBN1	898.125	-0.645475	0.19314	-3.342	0.000831777	0.0144517	0.0103532
ENSG00000104177	MYEF2	37.3697	-0.644702	0.226854	-2.84193	0.0044842	0.0463333	0.0377865
ENSG00000082701	GSK3B	51.165	-0.644203	0.224775	-2.86599	0.00415702	0.0439516	0.0358106
ENSG00000136098	NEK3	112.756	-0.641788	0.220519	-2.91035	0.00361028	0.039955	0.0298331
ENSG00000112419	PHACTR2	348.75	-0.641591	0.174865	-3.66907	0.000243437	0.00623656	0.00440108
ENSG00000107175	CREB3	63.3547	-0.640179	0.219312	-2.91903	0.00351126	0.0394157	0.0298331
ENSG00000156535	CD109	126.807	-0.638776	0.212736	-3.00267	0.00267625	0.032766	0.0255822
ENSG00000117020	AKT3	74.5881	-0.635905	0.226409	-2.80866	0.00497483	0.0497811	0.0499345
ENSG00000070214	SLC44A1	221.176	-0.634444	0.191231	-3.31768	0.000907694	0.0154365	0.0109842
ENSG00000179912	R3HDM2	54.4971	-0.631484	0.195251	-3.23422	0.00121976	0.0187346	0.0147964
ENSG00000075151	EIF4G3	68.3194	-0.63102	0.204259	-3.08932	0.00200616	0.0268255	0.0216288
ENSG00000135968	GCC2	98.8508	-0.630372	0.165629	-3.80592	0.000141279	0.004282	0.00284292
ENSG00000144048	DUSP11	83.2764	-0.629848	0.205435	-3.06592	0.00217003	0.0283117	0.0195978
ENSG00000129353	SLC44A2	136.628	-0.62928	0.171583	-3.66749	0.000244945	0.00624024	0.00416989
ENSG00000131558	EXOC4	60.3649	-0.628386	0.207921	-3.02223	0.00250918	0.0313497	0.0237937
ENSG00000095739	BAMBI	201.143	-0.628115	0.186601	-3.36608	0.000762457	0.0136115	0.00962864
ENSG00000057019	DCBLD2	54.251	-0.627437	0.19889	-3.15469	0.00160669	0.0229944	0.0183564
ENSG00000075539	FRYL	106.195	-0.625358	0.138939	-4.50096	6.76483e-06	0.000419389	0.000292779
ENSG00000153317	ASAP1	66.7649	-0.624747	0.184481	-3.38651	0.000707867	0.01289	0.0127188
ENSG00000107036	RIC1	43.8597	-0.62409	0.219512	-2.84309	0.00446789	0.0462348	0.037452
ENSG00000122707	RECK	80.3513	-0.623079	0.213738	-2.91516	0.0035551	0.0397117	0.030141
ENSG00000163602	RYBP	128.199	-0.620228	0.205788	-3.01391	0.00257902	0.0319775	0.0236682
ENSG00000203880	PCMTD2	99.7836	-0.617688	0.197609	-3.1258	0.0017732	0.0245597	0.0182495
ENSG00000155090	KLF10	75.1566	-0.615121	0.196438	-3.13138	0.00173986	0.0243323	0.0244492
ENSG00000140443	IGF1R	83.9541	-0.613205	0.159894	-3.83508	0.000125526	0.00398301	0.00280759
ENSG00000128595	CALU	584.449	-0.610328	0.166676	-3.66177	0.000250477	0.00633109	0.00448336
ENSG00000166347	CYB5A	153.698	-0.609692	0.172882	-3.52664	0.000420863	0.00892715	0.00640593
ENSG00000091947	TMEM101	64.9481	-0.606146	0.206275	-2.93854	0.00329761	0.0378785	0.0374969
ENSG00000130724	CHMP2A	191.389	-0.605138	0.128707	-4.70168	2.5803e-06	0.000199959	0.000139277
ENSG00000072364	AFF4	73.7435	-0.604337	0.184459	-3.27627	0.00105189	0.0171405	0.0169777
ENSG00000068001	HYAL2	226.933	-0.603183	0.164632	-3.66382	0.000248479	0.00629927	0.00442557
ENSG00000116580	GON4L	64.5127	-0.601399	0.204849	-2.93582	0.0033267	0.0380645	0.0311777
ENSG00000149257	SERPINH1	314.058	-0.599467	0.20542	-2.91826	0.00351995	0.0394484	0.0292415
ENSG00000175183	CSRP2	218.786	-0.599405	0.207224	-2.89255	0.00382129	0.0415288	0.0313433
ENSG00000077942	FBLN1	365.66	-0.593851	0.16659	-3.56474	0.000364213	0.00810359	0.0059123
ENSG00000115548	KDM3A	126.428	-0.592459	0.200499	-2.95492	0.00312745	0.0364575	0.0253207
ENSG00000112200	ZNF451	160.968	-0.589354	0.153565	-3.83781	0.000124135	0.00395578	0.00280291
ENSG00000169398	PTK2	144.867	-0.588474	0.203124	-2.89711	0.00376612	0.0411258	0.0322471
ENSG00000086062	B4GALT1	242.89	-0.588247	0.160005	-3.67643	0.000236516	0.00612115	0.00434111
ENSG00000164323	CFAP97	57.7776	-0.585061	0.201417	-2.90473	0.00367566	0.0404602	0.030831
