# Supplementary material for: GATA2 Promotes Hematopoietic Development and Represses Cardiac Differentiation of Human Mesoderm
Source: Stem Cell Reports. 2019 Aug 8;13(3):515–29. doi: 10.1016/j.stemcr.2019.07.009 (PMC6742600; doi:10.1016/j.stemcr.2019.07.009)
Supplement: Table S3. scRNA-Seq Marker List for EBs d2, Related to Figure 4 [file mmc3.xlsx]

## Sheet: EBs d2
Table S3. scRNA-seq marker list for EBs d2, related to Figure 4.
avg_logFC	p_val	p_val_adj	cluster	gene
1.05029	6.45836e-91	1.25195e-86	EBs d2	RP11-587D21.5
0.847522	6.9034e-87	1.33822e-82	EBs d2	RP11-1144P22.1
1.18288	2.45813e-86	4.76508e-82	EBs d2	CDH1
0.464167	5.25124e-86	1.01795e-81	EBs d2	NANOGP8
1.51941	1.82537e-84	3.53847e-80	EBs d2	NANOG
2.66837	1.03684e-83	2.00992e-79	EBs d2	ESRG
0.361042	6.40834e-83	1.24226e-78	EBs d2	RP11-568A7.4
1.36812	2.63046e-75	5.09915e-71	EBs d2	RP11-267L5.1
1.06511	7.23884e-75	1.40325e-70	EBs d2	B3GNT7
0.788344	6.31899e-74	1.22494e-69	EBs d2	EPHA1
0.890281	1.02956e-73	1.9958e-69	EBs d2	NEFL
1.01007	3.26552e-73	6.33021e-69	EBs d2	AP1M2
0.297393	3.80898e-71	7.38372e-67	EBs d2	HLA-DPB2
0.306839	6.80573e-70	1.31929e-65	EBs d2	TDGF1P3
0.696032	8.13139e-70	1.57627e-65	EBs d2	ESRP1
0.501393	1.40535e-69	2.72427e-65	EBs d2	RP11-35J1.2
0.302215	7.96993e-68	1.54497e-63	EBs d2	PHC1B
0.413085	2.70118e-67	5.23624e-63	EBs d2	NMRK2
1.7175	5.21426e-67	1.01078e-62	EBs d2	SFRP2
0.256214	2.0322e-65	3.93942e-61	EBs d2	MUC3A
0.879923	3.51711e-65	6.81793e-61	EBs d2	RP11-20D14.6
0.33798	4.84112e-65	9.38452e-61	EBs d2	MAP7
2.17346	7.6184e-64	1.47683e-59	EBs d2	TDGF1
2.27176	9.34251e-64	1.81105e-59	EBs d2	POU5F1
0.588203	4.8754e-63	9.45096e-59	EBs d2	GRB7
2.20112	7.89812e-63	1.53105e-58	EBs d2	EPCAM
0.80046	9.64845e-63	1.87035e-58	EBs d2	PRDM14
0.659606	1.43605e-61	2.78379e-57	EBs d2	GPR160
0.545963	2.53725e-61	4.91847e-57	EBs d2	PLPP2
0.685528	4.27436e-60	8.28584e-56	EBs d2	GABRB3
0.348078	1.14091e-59	2.21166e-55	EBs d2	LNCPRESS1
0.493367	3.90025e-59	7.56063e-55	EBs d2	RBM47
0.39946	6.36969e-58	1.23476e-53	EBs d2	KIF1A
0.347804	1.70333e-57	3.3019e-53	EBs d2	AC002115.7
1.20252	1.22969e-56	2.38376e-52	EBs d2	USP44
0.5046	1.84756e-56	3.58149e-52	EBs d2	CKMT1B
1.00653	2.89498e-56	5.61191e-52	EBs d2	PRSS8
2.08665	2.0502e-55	3.97432e-51	EBs d2	PMAIP1
1.44874	4.01379e-55	7.78074e-51	EBs d2	PHC1
0.3487	4.85954e-55	9.42022e-51	EBs d2	FZD5
0.817217	1.24638e-53	2.41611e-49	EBs d2	ALPL
1.06729	2.07282e-53	4.01817e-49	EBs d2	POLR3G
0.703627	3.14462e-53	6.09585e-49	EBs d2	TNFRSF12A
0.423973	4.09628e-53	7.94064e-49	EBs d2	RP11-132A1.4
2.35714	4.57894e-53	8.87628e-49	EBs d2	GAL
1.34213	7.79954e-53	1.51194e-48	EBs d2	TPD52
0.8671	9.99779e-53	1.93807e-48	EBs d2	MIAT
1.50392	4.46949e-52	8.66411e-48	EBs d2	CYP2S1
0.639874	6.00709e-52	1.16448e-47	EBs d2	RARRES2
0.484438	1.37581e-51	2.66701e-47	EBs d2	CLDN4
0.546053	1.42015e-51	2.75296e-47	EBs d2	LCK
0.400911	3.79322e-51	7.35316e-47	EBs d2	THBS2
0.431279	5.89071e-51	1.14191e-46	EBs d2	RAB25
0.326746	6.9646e-51	1.35009e-46	EBs d2	CKMT1A
0.733254	2.98198e-50	5.78056e-46	EBs d2	VASH2
0.306181	6.20661e-50	1.20315e-45	EBs d2	PSMB8
0.385951	6.38636e-50	1.238e-45	EBs d2	ZSCAN10
0.680217	1.20422e-49	2.33438e-45	EBs d2	SYT6
0.398308	2.99403e-49	5.80393e-45	EBs d2	ZIC2
0.975057	5.39127e-49	1.0451e-44	EBs d2	PLA2G16
0.268753	7.32462e-49	1.41988e-44	EBs d2	TRIML2
1.07641	8.37692e-49	1.62387e-44	EBs d2	RP11-148B6.1
0.423469	1.06081e-48	2.05637e-44	EBs d2	CXCL12
1.88612	1.33407e-48	2.58609e-44	EBs d2	CD9
1.63873	3.27381e-48	6.34627e-44	EBs d2	L1TD1
0.992747	3.74786e-48	7.26522e-44	EBs d2	SPINT1
0.624211	5.34332e-48	1.0358e-43	EBs d2	VRTN
0.802436	7.63176e-48	1.47942e-43	EBs d2	ZFP42
0.758319	2.7412e-47	5.31382e-43	EBs d2	PTPRZ1
0.531829	2.75551e-47	5.34155e-43	EBs d2	NEFM
0.531514	2.92619e-46	5.67242e-42	EBs d2	RAB17
0.2933	3.1521e-46	6.11035e-42	EBs d2	DNAH11
0.32172	3.68817e-46	7.14952e-42	EBs d2	MT1G
1.55547	6.21208e-46	1.20421e-41	EBs d2	ENO2
1.04885	1.07194e-45	2.07795e-41	EBs d2	MT1X
0.360365	1.33478e-45	2.58748e-41	EBs d2	HPN
0.571003	1.67464e-45	3.24628e-41	EBs d2	ETV4
1.24836	4.31767e-45	8.36981e-41	EBs d2	CTD-2501M5.1
1.12714	4.52932e-45	8.7801e-41	EBs d2	PIM2
0.778533	5.2859e-45	1.02467e-40	EBs d2	RP4-590F24.2
0.297839	9.34225e-45	1.811e-40	EBs d2	ARHGAP8
0.583626	1.63011e-43	3.15998e-39	EBs d2	NODAL
0.510595	4.26838e-43	8.27426e-39	EBs d2	CNMD
1.30367	1.21142e-42	2.34834e-38	EBs d2	ADM
0.361955	1.92559e-42	3.73276e-38	EBs d2	EPHX3
0.821113	2.32783e-42	4.5125e-38	EBs d2	DTNA
0.311237	2.57071e-41	4.98332e-37	EBs d2	KRTCAP3
0.34555	2.11258e-39	4.09523e-35	EBs d2	DDR1
0.300832	2.3632e-39	4.58106e-35	EBs d2	UPK1A
0.389949	2.40298e-39	4.65818e-35	EBs d2	PCDH11Y
0.280543	2.4777e-39	4.80302e-35	EBs d2	BCL11A
0.712924	4.34617e-39	8.42505e-35	EBs d2	OCLN
0.638693	1.07578e-38	2.08539e-34	EBs d2	ANXA3
1.01223	1.51363e-38	2.93417e-34	EBs d2	PYGL
1.68555	1.60892e-38	3.11888e-34	EBs d2	DPPA4
2.20163	1.83102e-38	3.54943e-34	EBs d2	IFITM1
0.287331	2.20736e-38	4.27896e-34	EBs d2	C1orf61
0.952371	2.6609e-38	5.15815e-34	EBs d2	LEFTY1
0.399212	2.72243e-38	5.27742e-34	EBs d2	MAL2
1.15845	1.06224e-37	2.05916e-33	EBs d2	SPINT2
0.412528	1.76289e-37	3.41736e-33	EBs d2	VWDE
0.255193	2.69644e-37	5.22704e-33	EBs d2	RIMKLA
0.364335	3.63407e-37	7.04465e-33	EBs d2	FAM169A
0.353869	3.90457e-37	7.56901e-33	EBs d2	CLDN7
1.84009	5.21078e-37	1.01011e-32	EBs d2	UGP2
0.482564	1.47753e-36	2.86419e-32	EBs d2	SPP1
1.24288	2.98473e-36	5.78589e-32	EBs d2	CYP26A1
0.925032	3.49997e-36	6.7847e-32	EBs d2	CDCA7L
1.1468	3.73533e-36	7.24093e-32	EBs d2	CBR1
0.274837	4.11721e-36	7.98121e-32	EBs d2	RAB11FIP4
0.30587	7.68241e-36	1.48924e-31	EBs d2	PPP2R2B
0.486482	7.91013e-36	1.53338e-31	EBs d2	PCDH11X
2.69935	1.2834e-35	2.48788e-31	EBs d2	SLC2A1
1.66798	1.63773e-35	3.17475e-31	EBs d2	TUBB2B
0.274313	1.74891e-35	3.39026e-31	EBs d2	STC2
0.939497	4.70599e-35	9.12255e-31	EBs d2	CLU
0.555039	1.03648e-34	2.00922e-30	EBs d2	VLDLR
0.830541	1.63238e-34	3.16437e-30	EBs d2	CDH3
0.676632	1.81874e-34	3.52562e-30	EBs d2	CRABP1
0.954456	1.94691e-34	3.77408e-30	EBs d2	VSNL1
0.315757	2.63056e-34	5.09933e-30	EBs d2	ANOS1
0.385384	2.79897e-34	5.4258e-30	EBs d2	DDAH1
0.500565	3.23035e-34	6.26204e-30	EBs d2	CALB1
0.813604	4.95259e-34	9.6006e-30	EBs d2	CORO2A
0.838098	7.34461e-34	1.42375e-29	EBs d2	PGAM1
1.14493	1.0656e-33	2.06566e-29	EBs d2	IGFBP2
1.00122	2.38371e-33	4.62083e-29	EBs d2	SNRPN
0.654354	5.00312e-33	9.69856e-29	EBs d2	CYP1B1
0.280691	5.33366e-33	1.03393e-28	EBs d2	CHST4
0.281982	1.32284e-32	2.56432e-28	EBs d2	GLB1L3
0.31581	1.67536e-32	3.24769e-28	EBs d2	IFI30
1.29318	2.52823e-32	4.90098e-28	EBs d2	PGM1
0.275278	4.83048e-32	9.36389e-28	EBs d2	ADCY2
0.524296	6.53471e-32	1.26675e-27	EBs d2	ABCB6
0.343569	1.08541e-31	2.10406e-27	EBs d2	TBC1D2
0.888759	1.27843e-31	2.47823e-27	EBs d2	SEMA6A
0.819522	1.58888e-31	3.08004e-27	EBs d2	PLBD1
0.805958	1.63914e-31	3.17747e-27	EBs d2	FGF13
1.38667	1.82929e-31	3.54609e-27	EBs d2	FAM162A
0.53402	1.99589e-31	3.86904e-27	EBs d2	PDPN
0.364181	2.72542e-31	5.28322e-27	EBs d2	GUCA1A
0.764405	4.12331e-31	7.99303e-27	EBs d2	RP5-940J5.9
0.525051	4.31172e-31	8.35826e-27	EBs d2	DMKN
0.405545	6.84079e-31	1.32609e-26	EBs d2	GNB5
0.476561	7.61547e-31	1.47626e-26	EBs d2	CYFIP2
0.422592	9.59003e-31	1.85903e-26	EBs d2	TUNAR
0.303304	1.21433e-30	2.35397e-26	EBs d2	C9orf135
0.588064	1.26272e-30	2.44778e-26	EBs d2	PLS1
0.843195	2.30862e-30	4.47526e-26	EBs d2	RASL11B
1.30431	1.39222e-29	2.69881e-25	EBs d2	TUBB2A
0.844058	1.39561e-29	2.70539e-25	EBs d2	GAPDH
0.978313	1.9517e-29	3.78337e-25	EBs d2	AK4
0.739348	2.07967e-29	4.03143e-25	EBs d2	MGST1
0.608171	2.58526e-29	5.01152e-25	EBs d2	ETV1
0.35297	4.51022e-29	8.74306e-25	EBs d2	SALL2
0.456927	5.53299e-29	1.07257e-24	EBs d2	RAB20
0.577248	6.95203e-29	1.34765e-24	EBs d2	TRIM36
0.715384	8.49522e-29	1.6468e-24	EBs d2	OCIAD2
0.370085	9.02571e-29	1.74963e-24	EBs d2	SLC6A6
0.989413	1.02848e-28	1.99371e-24	EBs d2	F11R
0.324176	1.41762e-28	2.74806e-24	EBs d2	CHMP4C
0.412051	2.7223e-28	5.27717e-24	EBs d2	RP11-469A15.2
0.6615	2.73191e-28	5.29582e-24	EBs d2	EGR1
0.415536	3.01983e-28	5.85395e-24	EBs d2	GCHFR
0.633974	3.02722e-28	5.86826e-24	EBs d2	PROM1
0.491659	3.44125e-28	6.67086e-24	EBs d2	RP11-69I8.2
1.0955	7.39131e-28	1.43281e-23	EBs d2	PGK1
0.505791	7.65437e-28	1.4838e-23	EBs d2	TSTD1
0.770326	8.73042e-28	1.69239e-23	EBs d2	RTN3
0.541863	1.24764e-27	2.41854e-23	EBs d2	CDYL
0.584344	1.3227e-27	2.56405e-23	EBs d2	HMGA1
0.832446	1.39797e-27	2.70996e-23	EBs d2	EIF4H
0.533712	2.68065e-27	5.19643e-23	EBs d2	PIM1
0.28137	2.70792e-27	5.24931e-23	EBs d2	NELL2
0.464734	2.95956e-27	5.7371e-23	EBs d2	CDA
1.95837	4.6454e-27	9.00511e-23	EBs d2	RP11-426L16.8
0.870341	5.10591e-27	9.8978e-23	EBs d2	ALDOA
0.314792	7.52186e-27	1.45811e-22	EBs d2	DTWD2
0.602671	9.01869e-27	1.74827e-22	EBs d2	SHISA2
0.555407	1.08691e-26	2.10698e-22	EBs d2	PLXDC2
1.08607	1.14407e-26	2.21779e-22	EBs d2	TERF1
0.334844	1.53554e-26	2.97664e-22	EBs d2	DBNDD2
0.32418	1.93842e-26	3.75763e-22	EBs d2	UGT8
0.976176	2.20177e-26	4.26812e-22	EBs d2	CXADR
0.847498	2.2173e-26	4.29824e-22	EBs d2	STC1
1.691	2.51532e-26	4.87594e-22	EBs d2	CTGF
0.953311	4.53304e-26	8.7873e-22	EBs d2	CTSC
0.821163	5.91833e-26	1.14727e-21	EBs d2	ZNF649
0.257142	6.21525e-26	1.20483e-21	EBs d2	RP11-18I14.10
0.829041	8.74646e-26	1.6955e-21	EBs d2	UCHL1
0.49264	1.24927e-25	2.4217e-21	EBs d2	GALNT2
0.64428	1.68331e-25	3.26311e-21	EBs d2	PRKCI
0.367927	1.99859e-25	3.87426e-21	EBs d2	FOXH1
0.291046	2.07094e-25	4.01452e-21	EBs d2	TM7SF2
0.479178	2.28952e-25	4.43823e-21	EBs d2	SLC39A14
0.517732	3.48349e-25	6.75274e-21	EBs d2	SLC7A8
1.34491	3.93103e-25	7.6203e-21	EBs d2	EDNRB
0.394578	4.54823e-25	8.81674e-21	EBs d2	TLE1
0.849285	5.13963e-25	9.96317e-21	EBs d2	CER1
0.691813	6.04668e-25	1.17215e-20	EBs d2	HSPD1
0.643144	8.30047e-25	1.60905e-20	EBs d2	AIF1L
0.747621	1.13274e-24	2.19582e-20	EBs d2	TKT
0.296828	1.48748e-24	2.88348e-20	EBs d2	ATXN7L1
1.11935	1.60535e-24	3.11197e-20	EBs d2	BNIP3
0.314229	1.93763e-24	3.7561e-20	EBs d2	EGR2
0.505769	1.98371e-24	3.84543e-20	EBs d2	ATP5H
0.485309	2.91724e-24	5.65506e-20	EBs d2	NLRP2
0.666414	3.06644e-24	5.94429e-20	EBs d2	PFKFB4
0.809305	3.41618e-24	6.62226e-20	EBs d2	JADE1
0.260405	4.25461e-24	8.24757e-20	EBs d2	SYNGR3
0.926415	4.494e-24	8.71163e-20	EBs d2	EZR
0.79203	5.71533e-24	1.10792e-19	EBs d2	GLG1
0.398295	5.75808e-24	1.1162e-19	EBs d2	GPC4
0.985454	6.98228e-24	1.35352e-19	EBs d2	GPI
0.308219	8.6272e-24	1.67238e-19	EBs d2	JARID2
0.786021	1.24976e-23	2.42267e-19	EBs d2	VAT1
0.338296	1.29682e-23	2.51389e-19	EBs d2	HSPB8
0.447766	1.3027e-23	2.52529e-19	EBs d2	ANKRD27
0.733023	1.45535e-23	2.8212e-19	EBs d2	PSIP1
0.385891	1.6567e-23	3.21151e-19	EBs d2	SLC6A15
0.437703	1.99269e-23	3.86284e-19	EBs d2	GPR176
0.715836	4.90289e-23	9.50426e-19	EBs d2	SMIM14
0.28857	5.3316e-23	1.03353e-18	EBs d2	ASS1
0.397244	7.50802e-23	1.45543e-18	EBs d2	EFEMP1
0.654731	1.0582e-22	2.05132e-18	EBs d2	OAZ2
0.539225	1.08182e-22	2.09711e-18	EBs d2	RABGAP1L
1.05166	1.39115e-22	2.69674e-18	EBs d2	AASS
0.271121	1.44983e-22	2.8105e-18	EBs d2	RHBDF1
0.732046	1.45797e-22	2.82628e-18	EBs d2	CBS
0.438361	2.11061e-22	4.09141e-18	EBs d2	ADD2
0.496868	2.14544e-22	4.15894e-18	EBs d2	PFKFB3
0.276478	2.2853e-22	4.43005e-18	EBs d2	INA
0.739184	2.51792e-22	4.88099e-18	EBs d2	OIP5-AS1
0.408271	2.9648e-22	5.74726e-18	EBs d2	RRAS2
0.799185	3.70016e-22	7.17276e-18	EBs d2	LDHA
0.986896	3.80996e-22	7.3856e-18	EBs d2	INSIG2
0.486262	4.05264e-22	7.85604e-18	EBs d2	DHTKD1
0.51533	4.05593e-22	7.86242e-18	EBs d2	RAB3B
0.471558	4.71664e-22	9.14321e-18	EBs d2	XXbac-BPG24O18.1
0.258284	4.78055e-22	9.2671e-18	EBs d2	FOSL1
0.373967	6.86462e-22	1.33071e-17	EBs d2	VAT1L
0.749363	8.10602e-22	1.57135e-17	EBs d2	SUN1
0.727921	9.47005e-22	1.83577e-17	EBs d2	CHEK2
0.534275	1.0057e-21	1.94956e-17	EBs d2	TAGLN
0.615414	1.00854e-21	1.95506e-17	EBs d2	C1GALT1
0.727975	1.09995e-21	2.13225e-17	EBs d2	ASNS
0.558942	1.29298e-21	2.50643e-17	EBs d2	AKR1A1
0.261013	1.42265e-21	2.7578e-17	EBs d2	DAPK3
0.37536	1.61649e-21	3.13358e-17	EBs d2	TUBA4A
0.406718	1.9722e-21	3.82311e-17	EBs d2	SEMA3A
0.645956	2.00526e-21	3.8872e-17	EBs d2	ENSA
0.334119	2.20677e-21	4.27782e-17	EBs d2	PATJ
1.3383	2.64813e-21	5.13339e-17	EBs d2	ERO1A
0.296695	2.9735e-21	5.76412e-17	EBs d2	IDO1
0.366345	3.20817e-21	6.21903e-17	EBs d2	DNMBP
0.592097	3.7103e-21	7.19241e-17	EBs d2	SLC25A4
0.638598	3.85265e-21	7.46836e-17	EBs d2	HK2
0.516167	4.60374e-21	8.92435e-17	EBs d2	HTATIP2
0.51944	6.09215e-21	1.18096e-16	EBs d2	DDX25
0.753948	6.80697e-21	1.31953e-16	EBs d2	RAB38
0.293898	9.34317e-21	1.81117e-16	EBs d2	HOOK1
0.771294	1.35025e-20	2.61747e-16	EBs d2	CD200
0.929005	1.39919e-20	2.71233e-16	EBs d2	WDR45B
0.497045	1.42366e-20	2.75976e-16	EBs d2	COCH
0.334902	1.79321e-20	3.47614e-16	EBs d2	GNA14
0.515782	2.07901e-20	4.03015e-16	EBs d2	PEBP1
0.672055	2.68002e-20	5.19522e-16	EBs d2	TMSB4X
0.322505	2.88698e-20	5.59641e-16	EBs d2	GCAT
0.421102	2.95342e-20	5.7252e-16	EBs d2	QSOX1
0.430492	3.04047e-20	5.89395e-16	EBs d2	COX20
0.478622	3.05891e-20	5.92969e-16	EBs d2	CERS4
0.254613	3.08744e-20	5.98501e-16	EBs d2	HLA-C
0.339633	3.28121e-20	6.36062e-16	EBs d2	HOOK2
0.417317	3.47239e-20	6.73122e-16	EBs d2	LGALS3BP
0.699902	3.74386e-20	7.25748e-16	EBs d2	AP1S2
0.499644	3.86066e-20	7.4839e-16	EBs d2	AEN
0.528552	4.56152e-20	8.8425e-16	EBs d2	RP3-467D16.3
0.690291	5.03856e-20	9.76725e-16	EBs d2	AKIRIN1
0.40679	5.69419e-20	1.10382e-15	EBs d2	CD320
0.51544	5.92371e-20	1.14831e-15	EBs d2	MAD2L2
0.585911	7.86074e-20	1.5238e-15	EBs d2	CKB
0.694089	9.33633e-20	1.80985e-15	EBs d2	TGIF1
0.663701	9.68114e-20	1.87669e-15	EBs d2	CCND2
0.711004	1.04954e-19	2.03453e-15	EBs d2	SNHG14
0.346269	1.1292e-19	2.18895e-15	EBs d2	IL17RD
0.479801	1.22912e-19	2.38265e-15	EBs d2	SERBP1
0.25391	1.26477e-19	2.45175e-15	EBs d2	CHAC1
0.365164	1.34713e-19	2.61141e-15	EBs d2	C17orf63
0.875838	1.39939e-19	2.71272e-15	EBs d2	CNTNAP2
1.00541	1.40556e-19	2.72468e-15	EBs d2	HK1
0.397985	1.47487e-19	2.85903e-15	EBs d2	GYS1
0.332988	1.78966e-19	3.46926e-15	EBs d2	MYO1E
0.538751	2.08843e-19	4.04841e-15	EBs d2	PSAP
0.327587	2.25249e-19	4.36645e-15	EBs d2	ITGA6
0.490778	2.50468e-19	4.85532e-15	EBs d2	TPI1
0.581333	2.99489e-19	5.80559e-15	EBs d2	VCAN
0.625314	3.86543e-19	7.49314e-15	EBs d2	NLN
0.547385	4.54997e-19	8.82011e-15	EBs d2	SLC7A3
0.277887	5.35336e-19	1.03775e-14	EBs d2	TUBB3
0.676534	7.03902e-19	1.36451e-14	EBs d2	GPM6B
0.635089	7.20408e-19	1.39651e-14	EBs d2	SLC39A1
0.581752	7.42268e-19	1.43889e-14	EBs d2	ATIC
0.441769	8.90462e-19	1.72616e-14	EBs d2	ZNF770
0.739385	1.1758e-18	2.27928e-14	EBs d2	PDK1
0.818192	1.25423e-18	2.43133e-14	EBs d2	SCD
0.41692	1.30522e-18	2.53017e-14	EBs d2	ZNF589
0.646669	1.34421e-18	2.60576e-14	EBs d2	USP28
0.274248	1.41864e-18	2.75003e-14	EBs d2	ADGRV1
0.280318	1.43746e-18	2.78651e-14	EBs d2	FKBP11
0.265646	1.51281e-18	2.93259e-14	EBs d2	NSUN5P1
0.443725	1.58147e-18	3.06569e-14	EBs d2	ROR1
0.523971	2.09677e-18	4.06459e-14	EBs d2	PAICS
0.282285	2.65844e-18	5.15339e-14	EBs d2	TNNT1
0.667261	2.87715e-18	5.57736e-14	EBs d2	ALDH3A2
0.697376	7.11487e-18	1.37922e-13	EBs d2	VCL
0.471511	7.67564e-18	1.48792e-13	EBs d2	FLII
0.498861	8.56669e-18	1.66065e-13	EBs d2	ANKZF1
0.717226	8.77789e-18	1.70159e-13	EBs d2	ALDOC
0.425618	9.5928e-18	1.85956e-13	EBs d2	GANAB
0.465946	1.34384e-17	2.60504e-13	EBs d2	OTX2
0.545255	1.45312e-17	2.81687e-13	EBs d2	PROSER1
0.46781	1.48173e-17	2.87232e-13	EBs d2	MDN1
0.280251	1.48327e-17	2.87532e-13	EBs d2	WWC2
0.334742	1.8342e-17	3.5556e-13	EBs d2	KDM2B
0.309733	1.84255e-17	3.57178e-13	EBs d2	CD55
0.374897	2.03367e-17	3.94227e-13	EBs d2	SLC19A2
0.38207	3.08984e-17	5.98966e-13	EBs d2	GCNT2
0.387949	3.1253e-17	6.05839e-13	EBs d2	MAGED4
0.603489	3.98341e-17	7.72184e-13	EBs d2	SLC29A1
0.335042	4.40702e-17	8.543e-13	EBs d2	GPT2
0.325201	5.02879e-17	9.7483e-13	EBs d2	CDC42EP3
0.341774	5.72505e-17	1.1098e-12	EBs d2	GJA1
0.374982	6.19634e-17	1.20116e-12	EBs d2	METTL8
0.553537	9.38117e-17	1.81854e-12	EBs d2	NIPSNAP1
0.591209	9.85159e-17	1.90973e-12	EBs d2	HSPA4
0.335916	1.16052e-16	2.24967e-12	EBs d2	IPO4
0.291062	1.41165e-16	2.73648e-12	EBs d2	NLGN4X
0.302469	1.47842e-16	2.86591e-12	EBs d2	RPL39L
0.366025	1.58406e-16	3.07071e-12	EBs d2	ENPP5
0.554117	1.69381e-16	3.28345e-12	EBs d2	LIN28A
0.335227	1.72151e-16	3.33714e-12	EBs d2	FAM210A
0.570884	2.1196e-16	4.10884e-12	EBs d2	MTHFD2
0.5096	2.57816e-16	4.99777e-12	EBs d2	PYCR1
0.403784	2.64942e-16	5.1359e-12	EBs d2	SET
0.761844	2.75289e-16	5.33648e-12	EBs d2	THY1
0.606817	2.91319e-16	5.64721e-12	EBs d2	RDH11
0.313184	3.96161e-16	7.67958e-12	EBs d2	CEBPZOS
0.772484	4.24665e-16	8.23213e-12	EBs d2	CASP3
0.268741	4.4818e-16	8.68796e-12	EBs d2	DPP3
0.523015	4.76069e-16	9.22859e-12	EBs d2	ENO1
0.539589	4.85756e-16	9.41638e-12	EBs d2	FAM136A
0.627344	4.88501e-16	9.46959e-12	EBs d2	GFPT2
0.597362	6.11011e-16	1.18444e-11	EBs d2	MYC
0.289874	8.65811e-16	1.67838e-11	EBs d2	APOBEC3B
0.640663	9.15068e-16	1.77386e-11	EBs d2	DHCR7
0.65435	1.06899e-15	2.07224e-11	EBs d2	IFITM2
0.609491	1.15973e-15	2.24814e-11	EBs d2	WDFY1
0.345945	1.19759e-15	2.32152e-11	EBs d2	TOMM7
0.312842	1.30298e-15	2.52582e-11	EBs d2	CECR1
0.419239	1.57591e-15	3.0549e-11	EBs d2	ZNF281
0.536185	1.59475e-15	3.09142e-11	EBs d2	RBPJ
0.4084	1.91614e-15	3.71444e-11	EBs d2	PTGR2
0.400428	2.36858e-15	4.59149e-11	EBs d2	TCOF1
0.297021	2.45868e-15	4.76614e-11	EBs d2	ERRFI1
0.492905	2.47246e-15	4.79287e-11	EBs d2	VKORC1
0.428792	2.51471e-15	4.87476e-11	EBs d2	PKM
0.459612	2.72498e-15	5.28237e-11	EBs d2	SEPHS1
0.308781	3.22788e-15	6.25725e-11	EBs d2	HDAC5
0.426146	4.52397e-15	8.76971e-11	EBs d2	FIG4
1.16504	4.85228e-15	9.40614e-11	EBs d2	DDX41
0.289875	5.20489e-15	1.00897e-10	EBs d2	RGMB
0.264391	6.23901e-15	1.20943e-10	EBs d2	PSMD3
0.455153	6.35112e-15	1.23116e-10	EBs d2	BHLHE40
0.419094	7.24074e-15	1.40362e-10	EBs d2	C1QBP
0.711409	7.28941e-15	1.41305e-10	EBs d2	PODXL
0.255961	7.8373e-15	1.51926e-10	EBs d2	EGLN3
0.661863	9.30841e-15	1.80443e-10	EBs d2	AZIN1
0.857244	9.90159e-15	1.91942e-10	EBs d2	GDF3
0.70653	1.42019e-14	2.75303e-10	EBs d2	IDH1
0.423674	1.71866e-14	3.33162e-10	EBs d2	TM7SF3
0.430723	1.78242e-14	3.45522e-10	EBs d2	CECR5
0.463272	1.8165e-14	3.52129e-10	EBs d2	ALG3
0.433068	1.8296e-14	3.54668e-10	EBs d2	ATP1A1
0.711162	1.87743e-14	3.63939e-10	EBs d2	DHCR24
0.555164	2.1299e-14	4.12881e-10	EBs d2	INTS13
0.299556	2.2453e-14	4.35251e-10	EBs d2	FUT11
0.499923	2.35686e-14	4.56877e-10	EBs d2	SND1
0.333892	2.50037e-14	4.84697e-10	EBs d2	PXN
0.444263	2.62184e-14	5.08244e-10	EBs d2	GPRC5B
0.574523	3.17585e-14	6.15638e-10	EBs d2	CMAS
0.477411	3.35042e-14	6.49479e-10	EBs d2	CCNG1
0.449719	3.67886e-14	7.13146e-10	EBs d2	BMPR1A
0.953681	3.74255e-14	7.25494e-10	EBs d2	PLOD2
0.293406	4.0157e-14	7.78444e-10	EBs d2	RNF167
0.497788	4.90742e-14	9.51304e-10	EBs d2	RRM2B
0.41718	4.9594e-14	9.6138e-10	EBs d2	MAGED4B
0.382205	5.55098e-14	1.07606e-09	EBs d2	THBS1
0.334474	5.61277e-14	1.08803e-09	EBs d2	ARG2
0.318669	6.77889e-14	1.31409e-09	EBs d2	FAM63B
0.428729	7.6814e-14	1.48904e-09	EBs d2	STK26
0.666622	7.94596e-14	1.54032e-09	EBs d2	SPAG5
0.54505	8.05831e-14	1.5621e-09	EBs d2	CELF1
0.545152	8.21193e-14	1.59188e-09	EBs d2	PAK1
0.509227	8.24819e-14	1.59891e-09	EBs d2	DNMT3B
0.273863	9.51855e-14	1.84517e-09	EBs d2	AGO1
0.282688	1.02664e-13	1.99015e-09	EBs d2	ZIK1
0.544355	1.07831e-13	2.09031e-09	EBs d2	KDM6A
0.437925	1.11949e-13	2.17014e-09	EBs d2	FAM60A
0.616144	1.38794e-13	2.69053e-09	EBs d2	KAT7
0.945274	1.4137e-13	2.74046e-09	EBs d2	SLC2A3
0.346131	1.43932e-13	2.79013e-09	EBs d2	ACOT13
0.823433	1.49428e-13	2.89667e-09	EBs d2	NUDT15
0.306706	1.5823e-13	3.06728e-09	EBs d2	LRRC58
0.293067	1.72228e-13	3.33863e-09	EBs d2	TRMU
0.280513	1.90776e-13	3.69818e-09	EBs d2	NDUFB4
0.600934	1.96178e-13	3.80291e-09	EBs d2	KDM5B
0.577491	2.00151e-13	3.87992e-09	EBs d2	SMS
0.421559	2.4244e-13	4.69969e-09	EBs d2	IQGAP1
0.265644	2.86316e-13	5.55023e-09	EBs d2	RAB3GAP2
0.387904	2.96468e-13	5.74703e-09	EBs d2	RND3
0.346131	3.3627e-13	6.51859e-09	EBs d2	WDR6
0.28803	3.95741e-13	7.67143e-09	EBs d2	KIAA0114
0.288304	4.45382e-13	8.63372e-09	EBs d2	ANK3
0.250113	4.71781e-13	9.14547e-09	EBs d2	PIF1
0.412934	5.18388e-13	1.0049e-08	EBs d2	TMX1
0.456422	5.31855e-13	1.031e-08	EBs d2	CANX
0.534891	5.69956e-13	1.10486e-08	EBs d2	CLIC4
0.263799	6.96858e-13	1.35086e-08	EBs d2	GATM
0.271383	7.0935e-13	1.37507e-08	EBs d2	B9D1
0.314318	7.17611e-13	1.39109e-08	EBs d2	CAPN1
0.575237	7.5271e-13	1.45913e-08	EBs d2	SLC3A2
0.424221	8.28791e-13	1.60661e-08	EBs d2	SLC31A1
0.315222	9.30232e-13	1.80325e-08	EBs d2	FLNA
0.478862	1.02707e-12	1.99097e-08	EBs d2	HSPA9
0.403722	1.06063e-12	2.05603e-08	EBs d2	TRAP1
0.353281	1.07555e-12	2.08496e-08	EBs d2	GOLGA4
0.311752	1.18963e-12	2.3061e-08	EBs d2	APP
0.259929	1.19668e-12	2.31977e-08	EBs d2	SPECC1
0.324834	1.2519e-12	2.42681e-08	EBs d2	RPAP1
0.372135	1.26381e-12	2.4499e-08	EBs d2	ALDH1B1
0.653674	1.27283e-12	2.46739e-08	EBs d2	MSH2
0.308008	1.27747e-12	2.47638e-08	EBs d2	CASC3
0.266547	1.28099e-12	2.48321e-08	EBs d2	BEND5
0.298586	1.37973e-12	2.67461e-08	EBs d2	RNF5
0.51709	1.43932e-12	2.79011e-08	EBs d2	PHGDH
0.377364	1.62907e-12	3.15794e-08	EBs d2	SEC24A
0.278712	2.00499e-12	3.88667e-08	EBs d2	MRPS34
0.406869	2.02227e-12	3.92017e-08	EBs d2	CNN2
0.301792	2.2876e-12	4.43452e-08	EBs d2	MAPKAPK3
0.27416	2.28949e-12	4.43818e-08	EBs d2	PPP1R3B
0.520024	2.39778e-12	4.6481e-08	EBs d2	C3orf58
0.318615	2.68316e-12	5.20131e-08	EBs d2	POR
0.267296	2.75101e-12	5.33283e-08	EBs d2	NPM1
0.333596	2.84372e-12	5.51254e-08	EBs d2	SLC26A6
0.304061	2.96751e-12	5.75252e-08	EBs d2	DAPK1
0.460086	3.1115e-12	6.03164e-08	EBs d2	CUL4A
0.62715	3.21145e-12	6.2254e-08	EBs d2	NAMPT
0.406827	3.4176e-12	6.62501e-08	EBs d2	APOBEC3C
0.436483	3.8219e-12	7.40875e-08	EBs d2	MKRN1
0.56759	3.93375e-12	7.62557e-08	EBs d2	HSD17B4
0.485975	4.00919e-12	7.77181e-08	EBs d2	IARS2
0.287038	4.59937e-12	8.91587e-08	EBs d2	ATG9A
0.535714	4.72368e-12	9.15685e-08	EBs d2	BCAT1
0.270995	5.30814e-12	1.02898e-07	EBs d2	KDM4C
0.451284	5.93607e-12	1.15071e-07	EBs d2	TMEM55A
0.294943	6.0751e-12	1.17766e-07	EBs d2	PIAS2
0.428765	6.33749e-12	1.22852e-07	EBs d2	SESN1
0.459643	6.45262e-12	1.25084e-07	EBs d2	PDK3
0.254928	6.49781e-12	1.2596e-07	EBs d2	MAP2K6
0.278963	6.98793e-12	1.35461e-07	EBs d2	PIP4K2C
0.445567	7.11265e-12	1.37879e-07	EBs d2	KRT18
0.311047	7.73657e-12	1.49973e-07	EBs d2	AGPAT5
0.359007	8.04561e-12	1.55964e-07	EBs d2	SLC25A39
0.329936	8.74628e-12	1.69547e-07	EBs d2	POLR2H
0.252316	1.03566e-11	2.00763e-07	EBs d2	LASP1
0.261359	1.09407e-11	2.12086e-07	EBs d2	PRPS1
0.39083	1.11494e-11	2.16132e-07	EBs d2	RNF130
0.570836	1.15777e-11	2.24433e-07	EBs d2	NGLY1
0.267883	1.17535e-11	2.27842e-07	EBs d2	PCYT1B
0.345665	1.21831e-11	2.3617e-07	EBs d2	NOP2
0.416942	1.26242e-11	2.44719e-07	EBs d2	WDR54
0.5782	1.44896e-11	2.8088e-07	EBs d2	HILPDA
0.459516	1.51217e-11	2.93134e-07	EBs d2	CEBPZ
0.387364	1.52766e-11	2.96137e-07	EBs d2	XPO5
0.598016	1.55596e-11	3.01624e-07	EBs d2	IVNS1ABP
0.53581	1.66808e-11	3.23357e-07	EBs d2	AARS
0.296505	1.70295e-11	3.30116e-07	EBs d2	MTIF2
0.275812	1.91379e-11	3.70989e-07	EBs d2	FBL
0.318143	1.91604e-11	3.71424e-07	EBs d2	PTPRF
0.252616	1.92197e-11	3.72574e-07	EBs d2	KIAA0319L
0.355794	2.07111e-11	4.01484e-07	EBs d2	MMS19
0.491254	2.53688e-11	4.91775e-07	EBs d2	EPRS
0.389632	3.66417e-11	7.10299e-07	EBs d2	CYR61
0.436937	3.92158e-11	7.60198e-07	EBs d2	ATP6V1C1
0.305286	4.63654e-11	8.98793e-07	EBs d2	SLC4A7
0.368482	5.14037e-11	9.9646e-07	EBs d2	AMT
0.441557	5.1406e-11	9.96505e-07	EBs d2	C4orf3
0.318201	5.76461e-11	1.11747e-06	EBs d2	PTPN4
0.487348	6.60312e-11	1.28002e-06	EBs d2	COPA
0.319535	6.87806e-11	1.33331e-06	EBs d2	LSM12
0.377073	7.47619e-11	1.44926e-06	EBs d2	NANS
0.256166	7.64457e-11	1.4819e-06	EBs d2	TBC1D9B
0.403226	7.84598e-11	1.52094e-06	EBs d2	CNOT1
0.283512	8.72024e-11	1.69042e-06	EBs d2	ZNF397
0.26589	9.13303e-11	1.77044e-06	EBs d2	ABLIM1
0.394236	9.16712e-11	1.77705e-06	EBs d2	AHCY
0.439296	9.22041e-11	1.78738e-06	EBs d2	TCEA1
0.306237	9.29345e-11	1.80154e-06	EBs d2	MGME1
0.315714	9.4081e-11	1.82376e-06	EBs d2	TET1
0.314236	1.02438e-10	1.98577e-06	EBs d2	VMA21
0.266402	1.04271e-10	2.02128e-06	EBs d2	USP5
0.338378	1.10152e-10	2.13529e-06	EBs d2	HMBS
0.29979	1.1106e-10	2.15291e-06	EBs d2	VDAC2
0.376582	1.14213e-10	2.21402e-06	EBs d2	MCL1
0.408339	1.25159e-10	2.4262e-06	EBs d2	PPA1
0.420209	1.27847e-10	2.47831e-06	EBs d2	PMEL
0.310618	1.39176e-10	2.69792e-06	EBs d2	HSD17B12
0.251865	1.39597e-10	2.7061e-06	EBs d2	KPNA5
0.502571	1.39717e-10	2.70842e-06	EBs d2	TFRC
0.269814	1.40759e-10	2.72861e-06	EBs d2	KIAA0922
0.295647	1.86896e-10	3.62298e-06	EBs d2	TMEM147
0.286619	1.91556e-10	3.71332e-06	EBs d2	GTF2H2
0.262036	2.1079e-10	4.08616e-06	EBs d2	RPS8
0.351423	2.29179e-10	4.44263e-06	EBs d2	RSL1D1
0.36739	2.34068e-10	4.53741e-06	EBs d2	SCG3
0.330111	2.40802e-10	4.66794e-06	EBs d2	UCP2
0.408407	2.4922e-10	4.83112e-06	EBs d2	SERINC5
0.252424	2.49229e-10	4.8313e-06	EBs d2	OSBPL2
0.341957	2.50527e-10	4.85647e-06	EBs d2	NFXL1
0.324856	2.50796e-10	4.86168e-06	EBs d2	SLC1A5
0.276698	2.52697e-10	4.89853e-06	EBs d2	MIF
0.254644	2.6426e-10	5.12268e-06	EBs d2	ANAPC1
0.374545	2.69303e-10	5.22045e-06	EBs d2	EIF4B
0.447795	2.82833e-10	5.48272e-06	EBs d2	CNDP2
0.354819	2.96912e-10	5.75564e-06	EBs d2	SLC25A1
0.255459	3.22147e-10	6.24481e-06	EBs d2	MANBA
0.282776	3.24851e-10	6.29724e-06	EBs d2	MDH2
0.346077	3.44744e-10	6.68286e-06	EBs d2	DSG2
0.28377	3.8667e-10	7.4956e-06	EBs d2	PTBP1
0.402353	3.91824e-10	7.5955e-06	EBs d2	EIF4EBP2
0.43156	4.30397e-10	8.34325e-06	EBs d2	ZNF146
0.414405	4.8246e-10	9.35248e-06	EBs d2	LARS
0.350743	4.85279e-10	9.40713e-06	EBs d2	MRPL3
0.314965	5.20877e-10	1.00972e-05	EBs d2	PUS7
0.275928	5.21096e-10	1.01014e-05	EBs d2	ARSK
0.462645	5.92755e-10	1.14906e-05	EBs d2	LMAN1
0.363513	7.06852e-10	1.37023e-05	EBs d2	PCBP1
0.334552	7.64215e-10	1.48143e-05	EBs d2	CNOT7
0.319893	7.99472e-10	1.54978e-05	EBs d2	PRRC1
0.366356	1.00976e-09	1.95741e-05	EBs d2	MTFP1
0.691716	1.07162e-09	2.07733e-05	EBs d2	P4HA1
0.270714	1.17905e-09	2.28558e-05	EBs d2	CTSD
0.271401	1.32858e-09	2.57546e-05	EBs d2	EXOSC5
0.259321	1.3398e-09	2.5972e-05	EBs d2	ABCG2
0.417029	1.35713e-09	2.63079e-05	EBs d2	CCDC47
0.324929	1.59323e-09	3.08847e-05	EBs d2	RHEB
0.427463	1.75045e-09	3.39325e-05	EBs d2	GFPT1
0.252945	1.80019e-09	3.48968e-05	EBs d2	UBE3A
0.473688	1.89636e-09	3.67609e-05	EBs d2	KDM3A
0.262549	1.95845e-09	3.79645e-05	EBs d2	MDM2
0.263696	2.15061e-09	4.16895e-05	EBs d2	THOC6
0.43638	2.26335e-09	4.38751e-05	EBs d2	DDX3Y
0.271942	2.30073e-09	4.45996e-05	EBs d2	SGMS1
0.426321	2.69281e-09	5.22001e-05	EBs d2	STT3A
0.277808	2.87734e-09	5.57773e-05	EBs d2	DCAF11
0.325337	2.96311e-09	5.74398e-05	EBs d2	PAPOLA
0.264029	3.06348e-09	5.93855e-05	EBs d2	F3
0.388854	3.47312e-09	6.73265e-05	EBs d2	DFFA
0.400091	3.84385e-09	7.4513e-05	EBs d2	ELP2
0.312058	3.91374e-09	7.58678e-05	EBs d2	PPT1
0.330405	4.32135e-09	8.37694e-05	EBs d2	NARS
0.432437	4.41147e-09	8.55164e-05	EBs d2	PARP1
0.304551	4.61739e-09	8.95081e-05	EBs d2	MRPL42
0.294073	4.72899e-09	9.16715e-05	EBs d2	ITM2C
0.523203	4.77183e-09	9.2502e-05	EBs d2	SUCLA2
0.361098	4.81777e-09	9.33924e-05	EBs d2	HSPE1
0.391738	4.8263e-09	9.35579e-05	EBs d2	MCU
0.384547	6.33434e-09	0.000122791	EBs d2	PCDH10
0.407513	6.68914e-09	0.000129669	EBs d2	USP9X
0.387459	6.80139e-09	0.000131845	EBs d2	SNAPC1
0.413216	7.73638e-09	0.00014997	EBs d2	PPP2R1B
0.619101	7.95109e-09	0.000154132	EBs d2	BUB1
0.376089	8.89088e-09	0.00017235	EBs d2	SF3B3
0.40652	8.92239e-09	0.00017296	EBs d2	DDX6
0.327525	9.37683e-09	0.00018177	EBs d2	DARS
0.366692	1.02791e-08	0.000199261	EBs d2	ACO1
0.344242	1.04333e-08	0.00020225	EBs d2	NCAPG2
0.25377	1.21275e-08	0.000235092	EBs d2	SLC5A6
0.329364	1.21417e-08	0.000235368	EBs d2	TLK1
0.252679	1.25279e-08	0.000242853	EBs d2	TTC19
0.301197	1.41455e-08	0.00027421	EBs d2	HGS
0.344667	1.47415e-08	0.000285764	EBs d2	DENR
0.38209	1.5938e-08	0.000308958	EBs d2	PFKL
0.335172	1.72168e-08	0.000333748	EBs d2	SMN1
0.254587	1.76078e-08	0.000341327	EBs d2	LIG3
0.396079	1.78847e-08	0.000346696	EBs d2	XPOT
0.278915	1.79098e-08	0.000347182	EBs d2	CDK16
0.296441	1.81617e-08	0.000352065	EBs d2	WEE1
0.28002	1.88264e-08	0.00036495	EBs d2	CWC27
0.262162	2.02725e-08	0.000392982	EBs d2	ITM2A
0.392093	2.16228e-08	0.000419157	EBs d2	NDC1
0.297547	2.31634e-08	0.000449023	EBs d2	TALDO1
0.259528	2.78788e-08	0.00054043	EBs d2	CTH
0.407194	2.80577e-08	0.000543898	EBs d2	HDAC3
0.313734	2.85516e-08	0.000553472	EBs d2	ZNF160
0.407412	3.08658e-08	0.000598334	EBs d2	TES
0.25328	3.12661e-08	0.000606093	EBs d2	SEC24D
0.256736	3.36227e-08	0.000651777	EBs d2	ITGB5
0.28541	3.41147e-08	0.000661313	EBs d2	TARS2
0.260295	3.47593e-08	0.000673809	EBs d2	CLDN12
0.40026	3.55731e-08	0.000689585	EBs d2	PSAT1
0.309289	3.6562e-08	0.000708754	EBs d2	ATP2C1
0.477776	4.07592e-08	0.000790117	EBs d2	P4HA2
0.322033	4.7432e-08	0.000919469	EBs d2	NRAS
0.357629	4.96808e-08	0.000963063	EBs d2	CLTC
0.290559	5.17297e-08	0.00100278	EBs d2	CSDE1
0.383738	5.52217e-08	0.00107047	EBs d2	MRS2
0.257187	5.68195e-08	0.00110145	EBs d2	POLR1B
0.310916	5.74209e-08	0.0011131	EBs d2	AK2
0.404965	5.84622e-08	0.00113329	EBs d2	TSR1
0.358	7.12554e-08	0.00138129	EBs d2	MCM5
0.288597	7.77011e-08	0.00150624	EBs d2	PRDX1
0.426893	7.86313e-08	0.00152427	EBs d2	ANKRD37
0.329676	8.47792e-08	0.00164344	EBs d2	MSH6
0.295754	8.69414e-08	0.00168536	EBs d2	DDB1
0.324633	9.75208e-08	0.00189044	EBs d2	EPB41L5
0.254815	1.05778e-07	0.0020505	EBs d2	FTL
0.259821	1.11442e-07	0.00216031	EBs d2	NAT10
0.657108	1.23679e-07	0.00239752	EBs d2	DDIT4
0.417514	1.28217e-07	0.00248549	EBs d2	PTP4A1
0.564765	1.28626e-07	0.00249341	EBs d2	WARS
0.273808	1.38731e-07	0.0026893	EBs d2	TMEM183A
0.265698	1.38749e-07	0.00268964	EBs d2	DCUN1D5
0.296116	1.59239e-07	0.00308684	EBs d2	GGA2
0.282268	1.66567e-07	0.0032289	EBs d2	TMEM167A
0.265759	1.76474e-07	0.00342094	EBs d2	ARPP19
0.26437	1.98738e-07	0.00385253	EBs d2	AFG3L2
0.299375	2.09416e-07	0.00405952	EBs d2	MT-RNR1
0.256243	2.18572e-07	0.00423701	EBs d2	TMED2
0.38988	2.25029e-07	0.00436219	EBs d2	CSNK2A1
0.361878	2.33123e-07	0.00451909	EBs d2	ANKRD12
0.295549	2.37077e-07	0.00459574	EBs d2	KLHL24
0.308803	2.46842e-07	0.00478504	EBs d2	SERP1
0.354223	2.70643e-07	0.00524641	EBs d2	PDLIM1
0.252648	2.74049e-07	0.00531244	EBs d2	PLPP5
0.313017	2.82078e-07	0.00546809	EBs d2	DNAJB6
0.334051	2.98649e-07	0.00578931	EBs d2	MTHFD1
0.327636	3.01294e-07	0.00584059	EBs d2	PLPP1
0.265974	3.04794e-07	0.00590842	EBs d2	STX3
0.32554	3.35451e-07	0.00650271	EBs d2	ALDH18A1
0.274577	3.46659e-07	0.00671998	EBs d2	PERP
0.817474	3.58354e-07	0.00694669	EBs d2	PLAU
0.292498	3.98124e-07	0.00771763	EBs d2	FKBP4
0.263822	4.75327e-07	0.00921421	EBs d2	POLI
0.269513	5.01552e-07	0.00972259	EBs d2	SIGMAR1
0.341291	6.04828e-07	0.0117246	EBs d2	LRPPRC
0.414228	7.41215e-07	0.0143685	EBs d2	PTTG1IP
0.270604	8.10555e-07	0.0157126	EBs d2	RB1CC1
0.278188	9.21669e-07	0.0178665	EBs d2	MFSD14A
0.267122	9.24488e-07	0.0179212	EBs d2	UPRT
0.258637	9.94707e-07	0.0192824	EBs d2	GNAS
0.254688	1.0091e-06	0.0195615	EBs d2	BCKDK
0.288974	1.03543e-06	0.0200718	EBs d2	UTP4
0.305335	1.08469e-06	0.0210268	EBs d2	FNBP1L
0.279344	1.12259e-06	0.0217615	EBs d2	BSCL2
0.280786	1.15725e-06	0.0224334	EBs d2	HELLS
0.387306	1.18271e-06	0.0229269	EBs d2	TM9SF1
0.292395	1.30937e-06	0.0253821	EBs d2	CAPRIN1
0.313095	1.36997e-06	0.0265568	EBs d2	SKA3
0.321328	1.43685e-06	0.0278533	EBs d2	ORC3
0.27289	1.45034e-06	0.0281148	EBs d2	NR6A1
0.524115	1.499e-06	0.0290581	EBs d2	CTD-2311M21.2
0.268704	1.54627e-06	0.0299745	EBs d2	USO1
0.302173	1.63719e-06	0.031737	EBs d2	SLC25A36
0.25857	1.83078e-06	0.0354896	EBs d2	MTA3
0.307231	1.91422e-06	0.0371072	EBs d2	ZNF766
0.362847	1.9208e-06	0.0372347	EBs d2	CD24
0.278146	2.06223e-06	0.0399763	EBs d2	APEH
0.268443	2.26942e-06	0.0439927	EBs d2	SURF4
0.344219	2.2773e-06	0.0441455	EBs d2	NAA50
0.27477	2.35731e-06	0.0456964	EBs d2	IMPDH2
0.311881	2.36576e-06	0.0458603	EBs d2	KCTD6
0.263888	2.52462e-06	0.0489397	EBs d2	TMEM45A
0.256572	2.53577e-06	0.0491559	EBs d2	RNF26
0.390463	2.94039e-06	0.0569994	EBs d2	GSTO1
0.25174	2.94097e-06	0.0570106	EBs d2	UQCRC1
0.27766	3.22305e-06	0.0624788	EBs d2	STAG2
0.308025	3.35534e-06	0.0650433	EBs d2	WDR12
0.275166	3.36008e-06	0.0651351	EBs d2	SKIL
0.25708	3.47062e-06	0.067278	EBs d2	ASAH1
0.266331	3.85755e-06	0.0747787	EBs d2	DMD
0.254653	4.2226e-06	0.0818551	EBs d2	MDH1
0.254514	4.56247e-06	0.0884435	EBs d2	PLEKHB2
0.280947	6.63853e-06	0.128688	EBs d2	ERCC6L
0.292637	7.76004e-06	0.150428	EBs d2	AMD1
0.253038	7.86432e-06	0.15245	EBs d2	TMED10
0.258768	7.91854e-06	0.153501	EBs d2	ESF1
0.321085	8.10154e-06	0.157048	EBs d2	OAT
0.263007	9.12608e-06	0.176909	EBs d2	PSMD2
0.437352	1.04204e-05	0.201999	EBs d2	RNF19A
0.25193	1.07818e-05	0.209006	EBs d2	NRDC
0.257625	1.08502e-05	0.210332	EBs d2	ZNF134
0.288901	1.18725e-05	0.230148	EBs d2	XBP1
0.277658	1.20672e-05	0.233923	EBs d2	STIL
0.289826	1.31989e-05	0.25586	EBs d2	ACTN1
0.301652	1.47272e-05	0.285486	EBs d2	GNL3
0.324514	1.55946e-05	0.302302	EBs d2	CDKN1A
0.307114	1.62675e-05	0.315345	EBs d2	GALNT7
0.269924	1.82589e-05	0.353949	EBs d2	DKC1
0.262407	1.86729e-05	0.361975	EBs d2	BMS1
0.273876	2.11876e-05	0.410721	EBs d2	FASTKD2
0.262727	2.36908e-05	0.459246	EBs d2	HDLBP
0.398415	2.48502e-05	0.48172	EBs d2	SQSTM1
0.497295	3.00729e-05	0.582964	EBs d2	DUSP6
0.256657	3.20793e-05	0.621857	EBs d2	DDX21
0.260822	3.25169e-05	0.63034	EBs d2	SMN2
0.283001	3.74525e-05	0.726016	EBs d2	TBL2
0.25314	3.8891e-05	0.753902	EBs d2	ORC4
0.346874	4.09474e-05	0.793764	EBs d2	VMP1
0.250773	4.35071e-05	0.843384	EBs d2	PAFAH1B1
0.29919	4.4029e-05	0.853502	EBs d2	GART
0.310282	4.67862e-05	0.906951	EBs d2	GBE1
0.261041	4.73138e-05	0.917179	EBs d2	ARHGAP19
0.272755	4.77398e-05	0.925437	EBs d2	IER2
0.281946	5.7182e-05	1	EBs d2	MCM4
0.280054	6.36043e-05	1	EBs d2	TARS
0.275785	7.73311e-05	1	EBs d2	UBE2G1
0.291482	8.32846e-05	1	EBs d2	MCM3
0.325316	8.59829e-05	1	EBs d2	ISCA1
0.256535	8.91126e-05	1	EBs d2	NUDCD1
0.255811	9.6303e-05	1	EBs d2	P3H2
0.364016	9.75877e-05	1	EBs d2	BUB1B
0.300785	0.000100366	1	EBs d2	FAM126A
0.29516	0.000109621	1	EBs d2	CLK3
0.306744	0.000119828	1	EBs d2	PGM3
0.295798	0.000134758	1	EBs d2	TTK
0.264392	0.000148724	1	EBs d2	NCAPD2
1.26808	0.000162399	1	EBs d2	SERPINE2
0.269551	0.000216001	1	EBs d2	IARS
0.250948	0.000231584	1	EBs d2	CTR9
0.283452	0.000256379	1	EBs d2	PDXDC1
0.415357	0.00160927	1	EBs d2	PDHB
0.253399	0.0022557	1	EBs d2	FAM13A
1.52257
2.15816
1.74626
1.31536
1.28498
1.10481
1.04431
0.519708
1.33646
0.56184
1.38511
0.47505
0.371594
1.0985
0.398116
0.928743
1.00499
0.374612
0.801262
0.588738
0.864669
0.878596
0.943058
0.761895
0.681773
1.23903
0.304723
0.990415
0.706772
0.661994
0.587582
0.308158
0.654657
0.514037
0.333523
0.569514
0.48962
0.96175
0.65624
0.39385
0.283643
0.871517
0.458001
1.30255
0.273908
0.495312
0.254232
0.528641
0.578752
0.498798
0.381097
0.664181
0.251141
0.258007
0.407594
0.992593
0.718669
0.530874
0.35937
0.605266
0.290678
0.386352
0.587607
0.430467
0.370636
0.30615
0.295364
0.262043
0.376081
0.474062
0.33452
0.300984
0.273448
0.539435
0.342255
0.463681
0.295901
0.255917
0.275724
0.440527
0.260495
0.500447
0.445264
0.691454
0.523188
0.288457
0.278196
0.44658
0.34747
0.310285
0.288229
0.950034
0.318435
0.420301
0.277644
0.361943
0.276298
0.535601
0.349832
0.477647
0.315135
0.839042
0.403088
0.278304
0.324197
0.361081
1.38288
0.432356
0.414552
0.511686
0.31801
0.39166
0.353628
0.388426
0.392224
0.385344
0.400883
0.392012
0.292704
0.416624
0.44574
0.44347
0.369571
0.40992
0.451812
0.257373
0.616543
0.370435
0.269922
0.288438
0.285708
0.426941
0.257481
0.331947
0.422474
0.285568
0.276813
0.586132
0.340911
0.553016
0.326984
0.262875
0.274379
0.302017
0.433797
0.321433
0.285142
0.308512
0.303641
0.334784
0.327274
0.589001
0.28704
0.284778
0.321794
0.377058
0.315076
0.46765
0.296716
0.439496
0.294609
0.296333
0.270416
0.277497
0.276328
0.271081
0.503739
0.476501
0.251339
0.784395
0.300597
0.299862
0.292787
0.275975
0.327454
0.273738
0.297878
0.252915
0.366542
0.250328
0.257435
0.27494
0.316742
0.437317
0.34305
0.378721
0.273617
0.261408
0.263493
0.320008
0.306848
0.3642
0.316121
0.311968
0.252344
0.330146
0.300387
0.289788
0.358199
0.33007
0.285246
0.252499
0.318989
0.287863
0.503467
0.264771
0.384394
0.303754
0.391651
0.287193
0.278731
0.272768
0.289994
0.349543
0.261516
0.296727
0.275723
0.327217
0.335953
0.270571
0.304786
0.256867
0.284988
0.28875
0.259519
0.346276
0.282738
0.321199
0.337152
0.430531
0.27593
0.336977
0.323616
0.27783
0.277
0.411517
0.268448
0.282438
0.335252
0.322797
0.312464
0.265889
0.406733
0.276127
0.26198
0.264329
0.277294
0.280191
0.279827
0.584842
0.359155
0.331437
0.269491
0.291291
0.408371
0.648713
0.252373
0.305598
0.331541
0.318957
0.278081
0.32005
0.300775
0.309485
0.700309
0.957471
0.583936
0.880099
0.557771
0.824612
1.09776
1.72022
0.567047
0.505743
0.452808
0.571252
1.6655
0.528727
0.533268
0.535035
0.471992
0.453107
0.764473
0.519326
0.739194
0.569609
0.643807
0.774651
0.272929
0.274003
0.531596
0.50491
0.553875
0.462301
0.544594
0.290313
0.256623
0.51291
0.504349
0.286008
0.426229
0.596746
0.317369
0.664739
0.344723
0.380065
0.447626
0.517208
0.562208
0.367404
0.356461
0.397024
0.254294
0.681128
0.755019
0.265892
0.367809
0.573939
0.567836
0.564113
0.512624
0.32693
0.285953
0.434246
0.283038
0.523393
0.324205
0.263182
0.658526
0.299158
0.319783
0.612796
0.477155
0.646418
0.353134
0.588176
0.827662
0.347024
0.322816
0.489397
0.61744
0.302836
0.321716
0.255425
0.317794
0.254222
0.358353
0.383872
0.456258
0.266197
0.340483
0.328183
1.89665
0.49428
0.361826
0.313373
1.35019
0.269343
0.47506
0.28648
0.378086
0.330328
0.36452
0.348756
0.371117
0.402073
0.412484
0.279312
0.303704
0.389874
0.562012
0.250127
0.340718
0.409772
0.432671
0.619416
0.271741
0.348566
0.665153
0.331881
0.278623
0.255661
0.59425
0.254596
0.276192
0.346909
0.312917
0.464459
0.250952
0.4081
0.280172
0.279545
0.296189
0.411922
0.294457
0.260583
0.292715
0.300026
0.287801
0.382241
0.250305
0.335057
0.276312
0.330176
0.497944
0.268643
0.318198
0.304993
0.263416
0.387596
0.256843
0.539814
0.31341
0.305072
0.308132
0.26109
0.252968
0.313361
0.250552
0.253255
0.269262
0.502211
0.263455
0.28958
0.258229
0.294649
0.333297
0.454064
0.366034
0.253075
0.358157
0.357011
0.265615
0.332338
0.326489
0.254291
0.259158
0.362849
0.287087
0.327025
0.267295
0.267851
0.301657
0.322589
0.260339
0.264239
0.260141
0.260643
0.699281
0.322943
0.266725
0.260763
0.315773
0.274068
0.448015
0.262931
0.323213
0.278792
0.274408
0.252786
0.722491
0.331612
0.822588
0.568387
0.597679
0.761578
0.725586
0.657502
0.677597
0.776186
0.659435
0.553606
0.992514
0.987149
0.915359
0.739623
0.963243
0.627638
0.886879
0.678694
0.500676
0.552385
0.548412
0.333368
0.57349
0.566121
0.468001
0.67915
0.673583
0.529548
0.787892
0.910102
0.853854
0.546317
0.649639
0.74165
0.600438
0.690818
0.737521
0.452336
0.529772
0.53884
0.536668
0.621375
0.777314
0.672392
0.662102
0.303043
0.386644
0.285882
0.3897
0.539727
0.653297
0.44783
0.692693
0.39173
0.536083
0.618612
0.950366
0.351557
0.652467
0.755035
0.792371
0.819585
0.600753
0.65348
0.578914
0.453236
0.521587
0.842407
0.702945
0.814526
0.559409
0.569332
0.900285
0.575173
0.565194
0.471254
0.534793
0.348321
0.546747
0.649882
0.322434
0.906297
0.642267
0.343608
0.516336
0.469761
0.572432
0.40385
0.430724
0.467682
0.596692
0.282601
0.51917
0.359382
0.526101
0.470487
0.47256
0.290169
0.501722
0.51976
0.437683
0.313458
0.434633
0.443183
0.356941
0.518775
0.566059
0.388211
0.457555
0.604723
0.427057
0.460596
0.389562
0.763164
0.464213
0.461075
0.608259
0.370734
0.410049
0.547371
0.347026
0.371732
0.368831
0.488978
0.431051
0.646932
0.362522
0.314411
0.381589
0.569055
0.437694
0.395868
0.455322
0.279668
0.330351
0.477232
0.504025
0.28275
0.439613
0.460424
0.311076
0.390851
0.363555
0.538412
0.289202
0.550929
0.375652
0.493341
0.578787
0.357058
0.256304
0.369314
0.429877
0.363444
0.338507
0.382717
0.321685
0.316956
0.277635
0.322675
0.42101
0.303203
0.553306
0.367786
0.275955
0.464949
0.369857
0.539364
0.443943
0.393069
0.319137
0.342069
0.435533
0.332617
0.250242
0.283743
0.345768
0.302473
0.315578
0.314831
0.616325
0.296357
0.588699
0.335824
0.289973
0.424126
0.26546
0.448119
0.311355
0.381326
0.402657
0.447442
0.350739
0.392513
0.456829
0.405191
0.295006
0.410679
0.349281
0.289513
0.363844
0.408142
0.589986
0.299444
0.498515
0.342637
0.499591
0.288303
0.327821
0.397815
0.301384
0.496619
0.344274
0.318727
0.345903
0.415602
0.399342
0.271527
0.350812
0.319699
0.317037
0.306342
0.358568
0.309519
0.308951
0.338803
0.334275
0.347369
0.266153
0.437799
0.268349
0.365754
0.356902
0.2717
0.304387
0.289229
0.26964
0.268514
0.294645
0.323241
0.328031
0.277628
0.350843
0.422489
0.344238
0.257795
0.26765
0.33186
0.374333
0.26996
0.320347
0.256926
0.353457
0.254856
0.269956
0.325121
0.270988
0.36104
0.313117
0.268686
0.278514
0.272927
0.253087
0.317744
0.26043
0.297225
0.25982
0.275527
0.283905
0.363462
0.291381
0.263997
0.296851
0.264955
0.257499
0.2578
0.251506
0.431071
0.294041
0.278777
0.280136
0.267473
0.270773
0.26762
0.268092
0.320333
0.287013
0.26119
0.335494
0.25743
0.28869
0.263466
0.310072
0.319959
0.294281
0.260701
0.263316
0.299557
0.313358
0.300737
0.266572
0.293569
0.259421
0.349076
0.290273
0.319442
0.285432
0.290705
0.291324
0.324186
0.307289
0.252466
0.317362
0.453028
0.29199
1.17561
1.28087
1.12346
1.40242
1.20533
1.40624
0.569263
1.39683
1.02719
1.25144
0.974287
0.714619
1.20163
0.787074
1.03253
0.853666
1.19934
1.20032
1.07763
0.835968
0.83023
0.774616
0.544051
1.01551
1.20985
0.743659
1.08643
0.250534
0.723049
0.873083
0.746808
0.662421
0.867605
0.612036
0.884451
0.980055
0.796641
1.00292
0.888293
0.552512
0.738259
0.844923
0.568162
0.496827
0.621844
0.988127
0.563608
1.49017
0.919556
0.628152
0.476882
0.322172
0.877566
0.836831
0.75854
0.778251
0.785755
0.511765
0.991426
0.640053
0.458626
0.536283
0.918016
0.614976
0.632348
0.446572
0.776656
0.681308
0.691206
0.622423
0.365553
0.783371
0.429993
0.480507
0.66002
0.556151
0.530948
0.632562
0.738816
0.633097
0.598045
0.622893
0.947449
1.05828
0.510253
0.483752
0.536384
0.835872
0.824851
0.389753
0.471225
0.562726
0.480444
0.5477
0.559954
0.470709
0.552761
0.460636
0.500813
0.323985
0.39381
0.533988
0.42094
0.687358
0.6372
0.465111
0.3602
0.328768
0.575225
0.470638
0.535048
0.639004
0.615265
0.743278
0.548445
0.601239
0.368485
0.494099
0.483036
0.681437
0.434933
0.421147
0.474314
0.376956
0.535926
0.938951
0.359579
0.44707
0.386448
0.661769
0.463785
0.43469
0.727794
0.451604
0.293261
0.561095
0.311372
0.677782
0.88498
0.451937
0.504365
0.460412
0.333199
0.586627
0.724165
0.688138
0.539169
0.354614
0.417834
0.478583
0.552342
0.263791
0.307807
0.462896
0.411538
0.451064
0.481616
0.570281
0.40064
0.519442
0.293348
0.399374
0.43152
0.270146
0.351557
0.665127
0.677037
0.594588
0.407117
0.398635
0.466089
0.577022
0.674666
0.342261
0.440248
0.353013
0.533116
0.684442
0.416366
0.637564
0.26108
0.318773
0.33994
0.450473
0.492411
0.364426
0.404283
0.435221
0.363281
0.283425
0.736831
0.598441
0.279199
0.654082
0.558172
0.57401
0.669835
0.524876
0.381277
0.666366
0.606075
0.455693
0.849942
0.54378
0.352422
0.632158
0.258794
0.597358
0.384764
1.10574
1.07823
0.32867
0.44852
0.598045
0.424534
0.355181
0.401796
0.482039
0.560498
0.418473
0.40039
0.609824
0.641231
0.374592
0.274715
0.523942
0.50777
0.594918
0.373737
0.443383
0.378933
0.490115
0.621886
0.424196
0.329951
0.386669
0.273124
0.405683
0.251146
0.34501
0.316123
0.257331
0.510458
0.591257
0.327903
0.374102
0.279611
0.270304
0.436003
0.493902
0.382924
0.611593
0.532785
0.426286
0.297281
0.420086
0.274906
0.323091
0.447819
0.763406
0.367374
0.316745
0.405403
0.486398
0.321244
0.412243
0.856093
0.425687
0.319437
0.44989
0.416676
0.374159
0.39564
0.2837
0.435592
0.442042
0.331824
0.326292
0.282801
1.44703
0.406143
0.343777
0.447935
0.405506
0.282425
0.441277
0.470615
0.362132
0.576088
0.423984
0.42767
0.278979
0.312989
0.326673
0.311975
0.494017
0.288216
0.463322
0.331452
0.297055
0.357003
0.28393
0.682286
0.484976
0.478884
0.351597
0.526769
0.52428
0.379269
0.363806
0.352708
0.564046
0.543619
0.598298
0.402031
1.08248
0.410615
0.419688
0.470496
0.31153
0.45676
0.292102
0.386667
0.43246
0.302461
0.523997
0.515503
0.36493
0.376168
0.302394
0.305795
0.364519
0.299078
0.312529
0.397602
0.405958
0.373753
0.300725
0.299805
0.273926
0.329931
0.375248
0.265291
0.601483
0.299758
0.353577
0.337739
0.303187
0.379189
0.320702
0.457877
0.383246
0.362215
0.289914
0.50327
0.430068
0.36347
0.274293
0.417705
0.299491
0.299112
0.478988
0.405891
0.665417
0.272619
0.282039
0.391318
0.327897
0.280393
0.465224
0.362502
0.339977
0.261032
0.381662
0.512071
0.25375
0.358629
0.331653
0.463267
0.272945
0.48373
0.276449
0.28094
0.376665
0.27531
0.266951
0.366759
0.298298
0.440066
0.273347
0.394118
0.279323
0.272997
0.308993
0.322505
0.486537
0.333086
0.395743
0.293447
0.337923
0.26275
0.287542
0.422225
0.298892
0.365198
0.383722
0.322123
0.318868
0.282044
0.42745
0.427859
0.511446
0.257861
0.273537
0.34921
0.343588
0.379445
0.30403
0.342139
0.303608
0.251451
0.332336
0.310749
0.260659
0.251393
0.453418
0.316291
0.721686
0.300404
0.282912
0.267954
0.320065
0.348795
0.253207
0.540551
0.261629
0.397106
0.27589
0.285292
0.294008
0.329523
0.272692
0.303408
0.30838
0.314282
0.296922
0.301532
0.338017
0.3553
0.408321
0.364036
0.332909
0.29925
0.352285
0.405115
0.277381
0.315683
0.35959
0.316829
0.355041
0.293459
0.35536
0.327052
0.29454
0.413868
0.309634
0.279331
0.260898
0.324337
0.336645
0.349357
0.256198
0.285856
0.394953
0.285276
0.264023
0.347911
0.298501
[truncated: 24 more rows]

## Sheet: Mesodermal S1 EBs d5
Table S3. scRNA-seq marker list for Mesodermal S1 EBs d5, related to Figure 4.
avg_logFC	p_val	p_val_adj	cluster	gene
1.52257	1.45931e-50	2.82888e-46	Mesodermal S1	LIX1
2.15816	1.69729e-47	3.29019e-43	Mesodermal S1	CFC1
1.74626	4.6782e-42	9.06869e-38	Mesodermal S1	KRT19
1.31536	2.04131e-41	3.95707e-37	Mesodermal S1	HAND1
1.28498	1.34165e-36	2.60078e-32	Mesodermal S1	BMP4
1.10481	7.97277e-36	1.54552e-31	Mesodermal S1	CRABP2
1.04431	8.82963e-36	1.71162e-31	Mesodermal S1	CCBE1
0.519708	1.11861e-33	2.16843e-29	Mesodermal S1	ALPK2
1.33646	2.39305e-33	4.63893e-29	Mesodermal S1	HAS2
0.56184	2.74461e-33	5.32042e-29	Mesodermal S1	MSX2
1.38511	5.24674e-32	1.01708e-27	Mesodermal S1	LGR5
0.47505	2.51418e-30	4.87374e-26	Mesodermal S1	WNT5A
0.371594	2.34732e-28	4.55027e-24	Mesodermal S1	DNAH2
1.0985	2.73823e-28	5.30805e-24	Mesodermal S1	KRT8
0.398116	3.2457e-28	6.29179e-24	Mesodermal S1	FTH1
0.928743	4.35294e-28	8.43817e-24	Mesodermal S1	PDGFRA
1.00499	1.51794e-27	2.94253e-23	Mesodermal S1	CDH11
0.374612	2.41145e-25	4.67459e-21	Mesodermal S1	PRDX2
0.801262	2.9921e-24	5.80019e-20	Mesodermal S1	GLIPR2
0.588738	4.94138e-24	9.57886e-20	Mesodermal S1	TMSB15A
0.864669	3.72975e-23	7.23012e-19	Mesodermal S1	ID2
0.878596	8.56054e-23	1.65946e-18	Mesodermal S1	SNAI2
0.943058	1.2933e-22	2.50707e-18	Mesodermal S1	MFAP4
0.761895	2.00833e-22	3.89314e-18	Mesodermal S1	PKP2
0.681773	2.45887e-22	4.76651e-18	Mesodermal S1	CYP27A1
1.23903	4.83533e-22	9.37329e-18	Mesodermal S1	RGS2
0.304723	2.6735e-21	5.18257e-17	Mesodermal S1	HOXA1
0.990415	4.26737e-21	8.27229e-17	Mesodermal S1	RGS4
0.706772	2.54181e-20	4.92731e-16	Mesodermal S1	AC140481.1
0.661994	1.308e-19	2.53556e-15	Mesodermal S1	CNTNAP2
0.587582	2.34635e-19	4.5484e-15	Mesodermal S1	LHFPL2
0.308158	3.51527e-19	6.81435e-15	Mesodermal S1	URAD
0.654657	7.61979e-19	1.4771e-14	Mesodermal S1	MCOLN3
0.514037	1.04484e-18	2.02541e-14	Mesodermal S1	BMP5
0.333523	1.65352e-18	3.20536e-14	Mesodermal S1	TNNT1
0.569514	2.05336e-18	3.98044e-14	Mesodermal S1	CDX2
0.48962	2.53942e-18	4.92267e-14	Mesodermal S1	FAM89A
0.96175	2.89654e-18	5.61495e-14	Mesodermal S1	TMOD1
0.65624	1.46544e-17	2.84075e-13	Mesodermal S1	BAMBI
0.39385	2.00213e-17	3.88113e-13	Mesodermal S1	BLVRA
0.283643	2.04842e-17	3.97086e-13	Mesodermal S1	ISL1
0.871517	2.83334e-17	5.49243e-13	Mesodermal S1	MAP1B
0.458001	4.58289e-17	8.88393e-13	Mesodermal S1	HMGN2
1.30255	8.03418e-17	1.55743e-12	Mesodermal S1	GPC3
0.273908	8.18992e-17	1.58762e-12	Mesodermal S1	HNRNPA1
0.495312	2.76263e-16	5.35536e-12	Mesodermal S1	UNC5C
0.254232	3.42643e-16	6.64213e-12	Mesodermal S1	SNRPD2
0.528641	6.47494e-16	1.25517e-11	Mesodermal S1	CXADR
0.578752	7.76585e-16	1.50541e-11	Mesodermal S1	ATP2B1
0.498798	7.87653e-16	1.52687e-11	Mesodermal S1	LGI1
0.381097	9.22947e-16	1.78913e-11	Mesodermal S1	MPC2
0.664181	9.97382e-16	1.93343e-11	Mesodermal S1	PRTG
0.251141	1.02421e-15	1.98543e-11	Mesodermal S1	HHIPL2
0.258007	1.69339e-15	3.28264e-11	Mesodermal S1	CCDC34
0.407594	1.925e-15	3.7316e-11	Mesodermal S1	NDUFA6
0.992593	1.98939e-15	3.85644e-11	Mesodermal S1	TMEM88
0.718669	1.99051e-15	3.85861e-11	Mesodermal S1	BMPER
0.530874	2.94049e-15	5.70013e-11	Mesodermal S1	FAM213A
0.35937	4.0704e-15	7.89047e-11	Mesodermal S1	FREM1
0.605266	4.35053e-15	8.43351e-11	Mesodermal S1	CADM1
0.290678	5.5729e-15	1.08031e-10	Mesodermal S1	NDUFA4
0.386352	5.86089e-15	1.13613e-10	Mesodermal S1	DNAJC15
0.587607	6.48731e-15	1.25756e-10	Mesodermal S1	CDH2
0.430467	7.3088e-15	1.41681e-10	Mesodermal S1	MDK
0.370636	1.37743e-14	2.67016e-10	Mesodermal S1	CAPG
0.30615	1.71041e-14	3.31562e-10	Mesodermal S1	CALB2
0.295364	3.25378e-14	6.30745e-10	Mesodermal S1	CH507-513H4.6
0.262043	3.29961e-14	6.3963e-10	Mesodermal S1	RP11-627G18.3
0.376081	4.75417e-14	9.21595e-10	Mesodermal S1	MFAP2
0.474062	4.87251e-14	9.44537e-10	Mesodermal S1	SPARC
0.33452	4.91387e-14	9.52553e-10	Mesodermal S1	SEMA3C
0.300984	5.50575e-14	1.06729e-09	Mesodermal S1	PRRX1
0.273448	5.88991e-14	1.14176e-09	Mesodermal S1	TBX3
0.539435	6.08778e-14	1.18012e-09	Mesodermal S1	NREP
0.342255	8.87129e-14	1.7197e-09	Mesodermal S1	PRDX6
0.463681	1.01468e-13	1.96695e-09	Mesodermal S1	IFT57
0.295901	1.06573e-13	2.06592e-09	Mesodermal S1	CH507-513H4.4
0.255917	1.39732e-13	2.70871e-09	Mesodermal S1	RP11-572P18.1
0.275724	1.42591e-13	2.76413e-09	Mesodermal S1	RIPOR2
0.440527	1.76163e-13	3.41492e-09	Mesodermal S1	NME4
0.260495	1.99227e-13	3.86201e-09	Mesodermal S1	FOXH1
0.500447	3.0915e-13	5.99287e-09	Mesodermal S1	NPC2
0.445264	4.12158e-13	7.98968e-09	Mesodermal S1	TOM1L1
0.691454	5.65938e-13	1.09707e-08	Mesodermal S1	TMEM185A
0.523188	6.41854e-13	1.24423e-08	Mesodermal S1	WNT5B
0.288457	8.15019e-13	1.57991e-08	Mesodermal S1	SEPW1
0.278196	8.30058e-13	1.60907e-08	Mesodermal S1	CH507-513H4.3
0.44658	9.41954e-13	1.82598e-08	Mesodermal S1	CAP2
0.34747	1.18725e-12	2.30149e-08	Mesodermal S1	TSPAN3
0.310285	1.20444e-12	2.33481e-08	Mesodermal S1	GCSH
0.288229	1.37257e-12	2.66072e-08	Mesodermal S1	HMGN3
0.950034	1.72448e-12	3.34291e-08	Mesodermal S1	CTSV
0.318435	2.33793e-12	4.53208e-08	Mesodermal S1	FZD7
0.420301	2.66809e-12	5.17209e-08	Mesodermal S1	GREB1L
0.277644	3.94903e-12	7.6552e-08	Mesodermal S1	LRRC75A-AS1
0.361943	5.01163e-12	9.71504e-08	Mesodermal S1	SVEP1
0.276298	8.79477e-12	1.70487e-07	Mesodermal S1	DYNC1I1
0.535601	9.92776e-12	1.9245e-07	Mesodermal S1	PTPN13
0.349832	1.15801e-11	2.24481e-07	Mesodermal S1	DSTN
0.477647	1.24873e-11	2.42066e-07	Mesodermal S1	ST3GAL6
0.315135	1.35235e-11	2.62152e-07	Mesodermal S1	RP11-85G21.3
0.839042	1.70081e-11	3.29701e-07	Mesodermal S1	RGS13
0.403088	2.23817e-11	4.3387e-07	Mesodermal S1	RCN2
0.278304	2.3044e-11	4.46708e-07	Mesodermal S1	P2RY6
0.324197	2.46602e-11	4.78037e-07	Mesodermal S1	SPAG16
0.361081	2.89858e-11	5.6189e-07	Mesodermal S1	TMEM14B
1.38288	3.32303e-11	6.44169e-07	Mesodermal S1	FGF19
0.432356	7.63764e-11	1.48056e-06	Mesodermal S1	SLPI
0.414552	1.67525e-10	3.24747e-06	Mesodermal S1	CA14
0.511686	2.25379e-10	4.36898e-06	Mesodermal S1	KRT18
0.31801	2.2539e-10	4.36919e-06	Mesodermal S1	PLSCR5
0.39166	2.34364e-10	4.54315e-06	Mesodermal S1	CALM2
0.353628	2.65005e-10	5.13712e-06	Mesodermal S1	MAGED1
0.388426	2.97394e-10	5.76499e-06	Mesodermal S1	NAE1
0.392224	3.16311e-10	6.1317e-06	Mesodermal S1	ALDH2
0.385344	3.68952e-10	7.15213e-06	Mesodermal S1	ACTC1
0.400883	3.85972e-10	7.48206e-06	Mesodermal S1	PLEKHA5
0.392012	4.98028e-10	9.65428e-06	Mesodermal S1	SLIT2
0.292704	5.4401e-10	1.05456e-05	Mesodermal S1	SEMA6D
0.416624	6.01844e-10	1.16667e-05	Mesodermal S1	ZNF611
0.44574	6.48287e-10	1.2567e-05	Mesodermal S1	TPM1
0.44347	6.56224e-10	1.27209e-05	Mesodermal S1	MLLT11
0.369571	8.56946e-10	1.66119e-05	Mesodermal S1	HOXB2
0.40992	9.90491e-10	1.92007e-05	Mesodermal S1	PFN2
0.451812	1.04958e-09	2.03462e-05	Mesodermal S1	TAF9B
0.257373	1.23536e-09	2.39475e-05	Mesodermal S1	SOD1
0.616543	1.31979e-09	2.55841e-05	Mesodermal S1	SLC40A1
0.370435	1.72489e-09	3.3437e-05	Mesodermal S1	P3H2
0.269922	1.91788e-09	3.71782e-05	Mesodermal S1	CALM3
0.288438	1.96826e-09	3.81546e-05	Mesodermal S1	COBLL1
0.285708	1.99424e-09	3.86583e-05	Mesodermal S1	RNASEH2B
0.426941	2.0003e-09	3.87759e-05	Mesodermal S1	TNFRSF19
0.257481	2.00864e-09	3.89376e-05	Mesodermal S1	RBP1
0.331947	2.07509e-09	4.02257e-05	Mesodermal S1	LRRTM1
0.422474	2.16635e-09	4.19948e-05	Mesodermal S1	DSP
0.285568	2.44628e-09	4.74211e-05	Mesodermal S1	APEX1
0.276813	2.67597e-09	5.18738e-05	Mesodermal S1	MT-ND4
0.586132	2.81863e-09	5.46392e-05	Mesodermal S1	ACAT2
0.340911	2.82908e-09	5.48417e-05	Mesodermal S1	MYL4
0.553016	2.8536e-09	5.53171e-05	Mesodermal S1	EMP2
0.326984	3.58676e-09	6.95294e-05	Mesodermal S1	AC092296.1
0.262875	4.22873e-09	8.19739e-05	Mesodermal S1	ZNF738
0.274379	4.61279e-09	8.9419e-05	Mesodermal S1	FKBP3
0.302017	5.63415e-09	0.000109218	Mesodermal S1	TPGS2
0.433797	7.37928e-09	0.000143047	Mesodermal S1	PAMR1
0.321433	7.72977e-09	0.000149842	Mesodermal S1	APLF
0.285142	8.00308e-09	0.00015514	Mesodermal S1	MEIS2
0.308512	8.44236e-09	0.000163655	Mesodermal S1	GPR155
0.303641	9.90564e-09	0.000192021	Mesodermal S1	LYPD6B
0.334784	1.14034e-08	0.000221055	Mesodermal S1	GFPT2
0.327274	1.2275e-08	0.000237951	Mesodermal S1	ANGPT2
0.589001	1.44978e-08	0.00028104	Mesodermal S1	FABP5
0.28704	1.48297e-08	0.000287473	Mesodermal S1	NMU
0.284778	1.59351e-08	0.000308902	Mesodermal S1	SNRNP25
0.321794	2.69188e-08	0.000521821	Mesodermal S1	MT-CO2
0.377058	2.76286e-08	0.00053558	Mesodermal S1	APOBEC3C
0.315076	3.44005e-08	0.000666854	Mesodermal S1	RP11-834C11.4
0.46765	3.52474e-08	0.000683271	Mesodermal S1	SLC9A3R1
0.296716	3.9411e-08	0.000763982	Mesodermal S1	UGDH
0.439496	4.21028e-08	0.000816162	Mesodermal S1	HOXB6
0.294609	4.32847e-08	0.000839074	Mesodermal S1	PGF
0.296333	6.30498e-08	0.00122222	Mesodermal S1	PALLD
0.270416	6.91458e-08	0.00134039	Mesodermal S1	MT-ATP6
0.277497	6.99422e-08	0.00135583	Mesodermal S1	HNRNPDL
0.276328	1.06815e-07	0.0020706	Mesodermal S1	TCTN1
0.271081	1.11218e-07	0.00215597	Mesodermal S1	MT-CO3
0.503739	1.11595e-07	0.00216327	Mesodermal S1	NPY
0.476501	1.3268e-07	0.002572	Mesodermal S1	PDK1
0.251339	1.41103e-07	0.00273529	Mesodermal S1	HTRA1
0.784395	1.58493e-07	0.00307238	Mesodermal S1	PGA4
0.300597	1.59536e-07	0.00309261	Mesodermal S1	PTBP2
0.299862	1.66006e-07	0.00321802	Mesodermal S1	CLNS1A
0.292787	2.00136e-07	0.00387964	Mesodermal S1	LGR4
0.275975	2.25377e-07	0.00436894	Mesodermal S1	RND3
0.327454	2.44774e-07	0.00474494	Mesodermal S1	SALL1
0.273738	2.66951e-07	0.00517484	Mesodermal S1	COX11
0.297878	2.80063e-07	0.00542903	Mesodermal S1	RANBP1
0.252915	3.17916e-07	0.0061628	Mesodermal S1	UMAD1
0.366542	3.33481e-07	0.00646453	Mesodermal S1	GTF3A
0.250328	4.29919e-07	0.00833399	Mesodermal S1	RBBP4
0.257435	4.39425e-07	0.00851825	Mesodermal S1	ANXA5
0.27494	4.84583e-07	0.00939364	Mesodermal S1	LSM5
0.316742	4.84626e-07	0.00939447	Mesodermal S1	FANCL
0.437317	4.87243e-07	0.0094452	Mesodermal S1	DLK1
0.34305	5.00875e-07	0.00970946	Mesodermal S1	SALL4
0.378721	5.15994e-07	0.0100025	Mesodermal S1	TNC
0.273617	5.17807e-07	0.0100377	Mesodermal S1	ALDH7A1
0.261408	5.80298e-07	0.0112491	Mesodermal S1	FRZB
0.263493	5.81258e-07	0.0112677	Mesodermal S1	TMEM141
0.320008	5.84254e-07	0.0113258	Mesodermal S1	UCP2
0.306848	6.9216e-07	0.0134175	Mesodermal S1	DSG2
0.3642	8.52227e-07	0.0165204	Mesodermal S1	GUCY1A3
0.316121	9.34686e-07	0.0181189	Mesodermal S1	GJA1
0.311968	9.92796e-07	0.0192454	Mesodermal S1	CYB5D1
0.252344	1.01404e-06	0.0196571	Mesodermal S1	LEPROTL1
0.330146	1.02424e-06	0.019855	Mesodermal S1	PSPC1
0.300387	1.35193e-06	0.0262072	Mesodermal S1	HIBADH
0.289788	1.37808e-06	0.0267141	Mesodermal S1	GATA6
0.358199	1.42694e-06	0.0276612	Mesodermal S1	SERINC5
0.33007	1.54701e-06	0.0299889	Mesodermal S1	TUBB2A
0.285246	2.18023e-06	0.0422638	Mesodermal S1	ALDH6A1
0.252499	2.30559e-06	0.0446939	Mesodermal S1	AGL
0.318989	2.32894e-06	0.0451464	Mesodermal S1	LIPG
0.287863	2.51662e-06	0.0487846	Mesodermal S1	RAD50
0.503467	3.16235e-06	0.0613022	Mesodermal S1	PPP1R3C
0.264771	3.41928e-06	0.0662828	Mesodermal S1	FXYD6
0.384394	3.8027e-06	0.0737153	Mesodermal S1	TERF2IP
0.303754	3.96672e-06	0.0768948	Mesodermal S1	RELN
0.391651	5.14711e-06	0.0997767	Mesodermal S1	PLP1
0.287193	6.0817e-06	0.117894	Mesodermal S1	SNHG1
0.278731	6.1016e-06	0.118279	Mesodermal S1	EXTL2
0.272768	7.19244e-06	0.139425	Mesodermal S1	CCDC152
0.289994	7.58068e-06	0.146952	Mesodermal S1	CMTM7
0.349543	8.08945e-06	0.156814	Mesodermal S1	PERP
0.261516	8.30885e-06	0.161067	Mesodermal S1	APOBEC3G
0.296727	8.35746e-06	0.162009	Mesodermal S1	UBLCP1
0.275723	1.12261e-05	0.217618	Mesodermal S1	CENPH
0.327217	1.14892e-05	0.222719	Mesodermal S1	METAP2
0.335953	1.22058e-05	0.236609	Mesodermal S1	H19
0.270571	1.26242e-05	0.244719	Mesodermal S1	RSPO3
0.304786	1.42279e-05	0.275807	Mesodermal S1	MID1
0.256867	1.5727e-05	0.304869	Mesodermal S1	IFT74
0.284988	2.04085e-05	0.395619	Mesodermal S1	HOXB-AS3
0.28875	2.09801e-05	0.406699	Mesodermal S1	PAQR8
0.259519	2.10909e-05	0.408847	Mesodermal S1	EBP
0.346276	2.25433e-05	0.437002	Mesodermal S1	TBCK
0.282738	2.5452e-05	0.493387	Mesodermal S1	FAM122B
0.321199	2.86695e-05	0.555759	Mesodermal S1	CDH3
0.337152	3.15506e-05	0.611609	Mesodermal S1	WNT8A
0.430531	3.17619e-05	0.615704	Mesodermal S1	PCLAF
0.27593	3.71286e-05	0.719738	Mesodermal S1	NASP
0.336977	3.89628e-05	0.755293	Mesodermal S1	SLC38A1
0.323616	4.20766e-05	0.815654	Mesodermal S1	GNG2
0.27783	4.26827e-05	0.827405	Mesodermal S1	ADI1
0.277	4.92574e-05	0.954856	Mesodermal S1	SKP2
0.411517	5.40934e-05	1	Mesodermal S1	ABLIM1
0.268448	5.62245e-05	1	Mesodermal S1	SLC7A3
0.282438	6.41492e-05	1	Mesodermal S1	GMFB
0.335252	6.47766e-05	1	Mesodermal S1	EXT2
0.322797	8.1567e-05	1	Mesodermal S1	WLS
0.312464	9.16729e-05	1	Mesodermal S1	EML4
0.265889	0.000107574	1	Mesodermal S1	ODC1
0.406733	0.000192736	1	Mesodermal S1	SNRPE
0.276127	0.000250463	1	Mesodermal S1	CCDC138
0.26198	0.000253758	1	Mesodermal S1	BORA
0.264329	0.000333318	1	Mesodermal S1	TMEM97
0.277294	0.000359991	1	Mesodermal S1	PAPSS1
0.280191	0.000461037	1	Mesodermal S1	NNAT
0.279827	0.000588473	1	Mesodermal S1	IDI1
0.584842	0.000813531	1	Mesodermal S1	FST
0.359155	0.000971595	1	Mesodermal S1	CDH6
0.331437	0.00097702	1	Mesodermal S1	TMEM67
0.269491	0.00120679	1	Mesodermal S1	MRS2
0.291291	0.00133734	1	Mesodermal S1	PSAT1
0.408371	0.00144329	1	Mesodermal S1	CREG1
0.648713	0.00152178	1	Mesodermal S1	MEST
0.252373	0.00168054	1	Mesodermal S1	FUT8
0.305598	0.0035006	1	Mesodermal S1	OTX2
0.331541	0.00393987	1	Mesodermal S1	CCNB1
0.318957	0.00398703	1	Mesodermal S1	CYB5A
0.278081	0.00427732	1	Mesodermal S1	FN1
0.32005	0.00439711	1	Mesodermal S1	SERPINB9
0.300775	0.00496314	1	Mesodermal S1	N4BP2L1
0.309485	0.00714692	1	Mesodermal S1	PGA5

## Sheet: Mesodermal S2 EBs d5
Table S3. scRNA-seq marker list for Mesodermal S2 EBs d5, related to Figure 4.
avg_logFC	p_val	p_val_adj	cluster	gene
0.700309	8.10453e-22	1.57106e-17	Mesodermal S2	ETV2
0.957471	1.30253e-18	2.52495e-14	Mesodermal S2	PLIN2
0.583936	8.19997e-18	1.58956e-13	Mesodermal S2	NDFIP2
0.880099	2.88353e-17	5.58973e-13	Mesodermal S2	COL1A1
0.557771	4.62722e-17	8.96986e-13	Mesodermal S2	PPIB
0.824612	1.2659e-16	2.45395e-12	Mesodermal S2	TSPAN6
1.09776	1.47576e-16	2.86075e-12	Mesodermal S2	COL6A3
1.72022	6.90812e-16	1.33914e-11	Mesodermal S2	COL3A1
0.567047	3.17002e-15	6.14507e-11	Mesodermal S2	TNNI1
0.505743	1.14342e-14	2.21652e-10	Mesodermal S2	EIF4EBP1
0.452808	3.60759e-14	6.99332e-10	Mesodermal S2	HTR1E
0.571252	3.66424e-14	7.10314e-10	Mesodermal S2	HSP90B1
1.6655	6.00657e-14	1.16437e-09	Mesodermal S2	LUM
0.528727	6.15645e-14	1.19343e-09	Mesodermal S2	TMEM98
0.533268	7.86266e-14	1.52418e-09	Mesodermal S2	MYL4
0.535035	7.99725e-14	1.55027e-09	Mesodermal S2	CCDC80
0.471992	9.06434e-14	1.75712e-09	Mesodermal S2	B2M
0.453107	3.08487e-13	5.98002e-09	Mesodermal S2	MDK
0.764473	6.5511e-13	1.26993e-08	Mesodermal S2	HAPLN1
0.519326	1.79204e-12	3.47388e-08	Mesodermal S2	RSPO2
0.739194	2.61856e-12	5.07607e-08	Mesodermal S2	NID2
0.569609	3.52836e-12	6.83973e-08	Mesodermal S2	DOK4
0.643807	9.45536e-12	1.83292e-07	Mesodermal S2	SPARC
0.774651	1.26537e-11	2.45291e-07	Mesodermal S2	CREG1
0.272929	4.61855e-11	8.95305e-07	Mesodermal S2	ZAP70
0.274003	7.01652e-11	1.36015e-06	Mesodermal S2	IGF2
0.531596	2.74981e-10	5.3305e-06	Mesodermal S2	H19
0.50491	2.92145e-10	5.66323e-06	Mesodermal S2	KDR
0.553875	2.93773e-10	5.69479e-06	Mesodermal S2	EHD3
0.462301	3.25009e-10	6.3003e-06	Mesodermal S2	MAGED1
0.544594	3.33329e-10	6.46159e-06	Mesodermal S2	PPIC
0.290313	9.85993e-10	1.91135e-05	Mesodermal S2	CD63
0.256623	1.06371e-09	2.062e-05	Mesodermal S2	LRFN5
0.51291	2.64373e-09	5.12487e-05	Mesodermal S2	SERINC3
0.504349	3.07124e-09	5.95361e-05	Mesodermal S2	ABCA8
0.286008	3.37562e-09	6.54363e-05	Mesodermal S2	TNNT2
0.426229	3.44344e-09	6.6751e-05	Mesodermal S2	ITGB1
0.596746	3.50571e-09	6.79582e-05	Mesodermal S2	KRT18
0.317369	3.71403e-09	7.19965e-05	Mesodermal S2	CNN3
0.664739	4.68242e-09	9.07686e-05	Mesodermal S2	PCOLCE
0.344723	4.98755e-09	9.66837e-05	Mesodermal S2	S100A11
0.380065	5.35196e-09	0.000103748	Mesodermal S2	COL5A1
0.447626	6.2323e-09	0.000120813	Mesodermal S2	WIPI1
0.517208	6.52092e-09	0.000126408	Mesodermal S2	FSTL1
0.562208	6.59978e-09	0.000127937	Mesodermal S2	HSPA5
0.367404	9.38188e-09	0.000181868	Mesodermal S2	2007-09-01
0.356461	9.60238e-09	0.000186142	Mesodermal S2	ILK
0.397024	1.07145e-08	0.000207701	Mesodermal S2	MFAP2
0.254294	1.08336e-08	0.000210009	Mesodermal S2	GATA6
0.681128	1.34254e-08	0.000260251	Mesodermal S2	TGFBI
0.755019	2.60729e-08	0.000505424	Mesodermal S2	TPM1
0.265892	2.97392e-08	0.000576494	Mesodermal S2	PDIA6
0.367809	4.20184e-08	0.000814526	Mesodermal S2	CALU
0.573939	4.20464e-08	0.000815069	Mesodermal S2	PAMR1
0.567836	4.22804e-08	0.000819606	Mesodermal S2	SST
0.564113	4.57718e-08	0.000887287	Mesodermal S2	ATP2B1
0.512624	4.92496e-08	0.000954704	Mesodermal S2	ST6GALNAC3
0.32693	6.52635e-08	0.00126513	Mesodermal S2	ITGA8
0.285953	6.64399e-08	0.00128794	Mesodermal S2	ARF4
0.434246	8.47137e-08	0.00164218	Mesodermal S2	CDH11
0.283038	8.56576e-08	0.00166047	Mesodermal S2	TPM4
0.523393	1.15666e-07	0.00224219	Mesodermal S2	KRT8
0.324205	1.33695e-07	0.00259167	Mesodermal S2	SRSF7
0.263182	1.65714e-07	0.00321237	Mesodermal S2	DDX5
0.658526	1.74457e-07	0.00338186	Mesodermal S2	AP001629.8
0.299158	2.43584e-07	0.00472187	Mesodermal S2	HIGD1A
0.319783	2.76295e-07	0.00535597	Mesodermal S2	ENTPD3
0.612796	3.07833e-07	0.00596734	Mesodermal S2	MFAP4
0.477155	3.72587e-07	0.00722261	Mesodermal S2	BAMBI
0.646418	3.8144e-07	0.00739421	Mesodermal S2	SLC39A2
0.353134	4.45751e-07	0.00864089	Mesodermal S2	ANGPT2
0.588176	5.3334e-07	0.0103388	Mesodermal S2	UAP1
0.827662	6.226e-07	0.0120691	Mesodermal S2	CTSK
0.347024	6.44841e-07	0.0125002	Mesodermal S2	ITM2C
0.322816	7.38054e-07	0.0143072	Mesodermal S2	COL6A2
0.489397	8.36621e-07	0.0162179	Mesodermal S2	TAL1
0.61744	1.03757e-06	0.0201133	Mesodermal S2	PITX2
0.302836	1.06407e-06	0.0206269	Mesodermal S2	ST3GAL1
0.321716	1.06647e-06	0.0206736	Mesodermal S2	KDELR2
0.255425	1.1322e-06	0.0219477	Mesodermal S2	TMEM243
0.317794	1.37948e-06	0.0267411	Mesodermal S2	ALDH2
0.254222	1.48591e-06	0.0288043	Mesodermal S2	ARPC2
0.358353	1.5069e-06	0.0292113	Mesodermal S2	EGFL7
0.383872	1.57985e-06	0.0306254	Mesodermal S2	SEC61A1
0.456258	1.85159e-06	0.035893	Mesodermal S2	HGF
0.266197	1.99284e-06	0.0386311	Mesodermal S2	RBM3
0.340483	2.24034e-06	0.0434291	Mesodermal S2	POSTN
0.328183	2.44652e-06	0.0474258	Mesodermal S2	KCTD12
1.89665	2.54427e-06	0.0493206	Mesodermal S2	IGFBP3
0.49428	2.65162e-06	0.0514017	Mesodermal S2	ID2
0.361826	2.68681e-06	0.0520838	Mesodermal S2	AGPAT2
0.313373	2.93836e-06	0.0569601	Mesodermal S2	SLC40A1
1.35019	3.16712e-06	0.0613947	Mesodermal S2	ACTC1
0.269343	3.31183e-06	0.0641998	Mesodermal S2	TNC
0.47506	3.40529e-06	0.0660115	Mesodermal S2	TUBB6
0.28648	3.46759e-06	0.0672193	Mesodermal S2	CCL2
0.378086	3.58207e-06	0.0694384	Mesodermal S2	GLA
0.330328	4.2781e-06	0.082931	Mesodermal S2	CCT6A
0.36452	4.29047e-06	0.0831708	Mesodermal S2	HAND1
0.348756	4.48324e-06	0.0869077	Mesodermal S2	FBLN1
0.371117	4.48457e-06	0.0869334	Mesodermal S2	P4HB
0.402073	5.19642e-06	0.100733	Mesodermal S2	RGS5
0.412484	5.24262e-06	0.101628	Mesodermal S2	IDI1
0.279312	6.02917e-06	0.116875	Mesodermal S2	CTSV
0.303704	6.25899e-06	0.121331	Mesodermal S2	CTSB
0.389874	8.47803e-06	0.164347	Mesodermal S2	NRP1
0.562012	1.09908e-05	0.213057	Mesodermal S2	PMP22
0.250127	1.26916e-05	0.246026	Mesodermal S2	EFEMP2
0.340718	1.2829e-05	0.24869	Mesodermal S2	CALD1
0.409772	1.29282e-05	0.250614	Mesodermal S2	SNAI1
0.432671	1.43364e-05	0.277912	Mesodermal S2	MCM6
0.619416	1.50084e-05	0.290937	Mesodermal S2	FN1
0.271741	1.84642e-05	0.357929	Mesodermal S2	PLSCR1
0.348566	1.85025e-05	0.358671	Mesodermal S2	PNN
0.665153	2.05377e-05	0.398124	Mesodermal S2	SLC9A3R1
0.331881	2.25127e-05	0.436409	Mesodermal S2	SLC39A6
0.278623	2.97169e-05	0.576063	Mesodermal S2	VBP1
0.255661	3.06566e-05	0.594278	Mesodermal S2	COPS6
0.59425	3.35518e-05	0.650401	Mesodermal S2	COL1A2
0.254596	3.67566e-05	0.712528	Mesodermal S2	PDCD6
0.276192	3.93149e-05	0.762119	Mesodermal S2	SORBS1
0.346909	3.96298e-05	0.768224	Mesodermal S2	DNAJB11
0.312917	4.21886e-05	0.817826	Mesodermal S2	QDPR
0.464459	4.27654e-05	0.829007	Mesodermal S2	ASH2L
0.250952	4.70741e-05	0.912531	Mesodermal S2	RP11-549K20.1
0.4081	5.1858e-05	1	Mesodermal S2	ALCAM
0.280172	5.21256e-05	1	Mesodermal S2	FREM1
0.279545	5.37213e-05	1	Mesodermal S2	PDIA4
0.296189	5.41167e-05	1	Mesodermal S2	MMP2
0.411922	5.72138e-05	1	Mesodermal S2	HSPA8
0.294457	7.0855e-05	1	Mesodermal S2	BMPER
0.260583	7.84157e-05	1	Mesodermal S2	MAPK1IP1L
0.292715	7.85305e-05	1	Mesodermal S2	RCSD1
0.300026	8.11916e-05	1	Mesodermal S2	MCM7
0.287801	8.74397e-05	1	Mesodermal S2	RERG
0.382241	0.000104879	1	Mesodermal S2	COL6A1
0.250305	0.000113696	1	Mesodermal S2	CRELD2
0.335057	0.000116675	1	Mesodermal S2	P3H1
0.276312	0.000121482	1	Mesodermal S2	MALAT1
0.330176	0.00012178	1	Mesodermal S2	PFKP
0.497944	0.000138929	1	Mesodermal S2	CA2
0.268643	0.000144849	1	Mesodermal S2	UROD
0.318198	0.000147288	1	Mesodermal S2	ISOC1
0.304993	0.000153937	1	Mesodermal S2	RGS1
0.263416	0.000156713	1	Mesodermal S2	RBM23
0.387596	0.000166843	1	Mesodermal S2	FEN1
0.256843	0.000184603	1	Mesodermal S2	MMADHC
0.539814	0.000219993	1	Mesodermal S2	SNAI2
0.31341	0.00023487	1	Mesodermal S2	PITPNB
0.305072	0.000248757	1	Mesodermal S2	SLC25A17
0.308132	0.000258139	1	Mesodermal S2	FUCA2
0.26109	0.000263357	1	Mesodermal S2	PGA4
0.252968	0.00030847	1	Mesodermal S2	DLC1
0.313361	0.000356074	1	Mesodermal S2	COL4A6
0.250552	0.000403392	1	Mesodermal S2	BLCAP
0.253255	0.000409469	1	Mesodermal S2	EBNA1BP2
0.269262	0.000419237	1	Mesodermal S2	SIPA1L2
0.502211	0.000419254	1	Mesodermal S2	PAPSS1
0.263455	0.00042662	1	Mesodermal S2	SBDS
0.28958	0.000474577	1	Mesodermal S2	CYP27A1
0.258229	0.000588805	1	Mesodermal S2	ADSL
0.294649	0.000589107	1	Mesodermal S2	UGDH
0.333297	0.000629716	1	Mesodermal S2	SCG3
0.454064	0.000743688	1	Mesodermal S2	CBLB
0.366034	0.000771305	1	Mesodermal S2	RGS4
0.253075	0.000783291	1	Mesodermal S2	TMSB4X
0.358157	0.000885548	1	Mesodermal S2	CGNL1
0.357011	0.000896525	1	Mesodermal S2	MATN2
0.265615	0.000906271	1	Mesodermal S2	TMOD1
0.332338	0.000922922	1	Mesodermal S2	FBN1
0.326489	0.00113869	1	Mesodermal S2	F2RL1
0.254291	0.00120643	1	Mesodermal S2	NEAT1
0.259158	0.0012547	1	Mesodermal S2	CDK6
0.362849	0.00141625	1	Mesodermal S2	PJA2
0.287087	0.00142454	1	Mesodermal S2	RGS16
0.327025	0.00159441	1	Mesodermal S2	USP11
0.267295	0.00162508	1	Mesodermal S2	PARVA
0.267851	0.00165011	1	Mesodermal S2	GINS2
0.301657	0.00172567	1	Mesodermal S2	HAT1
0.322589	0.00177226	1	Mesodermal S2	ORC6
0.260339	0.00218778	1	Mesodermal S2	NECAP2
0.264239	0.00225992	1	Mesodermal S2	KDELR3
0.260141	0.00256854	1	Mesodermal S2	CAP2
0.260643	0.00278096	1	Mesodermal S2	NOLC1
0.699281	0.00298497	1	Mesodermal S2	ADAMTS1
0.322943	0.00318872	1	Mesodermal S2	2006-09-01
0.266725	0.00437425	1	Mesodermal S2	SMARCA1
0.260763	0.00549957	1	Mesodermal S2	STX3
0.315773	0.00589845	1	Mesodermal S2	VWA5A
0.274068	0.00594594	1	Mesodermal S2	AXL
0.448015	0.00597419	1	Mesodermal S2	CHN1
0.262931	0.00762094	1	Mesodermal S2	UBR7
0.323213	0.00829524	1	Mesodermal S2	ACTA2
0.278792	0.00850969	1	Mesodermal S2	KLHL4
0.274408	0.00878104	1	Mesodermal S2	RARS
0.252786	0.00970848	1	Mesodermal S2	COPB2

## Sheet: Hemato-endothelial S1 EBs d7
Table S3. scRNA-seq marker list for Hemato-endothelial S1 EBs d7, related to Figure 4.
avg_logFC	p_val	p_val_adj	cluster	gene
0.722491	6.70194e-35	1.29917e-30	Hemato-endothelial S1	TUBA1B
0.331612	2.71268e-29	5.25853e-25	Hemato-endothelial S1	GMFG
0.822588	7.94065e-29	1.53929e-24	Hemato-endothelial S1	AURKB
0.568387	3.87829e-26	7.51806e-22	Hemato-endothelial S1	RP11-386G11.10
0.597679	6.08711e-26	1.17999e-21	Hemato-endothelial S1	ERG
0.761578	9.60086e-26	1.86113e-21	Hemato-endothelial S1	CKAP2L
0.725586	1.66802e-25	3.23346e-21	Hemato-endothelial S1	CASC5
0.657502	1.78042e-25	3.45134e-21	Hemato-endothelial S1	MKI67
0.677597	2.56604e-25	4.97426e-21	Hemato-endothelial S1	CD34
0.776186	3.26136e-24	6.32215e-20	Hemato-endothelial S1	FAM64A
0.659435	5.1389e-24	9.96175e-20	Hemato-endothelial S1	PBK
0.553606	9.34962e-24	1.81242e-19	Hemato-endothelial S1	ICAM2
0.992514	1.35876e-23	2.63396e-19	Hemato-endothelial S1	TOP2A
0.987149	3.00565e-23	5.82646e-19	Hemato-endothelial S1	TPX2
0.915359	5.50677e-23	1.06749e-18	Hemato-endothelial S1	GNG11
0.739623	7.58151e-23	1.46968e-18	Hemato-endothelial S1	PRC1
0.963243	1.71326e-22	3.32115e-18	Hemato-endothelial S1	KPNA2
0.627638	1.93197e-22	3.74513e-18	Hemato-endothelial S1	RNASE1
0.886879	3.68578e-22	7.14489e-18	Hemato-endothelial S1	UBE2C
0.678694	8.59343e-22	1.66584e-17	Hemato-endothelial S1	HMGB2
0.500676	9.96001e-22	1.93075e-17	Hemato-endothelial S1	STMN1
0.552385	1.39441e-21	2.70307e-17	Hemato-endothelial S1	FLI1
0.548412	2.01924e-21	3.9143e-17	Hemato-endothelial S1	SPC25
0.333368	2.16615e-21	4.19908e-17	Hemato-endothelial S1	SPC24
0.57349	3.45084e-21	6.68945e-17	Hemato-endothelial S1	ECSCR
0.566121	6.04032e-21	1.17092e-16	Hemato-endothelial S1	ESAM
0.468001	6.64034e-21	1.28723e-16	Hemato-endothelial S1	MEF2C
0.67915	6.92273e-21	1.34197e-16	Hemato-endothelial S1	JAM3
0.673583	7.03864e-21	1.36444e-16	Hemato-endothelial S1	ASPM
0.529548	7.70841e-21	1.49427e-16	Hemato-endothelial S1	CD69
0.787892	9.26497e-21	1.79601e-16	Hemato-endothelial S1	NUSAP1
0.910102	9.99124e-21	1.9368e-16	Hemato-endothelial S1	CDK1
0.853854	1.03103e-20	1.99865e-16	Hemato-endothelial S1	CKAP2
0.546317	1.51694e-20	2.94059e-16	Hemato-endothelial S1	CD40
0.649639	1.80396e-20	3.49698e-16	Hemato-endothelial S1	KIF22
0.74165	2.33066e-20	4.51799e-16	Hemato-endothelial S1	NCAPG
0.600438	2.77232e-20	5.37414e-16	Hemato-endothelial S1	MYZAP
0.690818	3.89603e-20	7.55246e-16	Hemato-endothelial S1	KIF23
0.737521	6.36589e-20	1.23403e-15	Hemato-endothelial S1	HJURP
0.452336	9.08785e-20	1.76168e-15	Hemato-endothelial S1	FKBP1A
0.529772	2.20352e-19	4.27152e-15	Hemato-endothelial S1	HHEX
0.53884	2.3852e-19	4.62372e-15	Hemato-endothelial S1	TYMS
0.536668	3.04152e-19	5.89598e-15	Hemato-endothelial S1	SMC4
0.621375	3.75541e-19	7.27986e-15	Hemato-endothelial S1	KIF2C
0.777314	4.46768e-19	8.6606e-15	Hemato-endothelial S1	TUBB4B
0.672392	5.52073e-19	1.07019e-14	Hemato-endothelial S1	S100A16
0.662102	6.91625e-19	1.34071e-14	Hemato-endothelial S1	BUB1B
0.303043	8.17937e-19	1.58557e-14	Hemato-endothelial S1	GTSE1
0.386644	1.11657e-18	2.16447e-14	Hemato-endothelial S1	F2RL2
0.285882	1.70454e-18	3.30426e-14	Hemato-endothelial S1	CR1L
0.3897	1.92901e-18	3.73938e-14	Hemato-endothelial S1	CDH5
0.539727	2.46917e-18	4.7865e-14	Hemato-endothelial S1	CALCRL
0.653297	2.55535e-18	4.95355e-14	Hemato-endothelial S1	RALB
0.44783	2.95841e-18	5.73488e-14	Hemato-endothelial S1	TACC3
0.692693	3.05055e-18	5.91349e-14	Hemato-endothelial S1	TM4SF18
0.39173	3.27791e-18	6.35422e-14	Hemato-endothelial S1	PECAM1
0.536083	5.20217e-18	1.00844e-13	Hemato-endothelial S1	NUF2
0.618612	5.25947e-18	1.01955e-13	Hemato-endothelial S1	BIRC5
0.950366	5.42129e-18	1.05092e-13	Hemato-endothelial S1	SAMSN1
0.351557	5.99546e-18	1.16222e-13	Hemato-endothelial S1	DTYMK
0.652467	8.01733e-18	1.55416e-13	Hemato-endothelial S1	CCNA2
0.755035	1.23909e-17	2.40197e-13	Hemato-endothelial S1	CCNB2
0.792371	1.24038e-17	2.40447e-13	Hemato-endothelial S1	CDC20
0.819585	1.65188e-17	3.20217e-13	Hemato-endothelial S1	ARHGDIB
0.600753	2.29336e-17	4.44567e-13	Hemato-endothelial S1	NDC80
0.65348	2.7927e-17	5.41365e-13	Hemato-endothelial S1	SPDL1
0.578914	3.48074e-17	6.74741e-13	Hemato-endothelial S1	SLC18A1
0.453236	3.68009e-17	7.13385e-13	Hemato-endothelial S1	CLIC1
0.521587	5.83424e-17	1.13097e-12	Hemato-endothelial S1	SGO2
0.842407	6.17226e-17	1.19649e-12	Hemato-endothelial S1	CCNB1
0.702945	6.87781e-17	1.33326e-12	Hemato-endothelial S1	CENPF
0.814526	7.41035e-17	1.4365e-12	Hemato-endothelial S1	KIF20A
0.559409	7.97302e-17	1.54557e-12	Hemato-endothelial S1	MAD2L1
0.569332	9.90111e-17	1.91933e-12	Hemato-endothelial S1	KIF11
0.900285	1.00221e-16	1.94279e-12	Hemato-endothelial S1	HIST1H4C
0.575173	1.24942e-16	2.422e-12	Hemato-endothelial S1	F2R
0.565194	1.88374e-16	3.65163e-12	Hemato-endothelial S1	PROCR
0.471254	2.04332e-16	3.96097e-12	Hemato-endothelial S1	IDH2
0.534793	2.16679e-16	4.20033e-12	Hemato-endothelial S1	TUBB6
0.348321	2.20662e-16	4.27753e-12	Hemato-endothelial S1	VAMP5
0.546747	4.66094e-16	9.03524e-12	Hemato-endothelial S1	RASGRP3
0.649882	6.98925e-16	1.35487e-11	Hemato-endothelial S1	KNSTRN
0.322434	7.51686e-16	1.45714e-11	Hemato-endothelial S1	S1PR1
0.906297	7.61364e-16	1.4759e-11	Hemato-endothelial S1	PLK1
0.642267	8.07947e-16	1.5662e-11	Hemato-endothelial S1	RRM2
0.343608	8.17649e-16	1.58501e-11	Hemato-endothelial S1	CNRIP1
0.516336	1.01382e-15	1.96528e-11	Hemato-endothelial S1	KIF4A
0.469761	1.04318e-15	2.02221e-11	Hemato-endothelial S1	TK1
0.572432	1.07185e-15	2.07777e-11	Hemato-endothelial S1	MPP1
0.40385	1.28561e-15	2.49215e-11	Hemato-endothelial S1	ETS1
0.430724	1.47079e-15	2.85113e-11	Hemato-endothelial S1	AFAP1L1
0.467682	2.00794e-15	3.8924e-11	Hemato-endothelial S1	GABPB1
0.596692	2.03957e-15	3.95371e-11	Hemato-endothelial S1	CDH13
0.282601	3.73188e-15	7.23425e-11	Hemato-endothelial S1	LIMCH1
0.51917	4.00014e-15	7.75426e-11	Hemato-endothelial S1	KIF5B
0.359382	4.10157e-15	7.95089e-11	Hemato-endothelial S1	RAMP2
0.526101	4.83922e-15	9.38082e-11	Hemato-endothelial S1	ZWINT
0.470487	4.88703e-15	9.4735e-11	Hemato-endothelial S1	ANLN
0.47256	5.33704e-15	1.03458e-10	Hemato-endothelial S1	EGFL7
0.290169	5.37384e-15	1.04172e-10	Hemato-endothelial S1	ELF1
0.501722	6.25192e-15	1.21193e-10	Hemato-endothelial S1	CKS1B
0.51976	6.40254e-15	1.24113e-10	Hemato-endothelial S1	CKAP5
0.437683	7.71124e-15	1.49482e-10	Hemato-endothelial S1	TMEM106C
0.313458	8.53216e-15	1.65396e-10	Hemato-endothelial S1	TUBB
0.434633	1.15705e-14	2.24294e-10	Hemato-endothelial S1	CDC25C
0.443183	1.26265e-14	2.44765e-10	Hemato-endothelial S1	RAD51AP1
0.356941	1.32796e-14	2.57424e-10	Hemato-endothelial S1	CRIP2
0.518775	1.52957e-14	2.96508e-10	Hemato-endothelial S1	CKS2
0.566059	1.88505e-14	3.65417e-10	Hemato-endothelial S1	KIF20B
0.388211	2.23359e-14	4.32981e-10	Hemato-endothelial S1	PDE4B
0.457555	2.27211e-14	4.40449e-10	Hemato-endothelial S1	CLEC1A
0.604723	2.31769e-14	4.49284e-10	Hemato-endothelial S1	IFI16
0.427057	2.4807e-14	4.80885e-10	Hemato-endothelial S1	TROAP
0.460596	2.76114e-14	5.35247e-10	Hemato-endothelial S1	CDC27
0.389562	3.08335e-14	5.97708e-10	Hemato-endothelial S1	NCAPH
0.763164	3.61863e-14	7.01471e-10	Hemato-endothelial S1	ARL6IP1
0.464213	4.03647e-14	7.8247e-10	Hemato-endothelial S1	H2AFZ
0.461075	7.17252e-14	1.39039e-09	Hemato-endothelial S1	KIAA1524
0.608259	7.34712e-14	1.42424e-09	Hemato-endothelial S1	AURKA
0.370734	9.5685e-14	1.85485e-09	Hemato-endothelial S1	SAE1
0.410049	9.86339e-14	1.91202e-09	Hemato-endothelial S1	JAK1
0.547371	1.16773e-13	2.26365e-09	Hemato-endothelial S1	HOPX
0.347026	1.43197e-13	2.77588e-09	Hemato-endothelial S1	TPM3
0.371732	1.73475e-13	3.36282e-09	Hemato-endothelial S1	PLK2
0.368831	2.09795e-13	4.06687e-09	Hemato-endothelial S1	RAB11A
0.488978	2.62036e-13	5.07957e-09	Hemato-endothelial S1	LBR
0.431051	2.81336e-13	5.4537e-09	Hemato-endothelial S1	RAP1B
0.646932	2.83156e-13	5.48897e-09	Hemato-endothelial S1	DLGAP5
0.362522	2.8967e-13	5.61525e-09	Hemato-endothelial S1	AKAP2
0.314411	2.97653e-13	5.76999e-09	Hemato-endothelial S1	LAPTM5
0.381589	3.11421e-13	6.03689e-09	Hemato-endothelial S1	UBE2T
0.569055	3.13331e-13	6.07392e-09	Hemato-endothelial S1	CDCA8
0.437694	3.14739e-13	6.10122e-09	Hemato-endothelial S1	SPTBN1
0.395868	3.48709e-13	6.75972e-09	Hemato-endothelial S1	THSD1
0.455322	3.68886e-13	7.15085e-09	Hemato-endothelial S1	CCNF
0.279668	4.31976e-13	8.37386e-09	Hemato-endothelial S1	DYSF
0.330351	4.50722e-13	8.73724e-09	Hemato-endothelial S1	MYCT1
0.477232	4.99014e-13	9.67338e-09	Hemato-endothelial S1	DEPDC1B
0.504025	5.22221e-13	1.01233e-08	Hemato-endothelial S1	FAR2
0.28275	5.47417e-13	1.06117e-08	Hemato-endothelial S1	ELK3
0.439613	7.72005e-13	1.49653e-08	Hemato-endothelial S1	PSRC1
0.460424	1.04234e-12	2.02057e-08	Hemato-endothelial S1	HMMR
0.311076	1.20285e-12	2.33173e-08	Hemato-endothelial S1	SMTNL1
0.390851	1.32556e-12	2.5696e-08	Hemato-endothelial S1	DDX39A
0.363555	1.36415e-12	2.6444e-08	Hemato-endothelial S1	RHOC
0.538412	1.3916e-12	2.69762e-08	Hemato-endothelial S1	RACGAP1
0.289202	2.78445e-12	5.39765e-08	Hemato-endothelial S1	ELOVL1
0.550929	3.36921e-12	6.53121e-08	Hemato-endothelial S1	CDKN3
0.375652	3.45034e-12	6.68848e-08	Hemato-endothelial S1	CENPK
0.493341	5.10224e-12	9.8907e-08	Hemato-endothelial S1	RRM1
0.578787	5.24905e-12	1.01753e-07	Hemato-endothelial S1	BUB1
0.357058	6.11907e-12	1.18618e-07	Hemato-endothelial S1	ASF1B
0.256304	8.75359e-12	1.69688e-07	Hemato-endothelial S1	BIN1
0.369314	9.85717e-12	1.91081e-07	Hemato-endothelial S1	RB1
0.429877	1.15627e-11	2.24142e-07	Hemato-endothelial S1	FANCI
0.363444	1.19136e-11	2.30945e-07	Hemato-endothelial S1	RDX
0.338507	1.39553e-11	2.70523e-07	Hemato-endothelial S1	ANTXR2
0.382717	1.49011e-11	2.88858e-07	Hemato-endothelial S1	PLK4
0.321685	1.64627e-11	3.19129e-07	Hemato-endothelial S1	ITGA8
0.316956	1.71757e-11	3.32951e-07	Hemato-endothelial S1	KIAA0586
0.277635	2.02623e-11	3.92784e-07	Hemato-endothelial S1	RHOA
0.322675	2.52697e-11	4.89853e-07	Hemato-endothelial S1	HLA-E
0.42101	2.57549e-11	4.99259e-07	Hemato-endothelial S1	TFPI
0.303203	3.30189e-11	6.40071e-07	Hemato-endothelial S1	CPB1
0.553306	3.32061e-11	6.437e-07	Hemato-endothelial S1	CDCA2
0.367786	3.34268e-11	6.47979e-07	Hemato-endothelial S1	DNAJC9
0.275955	3.4148e-11	6.61959e-07	Hemato-endothelial S1	GAS2L3
0.464949	3.67843e-11	7.13063e-07	Hemato-endothelial S1	RAD51
0.369857	4.13642e-11	8.01844e-07	Hemato-endothelial S1	ADGRL4
0.539364	4.19176e-11	8.12572e-07	Hemato-endothelial S1	KIF18A
0.443943	4.29612e-11	8.32804e-07	Hemato-endothelial S1	KBTBD2
0.393069	4.90425e-11	9.50689e-07	Hemato-endothelial S1	WASF1
0.319137	6.17551e-11	1.19712e-06	Hemato-endothelial S1	HMGN2
0.342069	6.78115e-11	1.31453e-06	Hemato-endothelial S1	COTL1
0.435533	7.39676e-11	1.43386e-06	Hemato-endothelial S1	PRCP
0.332617	7.86884e-11	1.52537e-06	Hemato-endothelial S1	TM4SF1
0.250242	7.99736e-11	1.55029e-06	Hemato-endothelial S1	CCRL2
0.283743	8.02769e-11	1.55617e-06	Hemato-endothelial S1	FLT1
0.345768	9.34688e-11	1.81189e-06	Hemato-endothelial S1	ACTL6A
0.302473	9.58658e-11	1.85836e-06	Hemato-endothelial S1	SMAGP
0.315578	9.7895e-11	1.89769e-06	Hemato-endothelial S1	FANCD2
0.314831	1.01419e-10	1.966e-06	Hemato-endothelial S1	CDCA5
0.616325	1.04653e-10	2.0287e-06	Hemato-endothelial S1	PTTG1
0.296357	1.12706e-10	2.18481e-06	Hemato-endothelial S1	HYAL2
0.588699	1.13124e-10	2.19291e-06	Hemato-endothelial S1	CENPE
0.335824	1.13995e-10	2.20979e-06	Hemato-endothelial S1	MMRN1
0.289973	1.28068e-10	2.4826e-06	Hemato-endothelial S1	ARPC1B
0.424126	1.28724e-10	2.49532e-06	Hemato-endothelial S1	CORO1C
0.26546	1.28768e-10	2.49616e-06	Hemato-endothelial S1	SOST
0.448119	1.32671e-10	2.57183e-06	Hemato-endothelial S1	MELK
0.311355	1.35413e-10	2.62499e-06	Hemato-endothelial S1	TEK
0.381326	1.4208e-10	2.75421e-06	Hemato-endothelial S1	TIMP3
0.402657	1.65198e-10	3.20236e-06	Hemato-endothelial S1	TRIP13
0.447442	1.71616e-10	3.32678e-06	Hemato-endothelial S1	GNAI1
0.350739	1.75937e-10	3.41054e-06	Hemato-endothelial S1	CALM1
0.392513	1.95538e-10	3.79049e-06	Hemato-endothelial S1	SKA3
0.456829	3.08581e-10	5.98184e-06	Hemato-endothelial S1	FBXO5
0.405191	3.14029e-10	6.08744e-06	Hemato-endothelial S1	SETX
0.295006	3.26273e-10	6.3248e-06	Hemato-endothelial S1	EFNA1
0.410679	4.34397e-10	8.42079e-06	Hemato-endothelial S1	TTK
0.349281	4.64293e-10	9.00032e-06	Hemato-endothelial S1	CDCA4
0.289513	6.44737e-10	1.24982e-05	Hemato-endothelial S1	TIMP1
0.363844	6.5546e-10	1.27061e-05	Hemato-endothelial S1	RHNO1
0.408142	6.65387e-10	1.28985e-05	Hemato-endothelial S1	BUB3
0.589986	6.92512e-10	1.34243e-05	Hemato-endothelial S1	CTNNBL1
0.299444	7.09301e-10	1.37498e-05	Hemato-endothelial S1	ACTR1A
0.498515	7.31298e-10	1.41762e-05	Hemato-endothelial S1	NEK2
0.342637	7.78524e-10	1.50917e-05	Hemato-endothelial S1	SMC2
0.499591	9.62601e-10	1.866e-05	Hemato-endothelial S1	RHAG
0.288303	1.01454e-09	1.96669e-05	Hemato-endothelial S1	HNRNPA2B1
0.327821	1.12818e-09	2.18697e-05	Hemato-endothelial S1	CDCA3
0.397815	1.25651e-09	2.43575e-05	Hemato-endothelial S1	MIS18BP1
0.301384	1.39373e-09	2.70175e-05	Hemato-endothelial S1	CDC37
0.496619	1.41956e-09	2.75181e-05	Hemato-endothelial S1	FAM83D
0.344274	1.62566e-09	3.15134e-05	Hemato-endothelial S1	TRIM59
0.318727	1.83423e-09	3.55565e-05	Hemato-endothelial S1	ZEB2
0.345903	2.12153e-09	4.11259e-05	Hemato-endothelial S1	PPP2R3C
0.415602	2.493e-09	4.83269e-05	Hemato-endothelial S1	DEPDC1
0.399342	2.57849e-09	4.99841e-05	Hemato-endothelial S1	G2E3
0.271527	3.0064e-09	5.82792e-05	Hemato-endothelial S1	ARL4A
0.350812	3.24709e-09	6.29449e-05	Hemato-endothelial S1	TSC22D3
0.319699	3.62675e-09	7.03045e-05	Hemato-endothelial S1	FDPS
0.317037	3.68858e-09	7.15032e-05	Hemato-endothelial S1	NID1
0.306342	3.76782e-09	7.30392e-05	Hemato-endothelial S1	UBC
0.358568	3.97335e-09	7.70234e-05	Hemato-endothelial S1	DAAM1
0.309519	4.34475e-09	8.42229e-05	Hemato-endothelial S1	SPTAN1
0.308951	5.11471e-09	9.91486e-05	Hemato-endothelial S1	CAPN2
0.338803	5.9556e-09	0.000115449	Hemato-endothelial S1	TSPAN13
0.334275	6.14985e-09	0.000119215	Hemato-endothelial S1	BTK
0.347369	7.93116e-09	0.000153745	Hemato-endothelial S1	SPIN4
0.266153	8.25372e-09	0.000159998	Hemato-endothelial S1	GGH
0.437799	8.6532e-09	0.000167742	Hemato-endothelial S1	IER3IP1
0.268349	9.35813e-09	0.000181407	Hemato-endothelial S1	COPS8
0.365754	9.41929e-09	0.000182593	Hemato-endothelial S1	TDP1
0.356902	1.05301e-08	0.000204126	Hemato-endothelial S1	NCAPD2
0.2717	1.14177e-08	0.000221331	Hemato-endothelial S1	ARHGAP11A
0.304387	1.47423e-08	0.000285779	Hemato-endothelial S1	RAD54B
0.289229	1.50271e-08	0.000291301	Hemato-endothelial S1	BRCA2
0.26964	1.66671e-08	0.000323091	Hemato-endothelial S1	MYL12A
0.268514	2.10777e-08	0.000408591	Hemato-endothelial S1	ESCO2
0.294645	2.26644e-08	0.000439349	Hemato-endothelial S1	MSN
0.323241	2.31028e-08	0.000447848	Hemato-endothelial S1	KLF6
0.328031	2.32913e-08	0.000451502	Hemato-endothelial S1	C12orf48
0.277628	2.62852e-08	0.00050954	Hemato-endothelial S1	RP11-161H23.5
0.350843	2.83519e-08	0.000549602	Hemato-endothelial S1	HOXA9
0.422489	2.92491e-08	0.000566993	Hemato-endothelial S1	C1orf112
0.344238	3.01024e-08	0.000583536	Hemato-endothelial S1	SPAG5
0.257795	3.30684e-08	0.000641031	Hemato-endothelial S1	SPOCK3
0.26765	3.42835e-08	0.000664587	Hemato-endothelial S1	ATG4A
0.33186	3.65987e-08	0.000709465	Hemato-endothelial S1	TUBA1A
0.374333	3.96181e-08	0.000767996	Hemato-endothelial S1	SYNE2
0.26996	3.99637e-08	0.000774696	Hemato-endothelial S1	CD47
0.320347	4.12823e-08	0.000800256	Hemato-endothelial S1	RNF219
0.256926	4.86912e-08	0.00094388	Hemato-endothelial S1	DYRK4
0.353457	5.0877e-08	0.000986251	Hemato-endothelial S1	ECT2
0.254856	5.22744e-08	0.00101334	Hemato-endothelial S1	RALA
0.269956	6.04756e-08	0.00117232	Hemato-endothelial S1	CENPL
0.325121	6.16451e-08	0.00119499	Hemato-endothelial S1	CERS2
0.270988	6.22151e-08	0.00120604	Hemato-endothelial S1	IGFBP4
0.36104	6.67645e-08	0.00129423	Hemato-endothelial S1	SHCBP1
0.313117	7.80574e-08	0.00151314	Hemato-endothelial S1	PSMD10
0.268686	9.01868e-08	0.00174827	Hemato-endothelial S1	ARPC5
0.278514	9.41508e-08	0.00182511	Hemato-endothelial S1	TMEM123
0.272927	1.11146e-07	0.00215456	Hemato-endothelial S1	BRIP1
0.253087	1.53261e-07	0.00297097	Hemato-endothelial S1	RAD21
0.317744	1.55836e-07	0.00302087	Hemato-endothelial S1	KIF15
0.26043	1.57316e-07	0.00304956	Hemato-endothelial S1	DERA
0.297225	1.65517e-07	0.00320854	Hemato-endothelial S1	CTNNB1
0.25982	1.88629e-07	0.00365658	Hemato-endothelial S1	AKAP13
0.275527	2.0761e-07	0.00402451	Hemato-endothelial S1	ELMO1
0.283905	2.16153e-07	0.00419014	Hemato-endothelial S1	CENPU
0.363462	2.2126e-07	0.00428912	Hemato-endothelial S1	HN1
0.291381	2.40988e-07	0.00467155	Hemato-endothelial S1	HADHB
0.263997	2.61458e-07	0.00506836	Hemato-endothelial S1	CNTRL
0.296851	3.28438e-07	0.00636676	Hemato-endothelial S1	DARS2
0.264955	3.67168e-07	0.00711755	Hemato-endothelial S1	VDAC3
0.257499	3.86783e-07	0.0074978	Hemato-endothelial S1	CRTAP
0.2578	4.11174e-07	0.00797062	Hemato-endothelial S1	SGO1
0.251506	6.55791e-07	0.0127125	Hemato-endothelial S1	ANP32E
0.431071	7.62089e-07	0.0147731	Hemato-endothelial S1	TUBA1C
0.294041	8.64615e-07	0.0167606	Hemato-endothelial S1	ATAD2
0.278777	9.04715e-07	0.0175379	Hemato-endothelial S1	STIP1
0.280136	9.11491e-07	0.0176692	Hemato-endothelial S1	VRK1
0.267473	9.99383e-07	0.019373	Hemato-endothelial S1	ASH2L
0.270773	1.29019e-06	0.0250103	Hemato-endothelial S1	SCLT1
0.26762	1.4234e-06	0.0275926	Hemato-endothelial S1	RBBP7
0.268092	1.83108e-06	0.0354955	Hemato-endothelial S1	LPL
0.320333	1.85697e-06	0.0359973	Hemato-endothelial S1	U2SURP
0.287013	1.90595e-06	0.0369468	Hemato-endothelial S1	TNFAIP1
0.26119	2.90503e-06	0.056314	Hemato-endothelial S1	RECK
0.335494	2.9534e-06	0.0572516	Hemato-endothelial S1	STIL
0.25743	2.99015e-06	0.0579641	Hemato-endothelial S1	CENPJ
0.28869	3.23421e-06	0.0626952	Hemato-endothelial S1	NEK3
0.263466	3.37938e-06	0.0655092	Hemato-endothelial S1	EZH2
0.310072	3.59543e-06	0.0696975	Hemato-endothelial S1	BTBD10
0.319959	5.58663e-06	0.108297	Hemato-endothelial S1	RAP1GDS1
0.294281	5.86006e-06	0.113597	Hemato-endothelial S1	IFNGR1
0.260701	6.09912e-06	0.118231	Hemato-endothelial S1	LCORL
0.263316	7.04462e-06	0.13656	Hemato-endothelial S1	REEP4
0.299557	7.74521e-06	0.150141	Hemato-endothelial S1	NUP107
0.313358	7.94061e-06	0.153929	Hemato-endothelial S1	TBC1D4
0.300737	1.0709e-05	0.207593	Hemato-endothelial S1	LRRC40
0.266572	1.17427e-05	0.227632	Hemato-endothelial S1	CAP1
0.293569	1.35945e-05	0.263528	Hemato-endothelial S1	PCAT14
0.259421	2.61134e-05	0.506207	Hemato-endothelial S1	HAUS3
0.349076	2.82546e-05	0.547716	Hemato-endothelial S1	DDIAS
0.290273	2.98562e-05	0.578763	Hemato-endothelial S1	UBR7
0.319442	3.11404e-05	0.603657	Hemato-endothelial S1	GPSM2
0.285432	3.57764e-05	0.693526	Hemato-endothelial S1	CDC45
0.290705	3.73912e-05	0.724829	Hemato-endothelial S1	BORA
0.291324	5.0143e-05	0.972021	Hemato-endothelial S1	SMC1A
0.324186	6.29012e-05	1	Hemato-endothelial S1	HSPA1A
0.307289	7.55246e-05	1	Hemato-endothelial S1	NEDD1
0.252466	7.66919e-05	1	Hemato-endothelial S1	TFPI2
0.317362	0.000122989	1	Hemato-endothelial S1	BLM
0.453028	0.000332676	1	Hemato-endothelial S1	CRHBP
0.29199	0.000956154	1	Hemato-endothelial S1	HSPA1B

## Sheet: Hemato-endothelial S2 EBs d7
Table S3. scRNA-seq marker list for Hemato-endothelial S2 EBs d7, related to Figure 4.
avg_logFC	p_val	p_val_adj	cluster	gene
1.17561	3.2432e-40	6.28695e-36	Hemato-endothelial S2	ECSCR
1.28087	5.16935e-39	1.00208e-34	Hemato-endothelial S2	ESAM
1.12346	1.76919e-38	3.42958e-34	Hemato-endothelial S2	PLVAP
1.40242	1.37218e-37	2.65998e-33	Hemato-endothelial S2	RAMP2
1.20533	1.53979e-37	2.98488e-33	Hemato-endothelial S2	CD34
1.40624	1.06621e-35	2.06685e-31	Hemato-endothelial S2	PECAM1
0.569263	5.79879e-34	1.1241e-29	Hemato-endothelial S2	ADCY4
1.39683	7.73334e-34	1.49911e-29	Hemato-endothelial S2	F2RL2
1.02719	6.35112e-33	1.23116e-28	Hemato-endothelial S2	ICAM2
1.25144	2.96238e-31	5.74258e-27	Hemato-endothelial S2	SOST
0.974287	1.7677e-30	3.42668e-26	Hemato-endothelial S2	LAPTM5
0.714619	1.17988e-29	2.28721e-25	Hemato-endothelial S2	MYCT1
1.20163	1.77697e-29	3.44466e-25	Hemato-endothelial S2	GNG11
0.787074	7.09093e-29	1.37458e-24	Hemato-endothelial S2	HSPB1
1.03253	1.19624e-28	2.31892e-24	Hemato-endothelial S2	ADGRL4
0.853666	1.46385e-28	2.83768e-24	Hemato-endothelial S2	FLI1
1.19934	2.80875e-28	5.44476e-24	Hemato-endothelial S2	CALCRL
1.20032	1.15981e-27	2.24828e-23	Hemato-endothelial S2	TFPI
1.07763	1.71106e-27	3.31689e-23	Hemato-endothelial S2	ENTPD1
0.835968	1.06636e-26	2.06715e-22	Hemato-endothelial S2	THBD
0.83023	1.28191e-26	2.48499e-22	Hemato-endothelial S2	VAMP5
0.774616	2.78142e-26	5.39179e-22	Hemato-endothelial S2	RHOC
0.544051	2.88386e-26	5.59037e-22	Hemato-endothelial S2	AC011526.1
1.01551	5.16334e-26	1.00091e-21	Hemato-endothelial S2	HLA-E
1.20985	9.20856e-26	1.78508e-21	Hemato-endothelial S2	FCN3
0.743659	1.46761e-25	2.84496e-21	Hemato-endothelial S2	SOX7
1.08643	2.27469e-25	4.40949e-21	Hemato-endothelial S2	EFNA1
0.250534	4.64213e-25	8.99877e-21	Hemato-endothelial S2	ZNF467
0.723049	6.25503e-25	1.21254e-20	Hemato-endothelial S2	CRIP2
0.873083	7.38092e-25	1.43079e-20	Hemato-endothelial S2	CDH5
0.746808	1.32955e-24	2.57732e-20	Hemato-endothelial S2	MSN
0.662421	4.81897e-24	9.34158e-20	Hemato-endothelial S2	MAGED2
0.867605	4.93222e-24	9.56111e-20	Hemato-endothelial S2	ELK3
0.612036	6.21484e-24	1.20475e-19	Hemato-endothelial S2	TMSB10
0.884451	1.3306e-23	2.57937e-19	Hemato-endothelial S2	GJA4
0.980055	1.96253e-23	3.80437e-19	Hemato-endothelial S2	IFI16
0.796641	1.97902e-23	3.83633e-19	Hemato-endothelial S2	MEF2C
1.00292	2.21054e-23	4.28512e-19	Hemato-endothelial S2	LIMCH1
0.888293	3.65952e-23	7.09399e-19	Hemato-endothelial S2	RNASE1
0.552512	5.69737e-23	1.10444e-18	Hemato-endothelial S2	FKBP1A
0.738259	6.13277e-23	1.18884e-18	Hemato-endothelial S2	CALM1
0.844923	8.15528e-23	1.5809e-18	Hemato-endothelial S2	S100A16
0.568162	1.21999e-22	2.36495e-18	Hemato-endothelial S2	CLIC1
0.496827	1.33601e-22	2.58986e-18	Hemato-endothelial S2	TIE1
0.621844	6.09935e-22	1.18236e-17	Hemato-endothelial S2	ARPC1B
0.988127	2.40106e-21	4.65446e-17	Hemato-endothelial S2	FAM124B
0.563608	3.41614e-21	6.62218e-17	Hemato-endothelial S2	GPX1
1.49017	3.49976e-21	6.78428e-17	Hemato-endothelial S2	PLK2
0.919556	5.83148e-21	1.13043e-16	Hemato-endothelial S2	TEK
0.628152	7.10093e-21	1.37652e-16	Hemato-endothelial S2	SMTNL1
0.476882	1.57015e-20	3.04375e-16	Hemato-endothelial S2	SCN9A
0.322172	1.6207e-20	3.14172e-16	Hemato-endothelial S2	GMFG
0.877566	1.70918e-20	3.31324e-16	Hemato-endothelial S2	MMRN1
0.836831	3.3635e-20	6.52015e-16	Hemato-endothelial S2	GIMAP4
0.75854	5.21099e-20	1.01015e-15	Hemato-endothelial S2	THSD1
0.778251	5.89738e-20	1.14321e-15	Hemato-endothelial S2	PROCR
0.785755	6.5604e-20	1.27173e-15	Hemato-endothelial S2	IGFBP4
0.511765	7.26882e-20	1.40906e-15	Hemato-endothelial S2	TIMP1
0.991426	7.8713e-20	1.52585e-15	Hemato-endothelial S2	F2R
0.640053	9.302e-20	1.80319e-15	Hemato-endothelial S2	HHEX
0.458626	1.00242e-19	1.94319e-15	Hemato-endothelial S2	PTRF
0.536283	1.00334e-19	1.94497e-15	Hemato-endothelial S2	CD79B
0.918016	1.21327e-19	2.35192e-15	Hemato-endothelial S2	TSC22D3
0.614976	2.66418e-19	5.16452e-15	Hemato-endothelial S2	RAB11A
0.632348	3.64547e-19	7.06674e-15	Hemato-endothelial S2	SHC1
0.446572	3.78969e-19	7.34631e-15	Hemato-endothelial S2	CD99
0.776656	4.97506e-19	9.64415e-15	Hemato-endothelial S2	FAR2
0.681308	7.1963e-19	1.395e-14	Hemato-endothelial S2	ICA1
0.691206	8.06839e-19	1.56406e-14	Hemato-endothelial S2	SAMSN1
0.622423	9.76082e-19	1.89213e-14	Hemato-endothelial S2	SNX3
0.365553	9.81002e-19	1.90167e-14	Hemato-endothelial S2	PI16
0.783371	1.14962e-18	2.22853e-14	Hemato-endothelial S2	ARHGDIB
0.429993	1.55119e-18	3.00698e-14	Hemato-endothelial S2	CD99.1
0.480507	1.68529e-18	3.26694e-14	Hemato-endothelial S2	RHOA
0.66002	1.77621e-18	3.44319e-14	Hemato-endothelial S2	BCL6B
0.556151	1.85165e-18	3.58943e-14	Hemato-endothelial S2	ERG
0.530948	3.12162e-18	6.05126e-14	Hemato-endothelial S2	S1PR1
0.632562	3.8182e-18	7.40159e-14	Hemato-endothelial S2	ARL4D
0.738816	7.49043e-18	1.45202e-13	Hemato-endothelial S2	RALB
0.633097	8.15226e-18	1.58031e-13	Hemato-endothelial S2	CFLAR
0.598045	8.15796e-18	1.58142e-13	Hemato-endothelial S2	IFITM3
0.622893	8.32852e-18	1.61448e-13	Hemato-endothelial S2	BIN1
0.947449	8.68478e-18	1.68354e-13	Hemato-endothelial S2	LPAR6
1.05828	1.58889e-17	3.08007e-13	Hemato-endothelial S2	PRCP
0.510253	2.31796e-17	4.49337e-13	Hemato-endothelial S2	SRGAP1
0.483752	2.78744e-17	5.40344e-13	Hemato-endothelial S2	DYSF
0.536384	2.87881e-17	5.58058e-13	Hemato-endothelial S2	MYL12A
0.835872	4.47387e-17	8.6726e-13	Hemato-endothelial S2	COTL1
0.824851	5.15524e-17	9.99344e-13	Hemato-endothelial S2	PDE4B
0.389753	9.17351e-17	1.77829e-12	Hemato-endothelial S2	PTPRB
0.471225	1.01687e-16	1.9712e-12	Hemato-endothelial S2	CDC37
0.562726	1.16079e-16	2.25019e-12	Hemato-endothelial S2	RAP1B
0.480444	1.92266e-16	3.72707e-12	Hemato-endothelial S2	MTSS1
0.5477	2.60563e-16	5.05101e-12	Hemato-endothelial S2	LUZP1
0.559954	4.0008e-16	7.75555e-12	Hemato-endothelial S2	NT5E
0.470709	5.27096e-16	1.02177e-11	Hemato-endothelial S2	RIN2
0.552761	5.86173e-16	1.1363e-11	Hemato-endothelial S2	SERPING1
0.460636	8.09234e-16	1.5687e-11	Hemato-endothelial S2	PLEKHG1
0.500813	8.58778e-16	1.66474e-11	Hemato-endothelial S2	TGM2
0.323985	9.10054e-16	1.76414e-11	Hemato-endothelial S2	CFL1
0.39381	1.0266e-15	1.99006e-11	Hemato-endothelial S2	MYL6
0.533988	1.22833e-15	2.38112e-11	Hemato-endothelial S2	SH2D3C
0.42094	1.29472e-15	2.50981e-11	Hemato-endothelial S2	DDAH2
0.687358	1.35948e-15	2.63535e-11	Hemato-endothelial S2	DAB2
0.6372	1.45909e-15	2.82844e-11	Hemato-endothelial S2	MARCKS
0.465111	2.36475e-15	4.58406e-11	Hemato-endothelial S2	MMRN2
0.3602	2.96308e-15	5.74394e-11	Hemato-endothelial S2	AP2S1
0.328768	3.4341e-15	6.65701e-11	Hemato-endothelial S2	CTD-3193K9.7
0.575225	3.63362e-15	7.04376e-11	Hemato-endothelial S2	CD40
0.470638	4.24791e-15	8.23457e-11	Hemato-endothelial S2	CDKL1
0.535048	5.64842e-15	1.09495e-10	Hemato-endothelial S2	EMCN
0.639004	6.75018e-15	1.30852e-10	Hemato-endothelial S2	ECM1
0.615265	8.34663e-15	1.61799e-10	Hemato-endothelial S2	CLEC1A
0.743278	1.11122e-14	2.15411e-10	Hemato-endothelial S2	DYRK4
0.548445	1.26856e-14	2.45911e-10	Hemato-endothelial S2	SPTBN1
0.601239	1.54394e-14	2.99293e-10	Hemato-endothelial S2	RASGRP3
0.368485	2.0883e-14	4.04816e-10	Hemato-endothelial S2	TCTEX1D1
0.494099	2.38561e-14	4.6245e-10	Hemato-endothelial S2	PTPRE
0.483036	3.57541e-14	6.93094e-10	Hemato-endothelial S2	ITM2B
0.681437	3.66475e-14	7.10413e-10	Hemato-endothelial S2	CSRP1
0.434933	3.75808e-14	7.28504e-10	Hemato-endothelial S2	RAB1A
0.421147	5.98624e-14	1.16043e-09	Hemato-endothelial S2	LRRC70
0.474314	6.05209e-14	1.1732e-09	Hemato-endothelial S2	SHISA5
0.376956	8.66931e-14	1.68055e-09	Hemato-endothelial S2	BGN
0.535926	9.81713e-14	1.90305e-09	Hemato-endothelial S2	SPTAN1
0.938951	1.00382e-13	1.94591e-09	Hemato-endothelial S2	CYP1A1
0.359579	1.3324e-13	2.58286e-09	Hemato-endothelial S2	S100A13
0.44707	1.6193e-13	3.13901e-09	Hemato-endothelial S2	SEC13
0.386448	2.32311e-13	4.50334e-09	Hemato-endothelial S2	HAPLN3
0.661769	2.72665e-13	5.2856e-09	Hemato-endothelial S2	MYZAP
0.463785	3.02551e-13	5.86496e-09	Hemato-endothelial S2	SULT1A4
0.43469	3.44801e-13	6.68397e-09	Hemato-endothelial S2	NOS3
0.727794	3.53947e-13	6.86127e-09	Hemato-endothelial S2	AFAP1L1
0.451604	4.08705e-13	7.92275e-09	Hemato-endothelial S2	PCDH12
0.293261	5.04593e-13	9.78154e-09	Hemato-endothelial S2	PRKCB
0.561095	5.86714e-13	1.13734e-08	Hemato-endothelial S2	PIP4K2A
0.311372	6.44683e-13	1.24972e-08	Hemato-endothelial S2	GDPD5
0.677782	8.25703e-13	1.60063e-08	Hemato-endothelial S2	FLT1
0.88498	9.96442e-13	1.9316e-08	Hemato-endothelial S2	LIMS1
0.451937	1.12641e-12	2.18355e-08	Hemato-endothelial S2	EGFL7
0.504365	1.78861e-12	3.46723e-08	Hemato-endothelial S2	ANGPTL4
0.460412	1.80472e-12	3.49845e-08	Hemato-endothelial S2	CREB5
0.333199	1.92604e-12	3.73362e-08	Hemato-endothelial S2	TPM3
0.586627	2.2328e-12	4.32829e-08	Hemato-endothelial S2	RDX
0.724165	2.50567e-12	4.85725e-08	Hemato-endothelial S2	HYAL2
0.688138	2.70304e-12	5.23985e-08	Hemato-endothelial S2	NRP2
0.539169	3.00828e-12	5.83155e-08	Hemato-endothelial S2	TM4SF18
0.354614	3.02625e-12	5.86638e-08	Hemato-endothelial S2	C8orf4
0.417834	3.14381e-12	6.09428e-08	Hemato-endothelial S2	ADAM15
0.478583	3.59982e-12	6.97825e-08	Hemato-endothelial S2	MFNG
0.552342	4.4941e-12	8.71181e-08	Hemato-endothelial S2	KDR
0.263791	4.70921e-12	9.1288e-08	Hemato-endothelial S2	CXorf36
0.307807	6.89346e-12	1.3363e-07	Hemato-endothelial S2	TMEM204
0.462896	7.12398e-12	1.38098e-07	Hemato-endothelial S2	NECAP2
0.411538	7.2206e-12	1.39971e-07	Hemato-endothelial S2	CFP
0.451064	7.87397e-12	1.52637e-07	Hemato-endothelial S2	RUNX1T1
0.481616	8.20079e-12	1.58972e-07	Hemato-endothelial S2	CPNE8
0.570281	9.03771e-12	1.75196e-07	Hemato-endothelial S2	BST2
0.40064	9.31367e-12	1.80545e-07	Hemato-endothelial S2	NOTCH4
0.519442	1.16127e-11	2.25112e-07	Hemato-endothelial S2	TIMP3
0.293348	1.21609e-11	2.35739e-07	Hemato-endothelial S2	CD63
0.399374	1.39729e-11	2.70865e-07	Hemato-endothelial S2	VIM
0.43152	1.61545e-11	3.13154e-07	Hemato-endothelial S2	MECOM
0.270146	1.9663e-11	3.81168e-07	Hemato-endothelial S2	SULT1A3
0.351557	2.49043e-11	4.8277e-07	Hemato-endothelial S2	PDLIM7
0.665127	2.58721e-11	5.0153e-07	Hemato-endothelial S2	TSPAN7
0.677037	3.05885e-11	5.92958e-07	Hemato-endothelial S2	CDH13
0.594588	3.18225e-11	6.16879e-07	Hemato-endothelial S2	WSB1
0.407117	3.79399e-11	7.35465e-07	Hemato-endothelial S2	PKIG
0.398635	5.81988e-11	1.12818e-06	Hemato-endothelial S2	PPFIBP1
0.466089	8.184e-11	1.58647e-06	Hemato-endothelial S2	RALA
0.577022	1.00383e-10	1.94592e-06	Hemato-endothelial S2	MPP1
0.674666	1.25139e-10	2.42582e-06	Hemato-endothelial S2	SEPP1
0.342261	1.26804e-10	2.4581e-06	Hemato-endothelial S2	S100A10
0.440248	1.36237e-10	2.64096e-06	Hemato-endothelial S2	ITSN2
0.353013	1.49412e-10	2.89635e-06	Hemato-endothelial S2	EXOC3L1
0.533116	1.50008e-10	2.9079e-06	Hemato-endothelial S2	RGS3
0.684442	1.55299e-10	3.01047e-06	Hemato-endothelial S2	ADD3
0.416366	1.58695e-10	3.07629e-06	Hemato-endothelial S2	TSPAN15
0.637564	1.81284e-10	3.51419e-06	Hemato-endothelial S2	JAM3
0.26108	1.93499e-10	3.75097e-06	Hemato-endothelial S2	C2orf88
0.318773	1.99623e-10	3.86969e-06	Hemato-endothelial S2	ACTB
0.33994	2.17146e-10	4.20938e-06	Hemato-endothelial S2	EIF1
0.450473	2.20803e-10	4.28027e-06	Hemato-endothelial S2	ETS1
0.492411	2.76107e-10	5.35234e-06	Hemato-endothelial S2	RGL1
0.364426	2.95144e-10	5.72137e-06	Hemato-endothelial S2	DNAJC1
0.404283	2.98136e-10	5.77937e-06	Hemato-endothelial S2	SERPINH1
0.435221	2.98927e-10	5.79469e-06	Hemato-endothelial S2	CD93
0.363281	3.69915e-10	7.17079e-06	Hemato-endothelial S2	DOCK6
0.283425	3.94177e-10	7.64113e-06	Hemato-endothelial S2	C19orf10
0.736831	3.9709e-10	7.6976e-06	Hemato-endothelial S2	LDB2
0.598441	4.46844e-10	8.66206e-06	Hemato-endothelial S2	GAD1
0.279199	4.56882e-10	8.85665e-06	Hemato-endothelial S2	GUK1
0.654082	4.63387e-10	8.98276e-06	Hemato-endothelial S2	SSFA2
0.558172	4.71427e-10	9.13861e-06	Hemato-endothelial S2	RAPGEF5
0.57401	5.00406e-10	9.70037e-06	Hemato-endothelial S2	HIBCH
0.669835	5.92879e-10	1.1493e-05	Hemato-endothelial S2	MYO6
0.524876	7.87769e-10	1.52709e-05	Hemato-endothelial S2	KBTBD2
0.381277	8.19108e-10	1.58784e-05	Hemato-endothelial S2	CLEC14A
0.666366	8.81204e-10	1.70821e-05	Hemato-endothelial S2	CDK17
0.606075	8.96357e-10	1.73759e-05	Hemato-endothelial S2	ZFP36
0.455693	9.44509e-10	1.83093e-05	Hemato-endothelial S2	EPS15
0.849942	9.98266e-10	1.93514e-05	Hemato-endothelial S2	SGK1
0.54378	1.07831e-09	2.0903e-05	Hemato-endothelial S2	NIPSNAP3A
0.352422	1.16789e-09	2.26395e-05	Hemato-endothelial S2	OSTF1
0.632158	1.16964e-09	2.26736e-05	Hemato-endothelial S2	ARHGAP29
0.258794	1.41937e-09	2.75145e-05	Hemato-endothelial S2	VPS28
0.597358	1.43285e-09	2.77757e-05	Hemato-endothelial S2	SNRK
0.384764	1.5111e-09	2.92926e-05	Hemato-endothelial S2	FAM65A
1.10574	1.75374e-09	3.39962e-05	Hemato-endothelial S2	CRHBP
1.07823	1.89378e-09	3.6711e-05	Hemato-endothelial S2	C10orf10
0.32867	2.08159e-09	4.03517e-05	Hemato-endothelial S2	MAST4
0.44852	2.41855e-09	4.68837e-05	Hemato-endothelial S2	UBE2L6
0.598045	2.42291e-09	4.6968e-05	Hemato-endothelial S2	GNAI1
0.424534	2.62489e-09	5.08834e-05	Hemato-endothelial S2	SLC50A1
0.355181	2.86653e-09	5.55676e-05	Hemato-endothelial S2	SRGAP2B
0.401796	2.99058e-09	5.79724e-05	Hemato-endothelial S2	ARPC5
0.482039	3.83067e-09	7.42576e-05	Hemato-endothelial S2	PRKCH
0.560498	3.88841e-09	7.53768e-05	Hemato-endothelial S2	ZEB2
0.418473	4.38884e-09	8.50777e-05	Hemato-endothelial S2	ELOVL1
0.40039	4.7416e-09	9.19159e-05	Hemato-endothelial S2	COMMD7
0.609824	5.08631e-09	9.85982e-05	Hemato-endothelial S2	TXNIP
0.641231	5.42652e-09	0.000105193	Hemato-endothelial S2	PAM
0.374592	6.14574e-09	0.000119135	Hemato-endothelial S2	HID1
0.274715	8.37027e-09	0.000162258	Hemato-endothelial S2	ADRB3
0.523942	9.99366e-09	0.000193727	Hemato-endothelial S2	TMBIM1
0.50777	1.00152e-08	0.000194144	Hemato-endothelial S2	CORO1C
0.594918	1.02882e-08	0.000199437	Hemato-endothelial S2	S100A4
0.373737	1.04047e-08	0.000201696	Hemato-endothelial S2	TNFRSF1A
0.443383	1.0956e-08	0.000212382	Hemato-endothelial S2	TPST2
0.378933	1.18696e-08	0.000230093	Hemato-endothelial S2	ARL6IP5
0.490115	1.22681e-08	0.000237818	Hemato-endothelial S2	JUN
0.621886	1.32713e-08	0.000257264	Hemato-endothelial S2	LRIG3
0.424196	1.61968e-08	0.000313974	Hemato-endothelial S2	RSU1
0.329951	1.7007e-08	0.000329681	Hemato-endothelial S2	S100A6
0.386669	1.74435e-08	0.000338142	Hemato-endothelial S2	NAXE
0.273124	1.76135e-08	0.000341437	Hemato-endothelial S2	POLD4
0.405683	1.84878e-08	0.000358387	Hemato-endothelial S2	CTNNBL1
0.251146	1.92242e-08	0.000372661	Hemato-endothelial S2	FAM69B
0.34501	2.13856e-08	0.00041456	Hemato-endothelial S2	ZFP36L1
0.316123	2.25741e-08	0.0004376	Hemato-endothelial S2	TNFRSF1B
0.257331	2.38425e-08	0.000462186	Hemato-endothelial S2	ENG
0.510458	2.58248e-08	0.000500614	Hemato-endothelial S2	ID1
0.591257	3.08005e-08	0.000597067	Hemato-endothelial S2	PROS1
0.327903	3.84205e-08	0.000744782	Hemato-endothelial S2	CMTM3
0.374102	3.93012e-08	0.000761854	Hemato-endothelial S2	PEAK1
0.279611	4.26558e-08	0.000826882	Hemato-endothelial S2	PPM1F
0.270304	4.84514e-08	0.000939231	Hemato-endothelial S2	FAM212A
0.436003	4.98342e-08	0.000966036	Hemato-endothelial S2	XPNPEP1
0.493902	5.39503e-08	0.00104583	Hemato-endothelial S2	AKAP13
0.382924	6.03289e-08	0.00116948	Hemato-endothelial S2	IL32
0.611593	6.33544e-08	0.00122812	Hemato-endothelial S2	SSBP2
0.532785	6.49804e-08	0.00125964	Hemato-endothelial S2	GSN
0.426286	6.72423e-08	0.00130349	Hemato-endothelial S2	STAT3
0.297281	6.74061e-08	0.00130667	Hemato-endothelial S2	ARHGAP31
0.420086	6.92222e-08	0.00134187	Hemato-endothelial S2	ARHGAP28
0.274906	7.65563e-08	0.00148404	Hemato-endothelial S2	TMEM219
0.323091	8.14627e-08	0.00157915	Hemato-endothelial S2	CCRL2
0.447819	8.32801e-08	0.00161439	Hemato-endothelial S2	TSPAN14
0.763406	8.83733e-08	0.00171312	Hemato-endothelial S2	LPL
0.367374	9.59785e-08	0.00186054	Hemato-endothelial S2	TRIM38
0.316745	9.74951e-08	0.00188994	Hemato-endothelial S2	SULT1C4
0.405403	1.05777e-07	0.00205049	Hemato-endothelial S2	MAP4K5
0.486398	1.08517e-07	0.00210359	Hemato-endothelial S2	TNFAIP1
0.321244	1.1847e-07	0.00229655	Hemato-endothelial S2	TSPAN13
0.412243	1.21701e-07	0.00235916	Hemato-endothelial S2	HERC1
0.856093	1.23519e-07	0.00239441	Hemato-endothelial S2	NFKBIA
0.425687	1.29277e-07	0.00250603	Hemato-endothelial S2	GLUL
0.319437	1.32282e-07	0.00256428	Hemato-endothelial S2	NOL4L
0.44989	1.39045e-07	0.00269538	Hemato-endothelial S2	ZNF521
0.416676	1.57201e-07	0.00304733	Hemato-endothelial S2	HOPX
0.374159	1.61326e-07	0.00312731	Hemato-endothelial S2	CD82
0.39564	1.62673e-07	0.00315341	Hemato-endothelial S2	PMP22
0.2837	1.67946e-07	0.00325563	Hemato-endothelial S2	TMEM205
0.435592	1.90487e-07	0.0036926	Hemato-endothelial S2	ITGA5
0.442042	1.9217e-07	0.00372522	Hemato-endothelial S2	BZW2
0.331824	1.94707e-07	0.00377439	Hemato-endothelial S2	IER2
0.326292	2.00263e-07	0.00388209	Hemato-endothelial S2	CCDC130
0.282801	2.01687e-07	0.0039097	Hemato-endothelial S2	SASH1
1.44703	2.44792e-07	0.0047453	Hemato-endothelial S2	CXCL2
0.406143	2.52042e-07	0.00488583	Hemato-endothelial S2	ARRDC3
0.343777	2.55659e-07	0.00495596	Hemato-endothelial S2	CRTAP
0.447935	2.70474e-07	0.00524313	Hemato-endothelial S2	GIMAP5
0.405506	2.83557e-07	0.00549675	Hemato-endothelial S2	SNCA
0.282425	3.21899e-07	0.00624001	Hemato-endothelial S2	SLC48A1
0.441277	3.21976e-07	0.0062415	Hemato-endothelial S2	TJP1
0.470615	3.27589e-07	0.00635031	Hemato-endothelial S2	PHACTR2
0.362132	3.283e-07	0.00636409	Hemato-endothelial S2	DERA
0.576088	3.70725e-07	0.00718651	Hemato-endothelial S2	NEAT1
0.423984	3.77367e-07	0.00731527	Hemato-endothelial S2	CTSB
0.42767	3.7753e-07	0.00731842	Hemato-endothelial S2	DRAM2
0.278979	3.99562e-07	0.00774551	Hemato-endothelial S2	BEX4
0.312989	4.0789e-07	0.00790695	Hemato-endothelial S2	CPNE1
0.326673	4.35601e-07	0.00844413	Hemato-endothelial S2	JUNB
0.311975	4.85404e-07	0.00940955	Hemato-endothelial S2	MAPK3
0.494017	5.0403e-07	0.00977062	Hemato-endothelial S2	AP1B1
0.288216	5.42271e-07	0.0105119	Hemato-endothelial S2	PIM3
0.463322	5.68268e-07	0.0110159	Hemato-endothelial S2	CAPN2
0.331452	6.16791e-07	0.0119565	Hemato-endothelial S2	TMEM123
0.297055	6.98784e-07	0.0135459	Hemato-endothelial S2	MAP4K2
0.357003	7.5597e-07	0.0146545	Hemato-endothelial S2	INPP1
0.28393	8.51745e-07	0.0165111	Hemato-endothelial S2	MICAL2
0.682286	8.94168e-07	0.0173335	Hemato-endothelial S2	SLC20A1
0.484976	9.07038e-07	0.0175829	Hemato-endothelial S2	SH3BGRL
0.478884	1.03529e-06	0.020069	Hemato-endothelial S2	HERPUD1
0.351597	1.04886e-06	0.0203321	Hemato-endothelial S2	MLKL
0.526769	1.10296e-06	0.0213808	Hemato-endothelial S2	PHLDA1
0.52428	1.16226e-06	0.0225305	Hemato-endothelial S2	BTG2
0.379269	1.19929e-06	0.0232482	Hemato-endothelial S2	ITGB1
0.363806	1.26376e-06	0.024498	Hemato-endothelial S2	CPED1
0.352708	1.30455e-06	0.0252888	Hemato-endothelial S2	FHL3
0.564046	1.47885e-06	0.0286674	Hemato-endothelial S2	SCHIP1
0.543619	1.51573e-06	0.0293824	Hemato-endothelial S2	TBC1D4
0.598298	1.51643e-06	0.029396	Hemato-endothelial S2	KLF6
0.402031	1.53947e-06	0.0298425	Hemato-endothelial S2	RSRP1
1.08248	1.57697e-06	0.0305696	Hemato-endothelial S2	DUSP1
0.410615	1.71802e-06	0.0333039	Hemato-endothelial S2	IL6ST
0.419688	1.87614e-06	0.0363689	Hemato-endothelial S2	PSMD10
0.470496	1.99501e-06	0.0386733	Hemato-endothelial S2	OLFML3
0.31153	2.11741e-06	0.0410459	Hemato-endothelial S2	TACC1
0.45676	2.61941e-06	0.0507773	Hemato-endothelial S2	LGALS8
0.292102	3.18534e-06	0.0617478	Hemato-endothelial S2	MYO7A
0.386667	3.22761e-06	0.0625673	Hemato-endothelial S2	CREM
0.43246	3.42321e-06	0.0663589	Hemato-endothelial S2	CTTNBP2NL
0.302461	3.65024e-06	0.0707599	Hemato-endothelial S2	TM6SF1
0.523997	3.67123e-06	0.0711667	Hemato-endothelial S2	TBC1D15
0.515503	3.72686e-06	0.0722452	Hemato-endothelial S2	CXCL3
0.36493	3.90766e-06	0.0757501	Hemato-endothelial S2	KLHL3
0.376168	3.98832e-06	0.0773137	Hemato-endothelial S2	ELMSAN1
0.302394	4.07015e-06	0.0788998	Hemato-endothelial S2	FKBP9
0.305795	4.12496e-06	0.0799624	Hemato-endothelial S2	ACTR2
0.364519	4.38314e-06	0.0849671	Hemato-endothelial S2	GCA
0.299078	4.43037e-06	0.0858828	Hemato-endothelial S2	ADORA2A
0.312529	4.58671e-06	0.0889134	Hemato-endothelial S2	SHKBP1
0.397602	4.67352e-06	0.0905961	Hemato-endothelial S2	PLAGL1
0.405958	4.86388e-06	0.0942863	Hemato-endothelial S2	BTBD10
0.373753	5.76907e-06	0.111833	Hemato-endothelial S2	BCAP29
0.300725	5.77645e-06	0.111977	Hemato-endothelial S2	ATP9A
0.299805	6.15996e-06	0.119411	Hemato-endothelial S2	CD109
0.273926	6.23359e-06	0.120838	Hemato-endothelial S2	DAAM1
0.329931	6.31922e-06	0.122498	Hemato-endothelial S2	FILIP1
0.375248	6.44415e-06	0.12492	Hemato-endothelial S2	JUP
0.265291	6.7841e-06	0.13151	Hemato-endothelial S2	RHOG
0.601483	6.93136e-06	0.134364	Hemato-endothelial S2	NR4A1
0.299758	7.45996e-06	0.144611	Hemato-endothelial S2	BNIP3L
0.353577	7.55653e-06	0.146483	Hemato-endothelial S2	APLNR
0.337739	7.57495e-06	0.14684	Hemato-endothelial S2	TAGLN2
0.303187	7.70583e-06	0.149378	Hemato-endothelial S2	RGS5
0.379189	8.72783e-06	0.169189	Hemato-endothelial S2	BLCAP
0.320702	9.47989e-06	0.183768	Hemato-endothelial S2	ART4
0.457877	1.01715e-05	0.197175	Hemato-endothelial S2	EDIL3
0.383246	1.14641e-05	0.222232	Hemato-endothelial S2	SLITRK6
0.362215	1.33007e-05	0.257835	Hemato-endothelial S2	BCHE
0.289914	1.36945e-05	0.265467	Hemato-endothelial S2	STAT5A
0.50327	1.46032e-05	0.283083	Hemato-endothelial S2	B3GNT2
0.430068	1.53343e-05	0.297256	Hemato-endothelial S2	OIT3
0.36347	1.56583e-05	0.303535	Hemato-endothelial S2	ZEB1
0.274293	1.79309e-05	0.34759	Hemato-endothelial S2	TAX1BP3
0.417705	2.02352e-05	0.39226	Hemato-endothelial S2	KIFAP3
0.299491	2.32069e-05	0.449866	Hemato-endothelial S2	MBNL2
0.299112	2.34461e-05	0.454503	Hemato-endothelial S2	TRIB3
0.478988	2.41325e-05	0.467808	Hemato-endothelial S2	JAK1
0.405891	2.49473e-05	0.483603	Hemato-endothelial S2	KLF7
0.665417	2.77385e-05	0.53771	Hemato-endothelial S2	ANXA1
0.272619	2.84526e-05	0.551554	Hemato-endothelial S2	PSMD13
0.282039	3.05008e-05	0.591258	Hemato-endothelial S2	MEIS1
0.391318	3.1025e-05	0.60142	Hemato-endothelial S2	FRMD4B
0.327897	3.25235e-05	0.630469	Hemato-endothelial S2	GCC2
0.280393	3.54445e-05	0.687092	Hemato-endothelial S2	CTNNA1
0.465224	3.73276e-05	0.723596	Hemato-endothelial S2	TM4SF1
0.362502	3.74775e-05	0.7265	Hemato-endothelial S2	RHOJ
0.339977	3.91715e-05	0.75934	Hemato-endothelial S2	CRYBG3
0.261032	3.94463e-05	0.764667	Hemato-endothelial S2	HAPLN1
0.381662	4.19292e-05	0.812798	Hemato-endothelial S2	AKAP2
0.512071	4.26757e-05	0.827269	Hemato-endothelial S2	ZNF451
0.25375	4.92178e-05	0.954087	Hemato-endothelial S2	A2M
0.358629	4.92836e-05	0.955363	Hemato-endothelial S2	PPP1R15A
0.331653	5.05244e-05	0.979415	Hemato-endothelial S2	WWTR1
0.463267	5.1108e-05	0.990729	Hemato-endothelial S2	YES1
0.272945	5.76052e-05	1	Hemato-endothelial S2	MGAT1
0.48373	6.29744e-05	1	Hemato-endothelial S2	PCMTD2
0.276449	8.57524e-05	1	Hemato-endothelial S2	IDH2
0.28094	8.69316e-05	1	Hemato-endothelial S2	GATSL3
0.376665	9.36316e-05	1	Hemato-endothelial S2	ARMCX3
0.27531	9.49478e-05	1	Hemato-endothelial S2	FGD5
0.266951	9.8995e-05	1	Hemato-endothelial S2	FAM198B
0.366759	0.000100165	1	Hemato-endothelial S2	CLK1
0.298298	0.000103642	1	Hemato-endothelial S2	CDS2
0.440066	0.000110472	1	Hemato-endothelial S2	FYTTD1
0.273347	0.000111664	1	Hemato-endothelial S2	ASB9
0.394118	0.0001124	1	Hemato-endothelial S2	ARL4A
0.279323	0.00011303	1	Hemato-endothelial S2	MYL12B
0.272997	0.000113236	1	Hemato-endothelial S2	ITGA9
0.308993	0.000115552	1	Hemato-endothelial S2	MRI1
0.322505	0.000115618	1	Hemato-endothelial S2	TUBA1A
0.486537	0.000119595	1	Hemato-endothelial S2	ATG4A
0.333086	0.000130671	1	Hemato-endothelial S2	HMBOX1
0.395743	0.000139388	1	Hemato-endothelial S2	ARL2BP
0.293447	0.000149634	1	Hemato-endothelial S2	RAB5A
0.337923	0.000160372	1	Hemato-endothelial S2	GPCPD1
0.26275	0.000175151	1	Hemato-endothelial S2	ANXA7
0.287542	0.000184554	1	Hemato-endothelial S2	SH3BP5
0.422225	0.000197284	1	Hemato-endothelial S2	SAT1
0.298892	0.000200264	1	Hemato-endothelial S2	MYO1C
0.365198	0.000233311	1	Hemato-endothelial S2	TBPL1
0.383722	0.000244992	1	Hemato-endothelial S2	ETS2
0.322123	0.000247694	1	Hemato-endothelial S2	KLF10
0.318868	0.000273592	1	Hemato-endothelial S2	SKIL
0.282044	0.000274663	1	Hemato-endothelial S2	RAB30
0.42745	0.000281807	1	Hemato-endothelial S2	WIPI1
0.427859	0.000290088	1	Hemato-endothelial S2	QPCT
0.511446	0.000292134	1	Hemato-endothelial S2	RCBTB2
0.257861	0.000297377	1	Hemato-endothelial S2	TCF25
0.273537	0.000299354	1	Hemato-endothelial S2	COLEC12
0.34921	0.000301441	1	Hemato-endothelial S2	CEP170
0.343588	0.000318351	1	Hemato-endothelial S2	CD47
0.379445	0.000328851	1	Hemato-endothelial S2	LIPA
0.30403	0.000329424	1	Hemato-endothelial S2	LAP3
0.342139	0.000343174	1	Hemato-endothelial S2	EFCAB14
0.303608	0.000347374	1	Hemato-endothelial S2	NAALAD2
0.251451	0.000357575	1	Hemato-endothelial S2	DECR1
0.332336	0.000362866	1	Hemato-endothelial S2	DEGS1
0.310749	0.000370895	1	Hemato-endothelial S2	KIAA1462
0.260659	0.000371032	1	Hemato-endothelial S2	ETFA
0.251393	0.000377142	1	Hemato-endothelial S2	STARD3NL
0.453418	0.000392588	1	Hemato-endothelial S2	KLF3
0.316291	0.000395656	1	Hemato-endothelial S2	SDCBP
0.721686	0.000398811	1	Hemato-endothelial S2	HIST2H2BE
0.300404	0.000409247	1	Hemato-endothelial S2	PLAU
0.282912	0.000487334	1	Hemato-endothelial S2	RP11-544M22.13
0.267954	0.000532134	1	Hemato-endothelial S2	RAB4A
0.320065	0.000544022	1	Hemato-endothelial S2	NUCB2
0.348795	0.000572705	1	Hemato-endothelial S2	EXOC5
0.253207	0.000632329	1	Hemato-endothelial S2	LAPTM4B
0.540551	0.000660947	1	Hemato-endothelial S2	DDIT4
0.261629	0.000784361	1	Hemato-endothelial S2	CEPT1
0.397106	0.000787263	1	Hemato-endothelial S2	CACUL1
0.27589	0.000807157	1	Hemato-endothelial S2	CGRRF1
0.285292	0.000838635	1	Hemato-endothelial S2	SOX4
0.294008	0.000841784	1	Hemato-endothelial S2	PRMT2
0.329523	0.000897013	1	Hemato-endothelial S2	MACF1
0.272692	0.000905535	1	Hemato-endothelial S2	ADA
0.303408	0.000926545	1	Hemato-endothelial S2	SLC29A1
0.30838	0.00102623	1	Hemato-endothelial S2	COL4A1
0.314282	0.00106025	1	Hemato-endothelial S2	RAB31
0.296922	0.00120139	1	Hemato-endothelial S2	CRYZL1
0.301532	0.0012146	1	Hemato-endothelial S2	HIF1A
0.338017	0.00122097	1	Hemato-endothelial S2	LGALS1
0.3553	0.00123786	1	Hemato-endothelial S2	IFNGR1
0.408321	0.00125157	1	Hemato-endothelial S2	KIAA1551
0.364036	0.0012528	1	Hemato-endothelial S2	AP3M1
0.332909	0.00128738	1	Hemato-endothelial S2	LXN
0.29925	0.00130202	1	Hemato-endothelial S2	NARF
0.352285	0.00131616	1	Hemato-endothelial S2	AFF4
0.405115	0.00132371	1	Hemato-endothelial S2	NEK3
0.277381	0.00137045	1	Hemato-endothelial S2	RFK
0.315683	0.00147838	1	Hemato-endothelial S2	NCOA4
0.35959	0.00150804	1	Hemato-endothelial S2	ELMO1
0.316829	0.0016051	1	Hemato-endothelial S2	SLC16A1
0.355041	0.00171911	1	Hemato-endothelial S2	KRBOX4
0.293459	0.00178992	1	Hemato-endothelial S2	ARHGEF12
0.35536	0.00184959	1	Hemato-endothelial S2	ISG15
0.327052	0.00211496	1	Hemato-endothelial S2	RIT1
0.29454	0.00224279	1	Hemato-endothelial S2	ATP6V1B2
0.413868	0.00241339	1	Hemato-endothelial S2	WASHC4
0.309634	0.00245597	1	Hemato-endothelial S2	WASF1
0.279331	0.00254675	1	Hemato-endothelial S2	CPM
0.260898	0.00266829	1	Hemato-endothelial S2	MAP1LC3B
0.324337	0.00277695	1	Hemato-endothelial S2	SNX14
0.336645	0.00285072	1	Hemato-endothelial S2	SNAP23
0.349357	0.00292911	1	Hemato-endothelial S2	ICAM1
0.256198	0.00299158	1	Hemato-endothelial S2	DNMT3A
0.285856	0.00305784	1	Hemato-endothelial S2	CTNNB1
0.394953	0.00340625	1	Hemato-endothelial S2	ROBO1
0.285276	0.00372176	1	Hemato-endothelial S2	BIRC2
0.264023	0.00374486	1	Hemato-endothelial S2	COL5A2
0.347911	0.00397007	1	Hemato-endothelial S2	SLC44A1
0.298501	0.00397866	1	Hemato-endothelial S2	MTMR14
0.272604	0.00420794	1	Hemato-endothelial S2	USHBP1
0.286139	0.00438065	1	Hemato-endothelial S2	AMPD2
0.258596	0.00470497	1	Hemato-endothelial S2	FCGRT
0.316781	0.00504247	1	Hemato-endothelial S2	PRICKLE1
0.300191	0.00504954	1	Hemato-endothelial S2	STX12
0.257916	0.00509027	1	Hemato-endothelial S2	FAM160B1
0.291694	0.00512745	1	Hemato-endothelial S2	GABPB1
0.262387	0.00520243	1	Hemato-endothelial S2	SLC17A5
0.287417	0.00523591	1	Hemato-endothelial S2	DYNC1LI2
0.401888	0.00531959	1	Hemato-endothelial S2	SCARB2
0.38937	0.00540014	1	Hemato-endothelial S2	ABCA1
0.262814	0.00544417	1	Hemato-endothelial S2	FLNB
0.383446	0.0055994	1	Hemato-endothelial S2	COL1A2
0.284045	0.00607566	1	Hemato-endothelial S2	GJA5
0.356422	0.00615018	1	Hemato-endothelial S2	PSEN1
0.26908	0.00631742	1	Hemato-endothelial S2	NEMF
0.408993	0.00656753	1	Hemato-endothelial S2	SLC38A2
0.44452	0.00680368	1	Hemato-endothelial S2	SETX
0.353094	0.0068584	1	Hemato-endothelial S2	OXR1
0.27723	0.00692718	1	Hemato-endothelial S2	EIF2AK2
0.422647	0.00773947	1	Hemato-endothelial S2	PCAT14
0.306244	0.00877552	1	Hemato-endothelial S2	PSTPIP2
0.365684	0.00971852	1	Hemato-endothelial S2	GOLPH3
0.52197	0.00981526	1	Hemato-endothelial S2	NUAK2

## Sheet: Mesodermal S1 Dox vs Unt
Table S3. scRNA-Seq marker list Untreated vs Dox for Mesodermal S1, related to Figure 4.
p_val	avg_logFC	pct.1	pct.2	p_val_adj	cluster	gene
9.37e-29	1.68899	1	0.516	1.82e-24	Dox	KRT19
1.22e-25	0.649442	0.836	0.214	2.37e-21	Dox	MSX2
2.46e-25	1.45965	0.791	0.211	4.78e-21	Dox	LGR5
7.35e-23	0.98541	0.985	0.447	1.43e-18	Dox	HAND1
4.54e-22	0.843647	0.97	0.454	8.8e-18	Dox	CXADR
1.3e-21	1.45773	0.836	0.283	2.52e-17	Dox	CFC1
4.09e-21	1.02495	0.94	0.421	7.93e-17	Dox	BMP4
3.01e-19	0.430209	0.552	0.095	5.84e-15	Dox	DNAH2
4.77e-19	0.321948	0.761	0.227	9.24e-15	Dox	FOXH1
7.27e-18	0.713798	0.776	0.263	1.41e-13	Dox	PKP2
7.38e-18	0.451311	0.448	0.062	1.43e-13	Dox	CALB2
1.33e-17	0.832536	0.806	0.27	2.57e-13	Dox	LIX1
1.52e-17	1.01916	1	0.914	2.94e-13	Dox	KRT8
3.6e-17	0.529858	0.866	0.319	6.97e-13	Dox	CNTNAP2
5.97e-17	0.606632	1	0.97	1.16e-12	Dox	NME4
9.39e-17	0.40731	0.612	0.138	1.82e-12	Dox	ALPK2
1.15e-16	0.731217	0.388	0.046	2.23e-12	Dox	SLPI
1.93e-16	0.872387	0.851	0.414	3.75e-12	Dox	GLIPR2
2.24e-16	0.670376	0.97	0.753	4.33e-12	Dox	APOBEC3C
2.24e-16	0.898888	0.97	0.599	4.35e-12	Dox	HAS2
8.04e-16	0.387147	1	1	1.56e-11	Dox	NDUFA4
1.6e-15	0.367617	1	1	3.09e-11	Dox	FTH1
2.27e-15	0.616899	0.731	0.217	4.4e-11	Dox	CCBE1
2.57e-15	0.712675	0.836	0.345	4.99e-11	Dox	PDGFRA
2.99e-15	0.342832	0.746	0.283	5.79e-11	Dox	APOE
5.92e-15	0.312228	0.91	0.579	1.15e-10	Dox	CCDC34
6e-15	0.690882	1	0.885	1.16e-10	Dox	CRABP2
7.04e-15	0.46837	0.343	0.039	1.36e-10	Dox	COBLL1
7.48e-15	0.56448	0.821	0.428	1.45e-10	Dox	HOXB2
8.58e-15	1.0613	0.821	0.395	1.66e-10	Dox	RGS2
2.03e-14	0.277711	0.97	0.72	3.93e-10	Dox	APOC1
3.03e-14	0.317034	0.821	0.352	5.88e-10	Dox	TNNT1
4.85e-14	0.674438	1	0.924	9.39e-10	Dox	ID2
8.39e-14	0.401715	0.567	0.151	1.63e-09	Dox	FZD7
1.91e-13	0.342844	0.388	0.062	3.7e-09	Dox	RIPOR2
1.91e-13	0.268707	0.821	0.378	3.7e-09	Dox	DMKN
2.53e-13	0.299235	1	0.987	4.9e-09	Dox	TOMM7
5.33e-13	0.270118	0.403	0.076	1.03e-08	Dox	KEL
5.63e-13	0.281714	1	1	1.09e-08	Dox	SNRPD2
5.94e-13	0.265782	0.507	0.138	1.15e-08	Dox	GAL
1.81e-12	0.45873	1	1	3.52e-08	Dox	MT-CO2
2.14e-12	0.416694	0.836	0.487	4.15e-08	Dox	CAPG
2.19e-12	0.690557	0.791	0.359	4.24e-08	Dox	MFAP4
2.28e-12	0.25913	0.478	0.112	4.42e-08	Dox	ODZ4
2.67e-12	0.314831	1	1	5.18e-08	Dox	PRDX2
3.95e-12	0.804272	0.881	0.661	7.65e-08	Dox	TMEM185A
4.13e-12	0.512359	0.522	0.145	8e-08	Dox	CDH3
4.9e-12	0.267391	1	1	9.5e-08	Dox	RP5-857K21.10
6.58e-12	0.636084	0.672	0.283	1.28e-07	Dox	AC140481.1
7.62e-12	0.42345	1	0.964	1.48e-07	Dox	NDUFA6
8.77e-12	0.440009	0.985	0.859	1.7e-07	Dox	TMSB15A
1.57e-11	0.730969	0.851	0.602	3.04e-07	Dox	CDH11
2e-11	0.765185	0.433	0.105	3.87e-07	Dox	RGS13
2.02e-11	0.709642	0.836	0.438	3.92e-07	Dox	SNAI2
2.47e-11	0.283787	0.657	0.257	4.78e-07	Dox	WNT5A
3.24e-11	0.252257	0.94	0.664	6.29e-07	Dox	TSTD1
3.51e-11	0.536088	0.91	0.628	6.8e-07	Dox	SPINT2
3.87e-11	0.344427	1	1	7.51e-07	Dox	CH507-513H4.4
3.94e-11	0.35844	1	1	7.63e-07	Dox	MT-ATP6
3.97e-11	0.988508	0.881	0.582	7.7e-07	Dox	TUBB2A
4.61e-11	0.51936	0.791	0.447	8.93e-07	Dox	FAM89A
5.48e-11	0.39947	1	1	1.06e-06	Dox	HMGN2
5.82e-11	0.384513	0.925	0.704	1.13e-06	Dox	MPC2
6.03e-11	0.541468	0.94	0.938	1.17e-06	Dox	NPC2
9.8e-11	0.459928	0.657	0.253	1.9e-06	Dox	TOM1L1
1.33e-10	0.953398	0.97	0.836	2.57e-06	Dox	CTSV
1.35e-10	0.476785	0.866	0.533	2.62e-06	Dox	CYP27A1
1.47e-10	0.338114	1	1	2.84e-06	Dox	CH507-513H4.6
2e-10	0.326981	0.985	0.993	3.89e-06	Dox	SEPW1
2.22e-10	0.276077	0.299	0.049	4.29e-06	Dox	HHIPL2
2.26e-10	0.266469	0.373	0.079	4.37e-06	Dox	SEMA3C
2.35e-10	0.34133	0.776	0.388	4.55e-06	Dox	CRABP1
2.51e-10	0.58655	0.94	0.635	4.87e-06	Dox	BAMBI
2.54e-10	0.408619	0.493	0.138	4.93e-06	Dox	BMP5
2.56e-10	0.259943	0.493	0.155	4.95e-06	Dox	LPGAT1
3.19e-10	0.32402	1	1	6.18e-06	Dox	CH507-513H4.3
3.55e-10	0.282821	0.373	0.086	6.89e-06	Dox	SH3RF2
3.79e-10	0.478812	0.522	0.188	7.34e-06	Dox	ZNF611
4.7e-10	0.251561	0.328	0.062	9.1e-06	Dox	ISL1
4.7e-10	0.874463	0.881	0.911	9.1e-06	Dox	TMEM88
4.82e-10	0.417301	0.627	0.237	9.34e-06	Dox	SLC7A3
4.94e-10	0.312586	0.552	0.181	9.57e-06	Dox	DYNC1I1
5.58e-10	0.394675	0.612	0.263	1.08e-05	Dox	PALLD
6.63e-10	0.4247	0.597	0.227	1.29e-05	Dox	LHFPL2
7.57e-10	0.647056	1	0.944	1.47e-05	Dox	KRT18
1.07e-09	0.264803	1	0.997	2.07e-05	Dox	ATP5H
1.86e-09	0.350163	0.896	0.701	3.61e-05	Dox	MGST1
2.08e-09	0.330561	0.985	0.859	4.03e-05	Dox	GCSH
2.44e-09	0.430189	0.985	0.938	4.72e-05	Dox	TMEM14B
2.95e-09	0.431246	0.701	0.309	5.72e-05	Dox	GFPT2
3.52e-09	0.401131	1	1	6.82e-05	Dox	MT-CYB
3.67e-09	1.32127	0.418	0.125	7.11e-05	Dox	FGF19
4.4e-09	0.447138	0.418	0.115	8.54e-05	Dox	RASL11B
5.42e-09	0.326463	0.955	0.845	0.000104972	Dox	ARL3
6.12e-09	0.313056	1	1	0.000118576	Dox	MDK
7.72e-09	0.472915	0.866	0.641	0.000149696	Dox	TERF1
8.78e-09	0.361672	0.985	0.921	0.000170213	Dox	LSM5
9.6e-09	0.344137	0.522	0.184	0.000186055	Dox	SVEP1
1.42e-08	0.71881	0.537	0.211	0.000274471	Dox	RGS4
1.44e-08	0.416163	1	0.918	0.000279389	Dox	RCN2
1.74e-08	0.291484	1	0.993	0.00033722	Dox	RPS2
1.78e-08	0.734845	0.955	0.895	0.000344997	Dox	MAP1B
1.9e-08	0.392991	0.731	0.388	0.000367651	Dox	P3H2
2.6e-08	0.585773	0.821	0.516	0.000504033	Dox	BMPER
3.24e-08	0.292176	1	0.997	0.000628399	Dox	TXN
3.65e-08	0.318634	0.418	0.132	0.000707593	Dox	EDNRB
3.82e-08	0.375221	0.687	0.368	0.00074018	Dox	PTPN13
3.88e-08	0.337058	1	0.974	0.000751316	Dox	ANXA5
4.41e-08	0.282216	1	1	0.000854164	Dox	LRRC75A-AS1
4.53e-08	0.391264	0.567	0.237	0.000877782	Dox	SOCS2
4.58e-08	0.551641	0.91	0.694	0.000888407	Dox	TUBB2B
8.63e-08	0.356153	0.701	0.368	0.00167386	Dox	DSG2
1.05e-07	0.432511	0.866	0.635	0.00202857	Dox	IFT57
1.18e-07	0.320276	0.746	0.467	0.00228464	Dox	BSCL2
1.21e-07	0.372959	0.985	0.944	0.00234284	Dox	RANBP1
1.22e-07	0.435105	0.91	0.707	0.00236392	Dox	SLC25A1
1.32e-07	0.253077	1	1	0.00255724	Dox	PSMA2
1.4e-07	0.327075	0.507	0.22	0.00271015	Dox	NUDT10
1.68e-07	0.604374	0.313	0.086	0.00324945	Dox	FST
1.83e-07	0.308756	0.866	0.688	0.00353914	Dox	DNAJC15
1.89e-07	0.290784	0.985	0.786	0.00366716	Dox	MFAP2
2.05e-07	0.337906	0.463	0.188	0.00396792	Dox	LGR4
2.17e-07	0.524348	0.896	0.674	0.00420855	Dox	PDK1
2.33e-07	0.35476	0.657	0.332	0.00450755	Dox	GJA1
2.94e-07	0.621041	0.761	0.576	0.00570679	Dox	EMP2
3.07e-07	0.280521	1	0.997	0.00595899	Dox	MT-CO3
3.32e-07	0.532766	0.627	0.326	0.00643242	Dox	TMOD1
3.84e-07	0.294814	0.925	0.727	0.00744482	Dox	QPRT
4.06e-07	0.518846	0.701	0.49	0.00787055	Dox	CADM1
4.13e-07	0.268218	0.821	0.493	0.00801182	Dox	RNASEH2B
4.35e-07	0.326994	0.896	0.678	0.00842567	Dox	WDR34
4.63e-07	0.280949	0.358	0.115	0.00897101	Dox	ASS1
5.41e-07	0.506343	0.537	0.217	0.0104776	Dox	ACTC1
6.51e-07	0.292872	1	1	0.0126231	Dox	ATP5L
6.74e-07	0.436914	0.776	0.477	0.0130658	Dox	DSP
7.27e-07	0.333728	0.672	0.355	0.014101	Dox	CBR1
7.59e-07	0.456255	0.985	0.875	0.0147199	Dox	TPM1
8.17e-07	0.365631	1	1	0.0158314	Dox	CALM2
8.19e-07	0.399351	0.836	0.536	0.0158699	Dox	TAF9B
1.09e-06	0.290172	0.97	0.826	0.0212167	Dox	MRPL39
1.12e-06	0.286151	1	0.987	0.0216688	Dox	FKBP3
1.22e-06	0.321047	0.985	0.931	0.0237012	Dox	TPGS2
1.25e-06	0.256282	0.731	0.378	0.0242221	Dox	CAP2
1.37e-06	0.268113	0.731	0.424	0.0264808	Dox	BLVRA
1.38e-06	0.250699	0.433	0.181	0.0267294	Dox	BAG3
1.49e-06	0.322987	1	0.987	0.0288154	Dox	DSTN
1.61e-06	0.328021	0.537	0.296	0.031196	Dox	RP11-426L16.8
1.77e-06	0.290372	0.91	0.849	0.0343049	Dox	ISCA2
1.83e-06	0.257262	0.552	0.26	0.0355004	Dox	FAM122B
1.87e-06	0.297324	0.597	0.286	0.0362878	Dox	UCP2
2.12e-06	0.259953	0.418	0.155	0.0411548	Dox	PIP4K2C
2.13e-06	0.337995	0.254	0.066	0.041362	Dox	PLSCR5
2.16e-06	0.357038	0.687	0.418	0.0418226	Dox	ALDH6A1
2.29e-06	0.318675	0.776	0.546	0.0443179	Dox	PLEKHA5
2.42e-06	0.40303	0.896	0.704	0.046992	Dox	ODC1
2.44e-06	0.275817	0.97	0.885	0.0472155	Dox	H2AFV
2.7e-06	0.358782	0.567	0.293	0.0523455	Dox	UNC5C
2.9e-06	0.347551	0.239	0.059	0.0561437	Dox	LRRTM1
3.26e-06	0.348682	0.985	0.97	0.063143	Dox	SPARC
3.51e-06	0.319475	0.507	0.237	0.0679923	Dox	PTCH1
3.69e-06	0.347976	0.448	0.188	0.0714674	Dox	PXYLP1
4.65e-06	0.37853	0.761	0.51	0.0901748	Dox	PPA1
5.6e-06	0.286901	0.463	0.194	0.108485	Dox	UGT3A2
5.83e-06	0.382098	0.836	0.559	0.112938	Dox	CA14
6.77e-06	0.257704	1	0.99	0.131146	Dox	CALM3
7.02e-06	0.947129	0.403	0.164	0.136076	Dox	PGA4
7.16e-06	0.253584	0.836	0.605	0.138813	Dox	GPATCH8
8.19e-06	0.274478	0.985	0.97	0.158818	Dox	TMEM14C
8.6e-06	0.325213	0.896	0.701	0.166743	Dox	ATP2B1
9.39e-06	0.331515	0.806	0.688	0.182072	Dox	ADI1
9.61e-06	0.289159	0.657	0.375	0.186383	Dox	MYL4
9.88e-06	0.25689	0.836	0.632	0.191445	Dox	SPAG16
1.02e-05	0.351478	0.94	0.789	0.197986	Dox	CMTM7
1.1e-05	0.279256	0.507	0.243	0.214037	Dox	JADE1
1.16e-05	0.297943	0.94	0.875	0.223989	Dox	RPA3
1.26e-05	0.343276	0.433	0.214	0.243891	Dox	RP11-85G21.3
1.28e-05	0.316145	0.97	0.908	0.247943	Dox	NAE1
1.41e-05	0.374127	0.657	0.382	0.27239	Dox	EXT2
1.44e-05	0.317646	0.567	0.312	0.279134	Dox	APLF
1.54e-05	0.353617	0.91	0.763	0.299424	Dox	GMFB
1.91e-05	0.263479	1	0.947	0.371211	Dox	PSMA3
2e-05	0.559771	0.881	0.829	0.388269	Dox	FABP5
2.2e-05	0.353479	0.896	0.836	0.427349	Dox	MLLT11
2.21e-05	0.610214	1	0.997	0.42763	Dox	SNRPE
2.26e-05	0.253531	0.866	0.73	0.437485	Dox	TMEM183A
2.28e-05	0.307495	0.91	0.786	0.442723	Dox	EBP
2.6e-05	0.429224	0.284	0.099	0.503744	Dox	GUCY1A3
2.72e-05	0.251983	0.418	0.184	0.526427	Dox	ERI2
3.07e-05	0.251795	0.701	0.477	0.595386	Dox	TMEM60
3.15e-05	0.254832	1	0.997	0.610447	Dox	HSPE1
3.24e-05	0.312461	0.388	0.174	0.627979	Dox	LYPD6B
3.34e-05	0.280271	0.896	0.691	0.647034	Dox	NT5C3B
3.4e-05	0.337974	0.821	0.609	0.658186	Dox	SLC9A3R1
3.78e-05	0.252546	0.224	0.066	0.731875	Dox	P2RY6
4.15e-05	0.278377	0.91	0.757	0.805444	Dox	SNRNP25
4.43e-05	0.283783	0.806	0.549	0.858715	Dox	C20orf24
4.79e-05	0.273242	0.806	0.609	0.928649	Dox	CNDP2
4.99e-05	0.326305	0.463	0.234	0.966579	Dox	PAQR8
5.51e-05	0.455897	0.582	0.322	1	Dox	SLC40A1
5.58e-05	0.345334	0.567	0.316	1	Dox	FAM83D
5.62e-05	0.299875	0.761	0.595	1	Dox	OIP5-AS1
6.67e-05	0.281842	0.582	0.312	1	Dox	TNFRSF19
7.58e-05	0.280418	0.94	0.905	1	Dox	TMEM141
8.29e-05	0.268153	0.433	0.214	1	Dox	AFAP1L2
9.74e-05	0.498805	0.806	0.605	1	Dox	CCNB1
0.000101357	0.299768	0.94	0.895	1	Dox	SMC3
0.000102132	0.421812	0.687	0.464	1	Dox	TERF2IP
0.00010299	0.290761	0.716	0.431	1	Dox	MID1
0.000106321	0.257004	0.493	0.26	1	Dox	APOBEC3G
0.000106631	0.298424	0.761	0.556	1	Dox	MYO1B
0.000115935	0.356458	0.985	0.862	1	Dox	ANXA2
0.000117116	0.331246	0.97	0.928	1	Dox	NREP
0.000151105	0.259588	0.567	0.326	1	Dox	UMAD1
0.000157052	0.367587	0.791	0.615	1	Dox	SLC38A1
0.000158787	0.329352	0.955	0.872	1	Dox	CKS2
0.00018598	0.269585	1	0.934	1	Dox	PFN2
0.000193614	0.260192	0.881	0.717	1	Dox	HIBADH
0.00019703	0.282837	0.478	0.273	1	Dox	GPRC5C
0.000200365	0.265226	0.925	0.842	1	Dox	ALDH2
0.000210664	0.341313	0.224	0.076	1	Dox	GPR155
0.000251455	0.321602	0.746	0.526	1	Dox	UBLCP1
0.000258314	0.288443	0.746	0.609	1	Dox	PTBP2
0.000278571	0.470439	0.91	0.776	1	Dox	ACAT2
0.000282986	0.284013	0.313	0.135	1	Dox	WNT5B
0.000320067	0.310712	0.567	0.336	1	Dox	PLK1
0.00041359	0.297116	0.672	0.487	1	Dox	ST3GAL6
0.000557361	0.297407	0.836	0.658	1	Dox	PSPC1
0.000592188	0.332739	0.97	0.865	1	Dox	CMTM6
0.000596176	0.314522	0.746	0.645	1	Dox	CENPH
0.000611077	0.299501	0.313	0.141	1	Dox	RELN
0.000655657	0.453459	0.791	0.707	1	Dox	PCLAF
0.000658142	0.273845	0.403	0.207	1	Dox	TNC
0.000665323	0.292629	0.746	0.609	1	Dox	CCDC152
0.000680972	0.292196	0.91	0.832	1	Dox	IDH1
0.000709375	0.258455	1	1	1	Dox	HNRNPH1
0.000720756	0.346981	0.522	0.342	1	Dox	CDCA3
0.000723077	0.414503	0.687	0.5	1	Dox	MRS2
0.000839096	0.288171	0.433	0.24	1	Dox	CDO1
0.000929447	0.296071	0.672	0.464	1	Dox	DLGAP5
0.000946905	0.360286	0.612	0.398	1	Dox	AURKA
0.00099947	0.252438	0.791	0.711	1	Dox	GPS1
0.00100997	0.251898	0.403	0.214	1	Dox	NDNF
0.00105446	0.418667	0.597	0.398	1	Dox	TTK
0.00108456	0.396666	0.896	0.809	1	Dox	SERPINB9
0.00113023	0.27565	0.687	0.461	1	Dox	STARD7
0.00116425	0.254542	1	1	1	Dox	H2AFZ
0.00121059	0.284364	0.642	0.493	1	Dox	DBF4
0.00122162	0.340634	0.97	0.954	1	Dox	PRTG
0.00122579	0.259615	0.806	0.707	1	Dox	TGIF1
0.00140735	0.278518	0.716	0.516	1	Dox	RAD17
0.00152142	0.253946	0.522	0.316	1	Dox	CDCA2
0.00187836	0.284283	0.687	0.503	1	Dox	MELK
0.00198836	0.272014	0.716	0.589	1	Dox	XBP1
0.00204258	0.299879	0.806	0.618	1	Dox	UGP2
0.00217612	0.315887	0.313	0.171	1	Dox	ZNF433
0.00220648	0.250581	0.612	0.467	1	Dox	GATA6
0.00239086	0.395346	0.776	0.638	1	Dox	NUSAP1
0.00268464	0.35138	0.642	0.477	1	Dox	NCAPG
0.00275686	0.309797	0.552	0.385	1	Dox	CENPE
0.00281201	0.33457	0.821	0.684	1	Dox	PERP
0.00375868	0.39008	0.761	0.625	1	Dox	CCNB2
0.00384084	0.265863	0.552	0.365	1	Dox	ABLIM1
0.00474346	0.286757	0.701	0.586	1	Dox	FUT8
0.00569786	0.255743	0.597	0.438	1	Dox	H19
0.00588371	0.310359	0.91	0.849	1	Dox	KPNA2
0.00720579	0.361603	0.701	0.572	1	Dox	CDK1
0.00723913	0.253553	0.463	0.299	1	Dox	BORA
0.00870179	0.254931	0.493	0.332	1	Dox	C1GALT1
0.00928439	0.298867	0.806	0.77	1	Dox	MAD2L1
7.49e-18	1.1389	0.865	0.285	1.45e-13	Unt	LIX1
4.35e-17	0.337615	0.5	0.075	8.43e-13	Unt	IL17RD
3.56e-16	0.588684	0.692	0.216	6.91e-12	Unt	SLIT2
3.1e-15	1.14563	0.865	0.345	6e-11	Unt	CNTNAP2
6e-14	0.73317	0.558	0.138	1.16e-09	Unt	MCOLN3
6.04e-14	0.390873	0.865	0.367	1.17e-09	Unt	TNNT1
1.34e-12	0.844689	0.981	0.893	2.59e-08	Unt	CRABP2
1.77e-12	1.5906	0.885	0.536	3.43e-08	Unt	GPC3
1.16e-11	1.0014	0.769	0.32	2.24e-07	Unt	CFC1
1.26e-11	0.32297	0.519	0.144	2.45e-07	Unt	URAD
2.61e-11	0.389998	0.865	0.417	5.07e-07	Unt	BLVRA
7.99e-11	0.291746	0.385	0.075	1.55e-06	Unt	ALPL
9.66e-11	0.616886	0.981	0.542	1.87e-06	Unt	KRT19
1.06e-10	0.846327	0.654	0.254	2.06e-06	Unt	CCBE1
1.06e-10	0.497294	0.731	0.292	2.06e-06	Unt	AC140481.1
1.46e-10	0.307297	0.404	0.082	2.83e-06	Unt	HOXA1
2.01e-10	0.698738	0.5	0.138	3.9e-06	Unt	PAMR1
2.65e-10	0.596426	0.635	0.251	5.14e-06	Unt	CDX2
3.13e-10	0.333095	0.423	0.1	6.06e-06	Unt	NAV2
3.47e-10	0.773577	0.731	0.348	6.72e-06	Unt	CDH2
6.83e-10	0.300994	1	1	1.32e-05	Unt	PRDX2
8.43e-10	0.272033	0.808	0.401	1.63e-05	Unt	DMKN
1.27e-09	0.692486	1	0.918	2.47e-05	Unt	KRT8
1.58e-09	0.5476	0.442	0.122	3.07e-05	Unt	WNT5B
1.68e-09	0.438828	0.654	0.276	3.25e-05	Unt	WNT5A
1.94e-09	0.705183	0.212	0.022	3.77e-05	Unt	CDH6
2.23e-09	0.289555	0.788	0.404	4.33e-05	Unt	CRABP1
2.44e-09	0.68588	0.885	0.492	4.72e-05	Unt	CXADR
3.83e-09	0.681868	0.769	0.382	7.42e-05	Unt	MFAP4
4.35e-09	0.461651	0.538	0.194	8.44e-05	Unt	RND3
8.46e-09	0.828821	0.865	0.633	0.000163934	Unt	HAS2
9.79e-09	0.295897	0.904	0.564	0.000189839	Unt	COL6A1
1.06e-08	0.322896	0.423	0.116	0.000205551	Unt	LRRC49
1.25e-08	0.292842	1	0.991	0.000241841	Unt	RP11-572P18.1
1.26e-08	0.592518	0.212	0.025	0.000244006	Unt	WNT8A
1.3e-08	0.518975	0.846	0.492	0.000251697	Unt	RAD50
1.73e-08	0.464967	1	0.997	0.000334825	Unt	PKM
3.92e-08	0.300685	0.615	0.276	0.000760785	Unt	FOXH1
4.61e-08	0.251943	1	1	0.000893366	Unt	FTH1
5.85e-08	0.292367	0.365	0.1	0.00113311	Unt	PRSS8
6.65e-08	0.291699	1	1	0.00129006	Unt	NPM1
7.91e-08	0.445996	0.942	0.699	0.00153292	Unt	TUBB2B
8.24e-08	0.505196	0.962	0.853	0.00159727	Unt	FAM213A
1.1e-07	0.314299	0.327	0.082	0.0021412	Unt	PTPRZ1
1.13e-07	0.637169	0.365	0.1	0.00218827	Unt	PPP1R3C
1.3e-07	0.358467	0.654	0.273	0.00252167	Unt	TOM1L1
1.34e-07	0.667758	0.788	0.505	0.00259368	Unt	HAND1
1.37e-07	0.540721	0.904	0.605	0.00265451	Unt	CDH11
1.43e-07	0.817476	0.423	0.129	0.0027814	Unt	NPY
1.56e-07	0.785285	0.692	0.329	0.00303373	Unt	TMOD1
2.54e-07	0.418818	0.827	0.536	0.00492834	Unt	AC092296.1
2.61e-07	0.339318	0.538	0.223	0.00505947	Unt	PEG10
2.72e-07	0.466802	1	0.925	0.00528171	Unt	NREP
2.97e-07	0.388772	0.769	0.423	0.00576212	Unt	GULP1
3.22e-07	0.340058	1	0.991	0.0062388	Unt	PRDX6
3.48e-07	0.488706	0.673	0.332	0.00674782	Unt	GFPT2
3.51e-07	0.412857	0.808	0.489	0.00680963	Unt	AIF1L
4.28e-07	0.697015	0.308	0.078	0.00828736	Unt	TDGF1
4.7e-07	0.536194	0.404	0.125	0.00910268	Unt	PLP1
4.71e-07	0.262705	1	1	0.0091347	Unt	BSG
4.91e-07	0.356583	0.635	0.292	0.00951748	Unt	FREM1
4.91e-07	0.259694	0.115	0.006	0.00951926	Unt	PPP1R17
5.26e-07	0.444513	0.865	0.577	0.0102016	Unt	SALL4
5.33e-07	0.367992	0.481	0.182	0.0103368	Unt	ALPK2
6.16e-07	0.310491	1	0.862	0.0119462	Unt	GCSH
7.1e-07	0.728676	0.827	0.696	0.0137728	Unt	PDK1
7.13e-07	0.397058	0.846	0.476	0.01382	Unt	CADM1
7.21e-07	0.632614	0.731	0.48	0.0139858	Unt	BMP4
7.55e-07	0.467977	0.75	0.392	0.0146337	Unt	CAP2
8.99e-07	0.3204	0.635	0.326	0.0174209	Unt	GCHFR
9.61e-07	0.613061	0.904	0.674	0.0186364	Unt	DUSP6
9.93e-07	0.571172	0.654	0.357	0.0192479	Unt	ABLIM1
1.05e-06	0.280515	1	0.966	0.0202598	Unt	CBX3
1.24e-06	0.292718	0.288	0.069	0.0240426	Unt	MAOA
1.4e-06	0.251792	1	1	0.0270435	Unt	LRRC75A-AS1
1.73e-06	0.31737	0.808	0.508	0.0335327	Unt	CAPG
1.77e-06	0.695012	0.346	0.113	0.0343133	Unt	OTX2
1.78e-06	0.581343	0.846	0.639	0.0345113	Unt	SERINC5
1.91e-06	0.377084	0.942	0.868	0.0369704	Unt	NIPSNAP1
1.91e-06	0.465901	0.558	0.251	0.0369882	Unt	LHFPL2
1.95e-06	0.536587	0.462	0.172	0.0378826	Unt	CDH3
2.09e-06	0.326803	0.981	0.953	0.0405553	Unt	PEBP1
2.25e-06	1.06421	0.885	0.831	0.0435799	Unt	MEST
2.56e-06	0.381678	0.942	0.871	0.0495928	Unt	TMSB15A
2.74e-06	0.29577	0.346	0.113	0.0531238	Unt	POU5F1
2.81e-06	0.314215	0.5	0.207	0.0544619	Unt	L1TD1
2.93e-06	0.517813	1	0.89	0.0567979	Unt	MAP1B
3.34e-06	0.395378	0.904	0.677	0.0648399	Unt	PERP
3.55e-06	0.360543	0.981	0.878	0.0688022	Unt	CLNS1A
4.12e-06	0.46327	0.942	0.702	0.0797731	Unt	ATP2B1
4.21e-06	0.3498	0.654	0.348	0.0815708	Unt	GJA1
4.71e-06	0.260477	0.865	0.517	0.0912351	Unt	MAGED4B
4.98e-06	0.600753	0.519	0.229	0.0966223	Unt	RGS4
5.03e-06	0.315625	0.385	0.135	0.0974908	Unt	ZNF20
5.65e-06	0.443359	0.712	0.429	0.109468	Unt	LANCL1
6.07e-06	0.28816	0.615	0.295	0.117576	Unt	RAB3B
6.29e-06	0.359981	0.981	0.884	0.121897	Unt	EIF4B
6.34e-06	0.275473	1	0.997	0.122895	Unt	LDHB
6.38e-06	0.397918	0.404	0.141	0.123725	Unt	FGF19
6.58e-06	0.83347	0.135	0.016	0.12755	Unt	LEFTY2
6.85e-06	0.285653	0.885	0.602	0.132819	Unt	ENAH
6.88e-06	0.490211	0.808	0.608	0.133279	Unt	TUBB2A
6.93e-06	0.410978	0.288	0.085	0.134404	Unt	FRZB
6.94e-06	0.424152	1	0.947	0.134593	Unt	KRT18
7.05e-06	0.379755	0.615	0.342	0.136656	Unt	NUDT11
8.13e-06	0.306237	1	0.969	0.157562	Unt	APEX1
8.17e-06	0.25309	0.288	0.082	0.158439	Unt	SLC6A15
8.29e-06	0.580094	0.769	0.423	0.160642	Unt	RGS2
9.26e-06	0.416083	0.577	0.304	0.179436	Unt	UCP2
9.62e-06	0.455073	0.327	0.11	0.186435	Unt	LIPG
9.8e-06	0.453627	0.923	0.79	0.190027	Unt	IVNS1ABP
9.91e-06	0.307893	0.981	0.925	0.192054	Unt	PPT1
1.31e-05	0.332872	0.269	0.078	0.254713	Unt	COL2A1
1.33e-05	0.666699	0.231	0.056	0.257625	Unt	LGI1
1.43e-05	0.309141	0.692	0.389	0.277969	Unt	PEX2
1.46e-05	0.302651	1	1	0.282762	Unt	SNRPN
1.47e-05	0.324018	0.923	0.771	0.284705	Unt	WDR75
1.5e-05	0.25563	0.288	0.085	0.291135	Unt	SFRP2
1.55e-05	0.332177	0.981	0.922	0.301177	Unt	PAICS
1.76e-05	0.389453	0.385	0.144	0.340703	Unt	CYB5D1
1.88e-05	0.33091	0.904	0.702	0.36454	Unt	SKP2
2.03e-05	0.439964	0.846	0.552	0.392602	Unt	CYP27A1
2.22e-05	0.309753	0.788	0.602	0.431145	Unt	ZNF738
2.23e-05	0.365965	0.962	0.944	0.43263	Unt	GNAS
2.91e-05	0.258814	0.981	0.893	0.564077	Unt	COA1
3.1e-05	0.296566	0.442	0.194	0.601564	Unt	PCSK7
3.11e-05	0.52446	0.962	0.934	0.603017	Unt	ID2
3.46e-05	0.551173	0.654	0.398	0.671552	Unt	PDGFRA
3.54e-05	0.384613	0.154	0.028	0.685801	Unt	CYP26A1
4.39e-05	0.31335	0.692	0.448	0.85037	Unt	ELOVL6
4.41e-05	0.304571	0.981	0.881	0.855149	Unt	ALDH7A1
4.71e-05	0.408186	0.981	0.953	0.913906	Unt	PRTG
4.93e-05	0.337273	0.808	0.571	0.956628	Unt	ZMYM2
5.09e-05	0.277925	0.635	0.361	0.986964	Unt	PIAS3
6.12e-05	0.30697	0.5	0.263	1	Unt	ZNF397
6.12e-05	0.376588	0.769	0.558	1	Unt	PLEKHA5
6.16e-05	0.358172	0.5	0.245	1	Unt	SDC2
6.59e-05	0.388527	1	0.937	1	Unt	PFN2
6.62e-05	0.329747	0.135	0.022	1	Unt	NODAL
7.04e-05	0.335896	1	0.997	1	Unt	PSAP
7.49e-05	0.258003	0.808	0.646	1	Unt	SPAG16
7.61e-05	0.73256	0.75	0.589	1	Unt	SLC2A1
8.06e-05	0.367058	0.673	0.401	1	Unt	GREB1L
8.72e-05	0.258193	0.635	0.392	1	Unt	PNPLA4
8.88e-05	0.252281	1	1	1	Unt	PTMA
8.91e-05	0.447015	0.885	0.755	1	Unt	MSH6
8.98e-05	0.283556	1	1	1	Unt	SET
8.99e-05	0.386782	0.731	0.473	1	Unt	SNAI2
8.99e-05	0.514759	0.827	0.687	1	Unt	PSAT1
0.000105007	0.29504	0.654	0.367	1	Unt	EFHC1
0.000106453	0.377379	0.462	0.223	1	Unt	ARG2
0.000112156	0.324502	0.404	0.188	1	Unt	PGF
0.000121696	0.433505	0.596	0.345	1	Unt	DHCR7
0.000122792	0.426751	0.577	0.351	1	Unt	PJA1
0.000145867	0.25512	0.981	0.969	1	Unt	SRSF10
0.000150788	0.250428	0.962	0.853	1	Unt	MRPL50
0.000152335	0.269389	0.808	0.577	1	Unt	CA14
0.000160089	0.373591	0.692	0.451	1	Unt	DST
0.000164272	0.354002	0.692	0.411	1	Unt	P3H2
0.000171887	0.328333	0.558	0.307	1	Unt	UNC5C
0.000198755	0.313696	0.942	0.903	1	Unt	CSE1L
0.000208034	0.317673	0.846	0.652	1	Unt	SPINT2
0.000208241	0.42332	0.904	0.784	1	Unt	ACAT2
0.000212549	0.30462	0.846	0.715	1	Unt	SLC25A36
0.000245254	0.272813	0.904	0.737	1	Unt	AIMP1
0.000253142	0.299268	0.981	0.925	1	Unt	RCN2
0.000272161	0.252835	1	0.959	1	Unt	FBLN1
0.000295465	0.341746	0.558	0.323	1	Unt	DHCR24
0.000303928	0.333409	0.635	0.395	1	Unt	DSG2
0.000313582	0.263818	0.981	0.796	1	Unt	MFAP2
0.000317133	0.464408	0.904	0.837	1	Unt	IDH1
0.000345151	0.337496	0.692	0.492	1	Unt	ST3GAL6
0.000347695	0.314135	0.846	0.665	1	Unt	PARP2
0.000373395	0.472589	0.596	0.398	1	Unt	PTPN13
0.000388586	0.26017	0.962	0.787	1	Unt	UGDH
0.000428175	0.326789	0.327	0.144	1	Unt	CTHRC1
0.000444042	0.297474	0.788	0.583	1	Unt	EXTL2
0.000464224	0.282209	0.865	0.649	1	Unt	COX11
0.000472127	0.255442	0.423	0.21	1	Unt	UBXN2B
0.000503414	0.327107	0.673	0.426	1	Unt	AK4
0.000551927	0.256492	0.615	0.379	1	Unt	CBR1
0.000592421	0.266216	0.365	0.163	1	Unt	CECR1
0.000607349	0.375579	0.615	0.433	1	Unt	CCDC138
0.000634971	0.369023	0.635	0.461	1	Unt	PREPL
0.000736814	0.305667	0.538	0.313	1	Unt	MCCC1
0.000760643	0.329136	1	0.9	1	Unt	NASP
0.000764441	0.263038	0.423	0.219	1	Unt	ZRANB3
0.000774272	0.302459	0.519	0.329	1	Unt	HOXB-AS3
0.000835817	0.351832	0.558	0.323	1	Unt	PKP2
0.000877958	0.279524	0.577	0.379	1	Unt	EXOSC2
0.000885409	0.283909	0.827	0.721	1	Unt	LMAN1
0.000920917	0.254547	0.481	0.279	1	Unt	ERI1
0.000941812	0.348908	0.423	0.213	1	Unt	TNC
0.000945032	0.293247	1	0.912	1	Unt	MAGED1
0.00101068	0.358693	0.654	0.483	1	Unt	CBS
0.00101437	0.270384	0.923	0.85	1	Unt	KDM5B
0.00102332	0.378168	0.577	0.373	1	Unt	ZNF627
0.0010342	0.319385	0.885	0.815	1	Unt	ACAA2
0.00107743	0.252413	0.308	0.135	1	Unt	ASS1
0.0011085	0.280037	0.519	0.298	1	Unt	ARHGAP12
0.00132382	0.474282	0.212	0.078	1	Unt	ST6GALNAC5
0.00137087	0.312109	0.75	0.567	1	Unt	ZNF146
0.00150858	0.289087	0.865	0.768	1	Unt	NELFCD
0.00151118	0.280957	0.538	0.351	1	Unt	SALL1
0.00153784	0.276781	0.808	0.592	1	Unt	CELF1
0.00175433	0.260918	0.769	0.652	1	Unt	WDR12
0.00183384	0.259127	0.923	0.853	1	Unt	VPS35
0.00183696	0.313406	0.827	0.743	1	Unt	WLS
0.00186161	0.352927	0.885	0.831	1	Unt	FABP5
0.00187637	0.28358	0.654	0.514	1	Unt	TWSG1
0.00190363	0.302246	0.769	0.646	1	Unt	CCNB1IP1
0.002062	0.297353	0.365	0.176	1	Unt	BMP5
0.00213282	0.287097	0.731	0.495	1	Unt	AARS
0.00223433	0.277501	0.462	0.266	1	Unt	TFRC
0.00251502	0.316374	0.808	0.621	1	Unt	SLC38A1
0.00270869	0.286433	0.827	0.768	1	Unt	IPO5
0.00285071	0.265542	0.538	0.348	1	Unt	ZNF721
0.00285662	0.310966	0.635	0.429	1	Unt	TMEM106B
0.00327087	0.302028	0.788	0.715	1	Unt	TGIF1
0.00345444	0.257696	0.481	0.307	1	Unt	SPG11
0.00362443	0.264578	0.962	0.871	1	Unt	NCBP2
0.00364182	0.388688	0.962	0.912	1	Unt	PAPSS1
0.00366082	0.294586	0.615	0.464	1	Unt	TRMT11
0.00368036	0.269758	0.962	0.94	1	Unt	TSPAN6
0.00369607	0.346484	0.731	0.542	1	Unt	UNG
0.00369985	0.292951	1	0.984	1	Unt	LDHA
0.00378976	0.296315	0.538	0.348	1	Unt	HEPH
0.00393799	0.268437	0.885	0.837	1	Unt	DDX46
0.00402812	0.371981	0.346	0.194	1	Unt	TPBG
0.00408687	0.261198	0.673	0.561	1	Unt	ZFAND1
0.00421635	0.53863	0.308	0.163	1	Unt	DLK1
0.00445947	0.284968	0.981	0.824	1	Unt	MLLT11
0.00450767	0.259815	1	0.928	1	Unt	CANX
0.00490449	0.271978	0.596	0.47	1	Unt	SNHG1
0.00526309	0.315482	0.731	0.633	1	Unt	SLC9A3R1
0.00578668	0.308915	0.885	0.862	1	Unt	GTF3A
0.00616433	0.284211	0.154	0.053	1	Unt	RSPO3
0.00635973	0.337497	0.942	0.846	1	Unt	METAP2
0.00645204	0.302487	0.577	0.408	1	Unt	NLN
0.00674342	0.265174	0.327	0.188	1	Unt	INPP5B
0.00679298	0.262885	0.596	0.47	1	Unt	HOXB6
0.00694606	0.270892	0.673	0.577	1	Unt	PTPN2
0.00705814	0.319814	0.442	0.285	1	Unt	SLC7A3
0.00720487	0.437034	0.923	0.878	1	Unt	SCD
0.00795022	0.266825	0.865	0.765	1	Unt	CPSF3
0.00822659	0.303859	0.462	0.301	1	Unt	DIEXF
0.00910352	0.381864	0.827	0.809	1	Unt	CYB5A

## Sheet: Mesodermal S2 Dox vs Unt
Table S3. scRNA-Seq marker list Untreated vs Dox for Mesodermal S1, related to Figure 4.
p_val	avg_logFC	pct.1	pct.2	p_val_adj	cluster	gene
2.86e-13	0.645079	0.333	0.02	5.55e-09	Dox	HTR1E
7.62e-11	0.605396	0.333	0.029	1.48e-06	Dox	RSPO2
1.16e-07	0.493906	1	0.997	0.00225471	Dox	PPIB
4.15e-07	1.1071	0.381	0.069	0.00804533	Dox	SLC39A2
1.38e-06	1.07931	0.19	0.017	0.0267619	Dox	SST
1.41e-06	0.735737	0.714	0.243	0.0273921	Dox	PITX2
1.62e-06	0.456532	1	1	0.0313138	Dox	MDK
1.84e-06	0.851753	0.143	0.009	0.0356711	Dox	NTRK2
1.96e-06	1.47895	0.476	0.131	0.037936	Dox	COL6A3
2.03e-06	0.393428	0.333	0.06	0.0393703	Dox	OGN
2.03e-06	0.83499	0.762	0.357	0.0393787	Dox	PPIC
2.18e-06	0.449521	1	0.994	0.042327	Dox	B2M
3.5e-06	0.378041	1	0.997	0.0677728	Dox	PDIA6
4.32e-06	0.587075	0.714	0.286	0.0836743	Dox	CCDC80
7.01e-06	0.355291	0.524	0.16	0.135969	Dox	ZYG11B
1.01e-05	0.626219	0.238	0.034	0.195985	Dox	ABCA8
1.4e-05	1.6409	0.667	0.297	0.271212	Dox	COL3A1
2.02e-05	0.272393	0.381	0.091	0.391	Dox	TUB
2.09e-05	0.270694	0.19	0.023	0.405039	Dox	CRISPLD2
3.26e-05	0.870519	0.619	0.286	0.63249	Dox	TNNI1
3.38e-05	0.695306	0.905	0.483	0.65579	Dox	NID2
3.42e-05	0.320441	0.952	0.691	0.663696	Dox	PEMT
3.75e-05	1.02287	0.81	0.466	0.727543	Dox	COL1A1
4.07e-05	0.382453	0.905	0.554	0.789491	Dox	NDFIP2
4.55e-05	0.651976	0.238	0.04	0.881507	Dox	HGF
5.4e-05	0.565621	0.952	0.591	1	Dox	XBP1
5.43e-05	1.93178	0.333	0.083	1	Dox	IGFBP3
5.73e-05	0.421027	0.286	0.06	1	Dox	TNNT2
6.49e-05	0.273767	0.571	0.194	1	Dox	NKX2-5
6.9e-05	0.533384	1	0.934	1	Dox	KDELR2
8.16e-05	0.433975	1	0.966	1	Dox	EIF4EBP1
8.23e-05	0.380351	1	0.969	1	Dox	RAC1
0.000107267	0.390054	0.619	0.254	1	Dox	KDELR3
0.000110483	0.398177	0.429	0.14	1	Dox	AC004945.2
0.000131672	0.524283	0.19	0.029	1	Dox	RGS1
0.000132989	0.445068	0.857	0.526	1	Dox	MXRA8
0.000161962	0.532132	1	1	1	Dox	TMSB4X
0.000162064	0.638293	0.81	0.497	1	Dox	AXL
0.000179359	0.419107	1	0.814	1	Dox	AHSA1
0.000196752	0.259123	0.381	0.111	1	Dox	TMEM200A
0.000199954	1.38711	0.571	0.257	1	Dox	ACTC1
0.000202846	0.659076	1	0.971	1	Dox	SPARC
0.000283519	0.363817	0.905	0.709	1	Dox	GNPDA1
0.000302929	0.377583	1	0.974	1	Dox	NME4
0.000336078	0.342479	0.619	0.289	1	Dox	MAPKAPK3
0.000339116	0.263304	1	0.997	1	Dox	PDIA3
0.0003691	0.660035	0.238	0.051	1	Dox	GFRA3
0.000437068	0.600742	0.952	0.823	1	Dox	P4HA1
0.000458637	0.28616	1	0.994	1	Dox	OSTC
0.000480891	0.863991	0.952	0.891	1	Dox	TPM1
0.000548528	0.296264	1	0.946	1	Dox	PMF1
0.000557271	0.465479	0.905	0.68	1	Dox	DOK4
0.00065213	0.407685	0.143	0.02	1	Dox	ENTPD3
0.000688869	0.387584	1	0.811	1	Dox	MFAP2
0.00069002	0.467373	1	0.92	1	Dox	MAGED1
0.000709377	0.388826	0.571	0.269	1	Dox	FBLN2
0.000768625	0.370736	0.762	0.411	1	Dox	STX3
0.000783114	0.378977	0.905	0.814	1	Dox	QDPR
0.000816268	0.363902	0.429	0.16	1	Dox	CCNE2
0.000824008	0.348956	1	1	1	Dox	HSP90B1
0.000890627	0.328408	1	0.809	1	Dox	SERINC3
0.000916755	0.311883	0.619	0.277	1	Dox	SEC24D
0.000922425	0.270357	1	1	1	Dox	CD63
0.000936233	0.471059	1	0.971	1	Dox	P4HB
0.000967193	0.951989	0.905	0.691	1	Dox	FN1
0.000978804	0.46329	1	0.954	1	Dox	SNX3
0.00105888	0.360228	0.952	0.837	1	Dox	LRPAP1
0.00111919	0.323357	1	0.986	1	Dox	MGST3
0.00127002	0.366838	0.571	0.286	1	Dox	ETV2
0.00131397	0.48357	1	0.94	1	Dox	TSPAN6
0.00134005	0.268485	0.571	0.263	1	Dox	LAMB2
0.001379	0.374633	0.19	0.04	1	Dox	MOXD1
0.00138406	0.38974	1	0.991	1	Dox	HSPA5
0.00140427	0.262954	1	0.983	1	Dox	ARF4
0.00142585	0.253231	0.905	0.714	1	Dox	TMED1
0.00147015	0.296979	0.524	0.249	1	Dox	SNX9
0.00184111	0.343679	0.714	0.426	1	Dox	ST3GAL1
0.00185692	0.433484	1	0.951	1	Dox	KRT18
0.00191344	0.303879	0.19	0.04	1	Dox	POSTN
0.00193972	0.521743	0.905	0.711	1	Dox	SEC61A1
0.00201392	0.353141	0.905	0.869	1	Dox	CST3
0.00217901	0.272671	0.333	0.111	1	Dox	BNC2
0.00218565	0.440769	0.381	0.149	1	Dox	PDPN
0.00221691	0.297734	1	0.657	1	Dox	EDIL3
0.00242981	0.307912	0.619	0.289	1	Dox	MYD88
0.00270551	0.278829	0.81	0.52	1	Dox	POLR3D
0.00336908	0.594571	0.857	0.68	1	Dox	BAMBI
0.00342299	0.314044	0.667	0.377	1	Dox	AHCYL1
0.00351133	0.513587	0.619	0.383	1	Dox	CHN1
0.00352603	1.22628	0.476	0.237	1	Dox	LUM
0.00372197	0.479608	0.619	0.366	1	Dox	TMOD1
0.00401712	0.255919	0.286	0.094	1	Dox	TRIM4
0.00402546	0.437245	0.952	0.869	1	Dox	COPB2
0.00406291	0.370253	1	1	1	Dox	IFITM2
0.00411375	0.259547	0.238	0.069	1	Dox	OLFM3
0.0041278	0.478546	0.524	0.277	1	Dox	COL4A6
0.00434423	0.453456	0.238	0.066	1	Dox	DKK1
0.00441618	0.710313	0.619	0.423	1	Dox	PCOLCE
0.00464394	0.258418	0.762	0.463	1	Dox	SLC31A1
0.0049767	0.584373	0.762	0.494	1	Dox	SNAI2
0.00502982	0.672784	0.667	0.431	1	Dox	FEZ1
0.00505846	0.255082	1	0.897	1	Dox	MTCH1
0.005071	0.469021	1	0.926	1	Dox	KRT8
0.00539502	0.36001	0.857	0.746	1	Dox	ECD
0.00541788	0.38687	1	0.974	1	Dox	PLIN2
0.00549381	0.265857	0.381	0.16	1	Dox	DPP3
0.00557274	0.253392	0.143	0.029	1	Dox	SCGN
0.00622101	0.253247	0.19	0.049	1	Dox	CXCL12
0.00630172	0.454379	1	0.909	1	Dox	ITM2C
0.00639876	0.299343	1	0.971	1	Dox	TMEM14C
0.00650358	0.526355	0.857	0.643	1	Dox	CREG1
0.00716799	0.526398	1	0.963	1	Dox	IFITM1
0.00801052	0.5251	0.857	0.729	1	Dox	ATP2B1
0.00817728	0.286551	0.857	0.589	1	Dox	ZNF622
0.00836767	0.287241	0.857	0.631	1	Dox	CNDP2
0.00867721	0.572573	0.333	0.149	1	Dox	MATN2
0.00876087	0.276369	0.762	0.551	1	Dox	USP4
0.0088283	0.337725	0.667	0.411	1	Dox	MYL4
0.0089732	0.309997	0.81	0.694	1	Dox	ARL1
0.00910001	0.297869	0.762	0.526	1	Dox	CHORDC1
0.00920372	0.302477	0.857	0.634	1	Dox	VPS41
0.00960768	0.262226	0.952	0.94	1	Dox	PDIA4
0.00973487	0.544658	0.667	0.443	1	Dox	PLOD2
0.00973523	0.394614	0.714	0.477	1	Dox	P4HA2
0.009974	0.337898	0.952	0.814	1	Dox	FUCA2
9.28e-15	0.661512	0.778	0.236	1.8e-10	Unt	ETV2
4.76e-14	0.928686	1	0.972	9.23e-10	Unt	PLIN2
9.57e-14	0.623212	0.933	0.525	1.85e-09	Unt	NDFIP2
2.03e-11	0.760791	1	0.936	3.93e-07	Unt	TSPAN6
7.37e-11	0.550361	0.844	0.436	1.43e-06	Unt	COL1A1
4.7e-10	0.689228	0.578	0.206	9.11e-06	Unt	EHD3
6.9e-10	0.772019	1	0.948	1.34e-05	Unt	KRT18
1.13e-09	0.569987	1	1	2.2e-05	Unt	HSP90B1
2.65e-09	0.654903	0.978	0.963	5.15e-05	Unt	HAPLN1
4.84e-09	0.34178	0.4	0.098	9.38e-05	Unt	ZAP70
5.99e-09	0.571034	0.6	0.221	0.000116192	Unt	F2RL1
1.26e-08	0.315602	0.289	0.049	0.000244086	Unt	SIGLEC15
1.52e-08	0.429956	0.978	0.957	0.000294168	Unt	TMEM98
1.53e-08	0.717576	0.844	0.506	0.000297166	Unt	TGFBI
2.15e-08	0.376301	0.578	0.196	0.000417268	Unt	TNC
3.27e-08	1.30057	0.556	0.209	0.000633336	Unt	LUM
3.49e-08	0.392138	0.978	0.966	0.000676498	Unt	EIF4EBP1
3.85e-08	0.460883	1	0.997	0.000745664	Unt	ITGB1
6.94e-08	0.458233	0.756	0.38	0.00134578	Unt	MYL4
7.4e-08	0.56037	1	0.933	0.00143458	Unt	FSTL1
1.75e-07	0.351869	1	0.902	0.00340138	Unt	ITM2C
1.77e-07	0.450852	1	0.963	0.00343067	Unt	KDR
3.29e-07	0.46379	0.4	0.117	0.0063871	Unt	COL6A3
3.9e-07	0.296928	1	0.997	0.00756506	Unt	TPM4
4.01e-07	1.07609	0.6	0.279	0.00777412	Unt	COL3A1
4.43e-07	0.641257	0.911	0.62	0.00859105	Unt	CREG1
4.62e-07	0.449513	1	0.936	0.00895459	Unt	PNN
4.63e-07	0.375393	1	0.997	0.00897597	Unt	PPIB
8.29e-07	0.561322	1	0.975	0.016075	Unt	SLC2A3
1.02e-06	0.780228	0.578	0.276	0.0197958	Unt	CTSK
1.37e-06	0.357906	0.822	0.383	0.0265127	Unt	MFAP4
1.42e-06	0.262656	0.533	0.215	0.0275688	Unt	RP11-85G21.3
1.5e-06	0.386278	0.578	0.273	0.0289853	Unt	CCDC80
1.6e-06	0.541265	0.911	0.626	0.0310908	Unt	MCM6
1.63e-06	0.430778	0.578	0.298	0.0315154	Unt	AGPAT2
2.73e-06	0.492192	1	0.92	0.0528591	Unt	KRT8
3.27e-06	0.477569	0.711	0.396	0.0634537	Unt	PCOLCE
4.08e-06	0.572555	0.778	0.469	0.0791457	Unt	UAP1
4.28e-06	0.340934	0.867	0.623	0.0829096	Unt	PLSCR1
4.39e-06	0.534581	0.956	0.801	0.0851397	Unt	SERINC3
4.39e-06	0.411889	0.733	0.429	0.0851914	Unt	H19
4.98e-06	0.393887	0.667	0.359	0.0965721	Unt	SLC39A6
4.99e-06	0.324309	1	0.994	0.0968149	Unt	B2M
5.7e-06	0.554221	0.689	0.387	0.110507	Unt	TAL1
5.91e-06	0.442506	1	0.985	0.114642	Unt	LDHA
7.73e-06	0.349757	1	0.914	0.149821	Unt	MAGED1
8.04e-06	0.270113	1	1	0.155801	Unt	CNN3
9.62e-06	0.403383	0.933	0.84	0.186578	Unt	MCM7
1.23e-05	0.514401	0.422	0.156	0.2388	Unt	PAMR1
1.27e-05	0.539941	1	0.991	0.246609	Unt	HSPA5
1.64e-05	0.420657	0.911	0.715	0.318468	Unt	GLA
2.03e-05	0.396364	0.889	0.666	0.393152	Unt	DOK4
2.2e-05	0.352288	0.956	0.718	0.426041	Unt	WIPI1
2.32e-05	0.303166	0.978	0.988	0.450231	Unt	COPS6
2.66e-05	0.312327	0.911	0.696	0.515272	Unt	SEC61A1
2.92e-05	0.389975	0.667	0.34	0.566038	Unt	GFPT2
2.92e-05	0.259744	1	0.994	0.566386	Unt	S100A11
3e-05	0.453531	0.778	0.482	0.582319	Unt	ST6GALNAC3
3.37e-05	0.389157	1	0.969	0.6533	Unt	SPARC
3.45e-05	0.484025	0.6	0.356	0.668386	Unt	SCG3
3.65e-05	0.542332	1	0.88	0.707842	Unt	TPM1
3.85e-05	0.288245	0.978	0.911	0.747102	Unt	VBP1
4.14e-05	0.326552	0.978	0.994	0.802954	Unt	CCT6A
5.11e-05	0.254743	1	0.982	0.990831	Unt	SRSF7
5.37e-05	0.352606	1	0.887	1	Unt	PTP4A1
5.65e-05	0.261655	1	0.96	1	Unt	HIGD1A
6.15e-05	0.438203	1	0.905	1	Unt	TUBB6
6.25e-05	0.55142	0.978	0.853	1	Unt	ASH2L
6.95e-05	0.287265	0.467	0.215	1	Unt	TNFRSF10C
7.19e-05	0.252775	0.822	0.574	1	Unt	TMEM243
8.1e-05	0.584301	0.8	0.656	1	Unt	CA2
9.62e-05	0.310598	0.978	0.991	1	Unt	CALU
0.00010258	0.285183	1	0.975	1	Unt	ANXA5
0.000121605	0.289109	1	0.994	1	Unt	PGAM1
0.000124579	0.275995	1	1	1	Unt	2003-08-31
0.000133938	0.307332	0.489	0.242	1	Unt	RGS16
0.000137383	0.303158	0.933	0.807	1	Unt	MFAP2
0.000139813	0.334263	0.378	0.147	1	Unt	ANGPT2
0.000163914	0.372098	0.333	0.132	1	Unt	ALCAM
0.000169184	0.351661	0.911	0.748	1	Unt	PFKP
0.000175511	0.30095	0.978	0.948	1	Unt	ILK
0.000181004	0.460538	0.444	0.193	1	Unt	CYR61
0.00018688	0.508151	0.733	0.475	1	Unt	NID2
0.000190157	0.312049	0.956	0.825	1	Unt	IDI1
0.000201038	0.306473	0.333	0.126	1	Unt	PGA5
0.000252514	0.324323	0.533	0.313	1	Unt	UTP14A
0.000303426	0.388712	0.867	0.718	1	Unt	ATP2B1
0.00031717	0.258499	0.578	0.316	1	Unt	UBL4A
0.000343071	0.33427	1	1	1	Unt	TMSB4X
0.000353308	0.300865	0.778	0.607	1	Unt	SLC1A5
0.00035813	0.308051	0.956	0.798	1	Unt	SBDS
0.000383544	0.275913	0.933	0.699	1	Unt	SURF4
0.000407585	0.263972	0.356	0.16	1	Unt	TCF19
0.000465908	0.36185	0.822	0.623	1	Unt	SLC9A3R1
0.000513458	0.281641	0.978	0.917	1	Unt	DENR
0.000575612	0.269048	0.978	0.905	1	Unt	NASP
0.000579233	0.61927	0.467	0.248	1	Unt	AP001629.8
0.00064274	0.318406	1	0.96	1	Unt	FBLN1
0.000646284	0.29936	1	0.963	1	Unt	CALD1
0.000660829	0.291281	0.644	0.414	1	Unt	CAP2
0.000677164	0.329386	0.933	0.837	1	Unt	HAT1
0.000738388	0.334665	0.867	0.721	1	Unt	P3H1
0.000771834	0.314896	0.556	0.31	1	Unt	FREM1
0.000775674	0.410658	1	0.929	1	Unt	ID2
0.000785333	0.36439	0.822	0.724	1	Unt	NOLC1
0.000948644	0.259816	0.933	0.883	1	Unt	NOP58
0.000980322	0.293	0.889	0.672	1	Unt	GOLT1B
0.00100546	0.290312	0.867	0.709	1	Unt	ATIC
0.00105033	0.293862	0.911	0.896	1	Unt	ADSL
0.00108486	0.441638	0.756	0.595	1	Unt	SNAI1
0.00111945	0.277172	1	0.969	1	Unt	P4HB
0.00122331	0.346456	0.489	0.267	1	Unt	TFRC
0.00123808	0.39719	0.867	0.761	1	Unt	MSH6
0.00138669	0.284384	0.978	0.936	1	Unt	PDIA4
0.00151869	0.349905	0.689	0.466	1	Unt	MYC
0.00153407	0.383689	1	0.997	1	Unt	HSPA8
0.00153992	0.250934	0.822	0.69	1	Unt	OCIAD2
0.0017573	0.251622	0.933	0.788	1	Unt	BLCAP
0.00181109	0.354386	0.8	0.678	1	Unt	NUDCD1
0.00188637	0.275317	0.933	0.816	1	Unt	P4HA1
0.0019853	0.836787	0.444	0.252	1	Unt	ACTC1
0.00209957	0.300096	0.622	0.466	1	Unt	TIPIN
0.00235775	0.375894	0.133	0.034	1	Unt	RSPO2
0.00240738	0.373593	0.733	0.561	1	Unt	FEN1
0.00262811	0.268734	0.889	0.798	1	Unt	RFC2
0.0027168	0.300605	0.356	0.187	1	Unt	PGA4
0.00280978	0.33527	0.133	0.034	1	Unt	ABCA8
0.00282261	0.269413	0.556	0.337	1	Unt	RCSD1
0.00314098	0.430816	0.778	0.669	1	Unt	ESYT1
0.00320854	0.377694	0.911	0.819	1	Unt	USP11
0.00332539	0.262787	0.333	0.169	1	Unt	P2RY1
0.00332933	0.30261	0.978	0.868	1	Unt	EGFL7
0.00333183	0.25594	0.511	0.322	1	Unt	SIPA1L2
0.00348671	0.330328	0.8	0.641	1	Unt	SEC23B
0.00350158	0.276827	0.956	0.911	1	Unt	GCC2
0.00358362	0.28172	0.778	0.681	1	Unt	ATAD1
0.00361611	0.388065	0.911	0.785	1	Unt	CEBPZ
0.003725	0.251611	0.778	0.632	1	Unt	MLX
0.00407963	0.261551	0.889	0.804	1	Unt	ISOC1
0.00409695	0.289018	0.844	0.742	1	Unt	THY1
0.00414707	0.326499	0.756	0.647	1	Unt	ARIH2
0.0041751	0.287272	0.6	0.445	1	Unt	SLC35B2
0.00422461	0.260318	0.822	0.73	1	Unt	CIAO1
0.00434088	0.433969	0.756	0.571	1	Unt	COL1A2
0.00465562	0.293487	0.133	0.037	1	Unt	POSTN
0.00502157	0.290185	0.8	0.644	1	Unt	PRPF8
0.00511912	0.26281	0.556	0.393	1	Unt	DNPEP
0.00522795	0.464499	0.644	0.567	1	Unt	CBLB
0.00533112	0.371921	0.956	0.914	1	Unt	BNIP3
0.00533943	0.301976	0.711	0.518	1	Unt	TMEM135
0.0054304	0.258636	0.622	0.423	1	Unt	PUS7
0.00562053	0.252605	0.111	0.028	1	Unt	HTR1E
0.00604757	0.269659	0.911	0.871	1	Unt	HSPA9
0.00686204	0.252472	0.911	0.739	1	Unt	NOP56
0.00715063	0.330145	0.778	0.629	1	Unt	CGNL1
0.00728716	0.250883	0.911	0.742	1	Unt	ASNSD1
0.00754979	0.252654	0.689	0.515	1	Unt	CD74
0.00786033	0.422588	0.978	0.911	1	Unt	PAPSS1
0.00841295	0.341511	0.778	0.626	1	Unt	ORC6
0.00927797	0.280882	0.467	0.285	1	Unt	SLC7A3
0.00956021	0.324278	0.933	0.89	1	Unt	RARS

## Sheet: Hematoendothelial S1 Dox vs Unt
Table S3. scRNA-Seq marker list Untreated vs Dox for Hemato-endothelial S1, related to Figure 4.
p_val	avg_logFC	pct.1	pct.2	p_val_adj	cluster	gene
5.88e-17	0.79705	0.964	0.489	1.14e-12	Dox	AURKB
1.04e-16	0.366503	0.946	0.397	2.01e-12	Dox	GMFG
2.67e-16	0.65446	0.875	0.359	5.18e-12	Dox	PBK
7.3e-16	0.5029	0.857	0.343	1.41e-11	Dox	TACC3
9.85e-16	0.325134	0.839	0.283	1.91e-11	Dox	GTSE1
1.57e-15	0.994762	1	0.498	3.04e-11	Dox	TOP2A
1.72e-15	0.507229	1	1	3.33e-11	Dox	RP11-386G11.10
5.9e-15	0.41842	1	1	1.14e-10	Dox	STMN1
6.97e-15	0.632403	0.946	0.419	1.35e-10	Dox	PRC1
7e-15	0.490611	1	0.997	1.36e-10	Dox	TUBA1B
7.5e-15	0.743191	0.857	0.34	1.45e-10	Dox	KIF23
8.68e-15	0.669575	0.875	0.384	1.68e-10	Dox	CASC5
9.72e-15	0.90675	1	0.562	1.88e-10	Dox	UBE2C
1e-14	0.706883	0.911	0.4	1.94e-10	Dox	KIF2C
1.19e-14	0.746843	0.893	0.349	2.3e-10	Dox	RNASE1
1.38e-14	0.608438	0.857	0.352	2.67e-10	Dox	SGO2
1.77e-14	0.745124	0.929	0.41	3.44e-10	Dox	FAM64A
1.86e-14	1.03766	0.804	0.302	3.61e-10	Dox	PLK1
1.86e-14	0.74408	0.857	0.381	3.62e-10	Dox	BUB1B
2.09e-14	0.898236	0.964	0.527	4.05e-10	Dox	CDC20
1.04e-13	0.934876	0.982	0.838	2.02e-09	Dox	KPNA2
1.07e-13	0.837277	0.982	0.683	2.07e-09	Dox	CKAP2
1.48e-13	0.926874	0.911	0.473	2.87e-09	Dox	TPX2
1.9e-13	0.634138	0.964	0.587	3.68e-09	Dox	CKAP5
2.1e-13	0.654988	1	0.978	4.07e-09	Dox	HMGB2
4.44e-13	0.781044	0.982	0.606	8.61e-09	Dox	NUSAP1
4.69e-13	0.545492	0.893	0.384	9.1e-09	Dox	NUF2
5.31e-13	0.876126	0.804	0.337	1.03e-08	Dox	KIF20A
6.46e-13	0.817146	0.821	0.368	1.25e-08	Dox	AURKA
7.32e-13	0.717739	0.893	0.419	1.42e-08	Dox	HJURP
8.38e-13	0.629958	0.821	0.311	1.63e-08	Dox	HMMR
1.22e-12	0.524803	0.946	0.463	2.37e-08	Dox	ERG
1.29e-12	0.471268	0.839	0.33	2.5e-08	Dox	NCAPH
1.38e-12	0.687191	0.911	0.435	2.68e-08	Dox	NCAPG
1.41e-12	0.299846	1	0.733	2.73e-08	Dox	CENPW
1.59e-12	0.840334	0.982	0.59	3.08e-08	Dox	CCNB2
1.85e-12	0.632222	0.964	0.654	3.59e-08	Dox	KIF22
1.94e-12	0.556976	0.786	0.327	3.77e-08	Dox	MKI67
3.25e-12	0.653577	0.821	0.346	6.29e-08	Dox	ASPM
3.65e-12	0.504697	0.929	0.454	7.07e-08	Dox	SPC25
5.35e-12	0.692153	0.911	0.498	1.04e-07	Dox	KNSTRN
5.36e-12	0.496112	0.911	0.454	1.04e-07	Dox	CD40
5.57e-12	0.926422	0.946	0.587	1.08e-07	Dox	CCNB1
6.9e-12	0.589963	1	0.632	1.34e-07	Dox	S100A16
7.23e-12	0.572741	0.875	0.41	1.4e-07	Dox	SKA3
7.7e-12	0.739321	0.982	0.594	1.49e-07	Dox	CENPF
8.73e-12	0.720778	0.893	0.432	1.69e-07	Dox	DLGAP5
1.03e-11	0.638605	1	0.867	2e-07	Dox	CKS2
1.09e-11	0.60013	0.911	0.438	2.12e-07	Dox	NDC80
1.12e-11	0.610266	0.661	0.235	2.18e-07	Dox	DEPDC1
1.44e-11	0.738976	0.821	0.448	2.8e-07	Dox	CDKN3
1.55e-11	0.46952	0.893	0.425	3e-07	Dox	ANLN
1.87e-11	0.82687	0.839	0.419	3.63e-07	Dox	BUB1
2.75e-11	0.54892	1	0.892	5.34e-07	Dox	CKS1B
5.06e-11	0.584633	0.768	0.359	9.81e-07	Dox	CKAP2L
6.18e-11	0.643881	0.911	0.489	1.2e-06	Dox	CCNA2
6.71e-11	0.641187	0.893	0.495	1.3e-06	Dox	KIF20B
8.18e-11	0.453364	0.946	0.425	1.59e-06	Dox	ICAM2
1e-10	0.712602	1	0.752	1.95e-06	Dox	GNG11
1.02e-10	0.485592	0.982	0.733	1.97e-06	Dox	SMC4
1.12e-10	0.455677	0.893	0.413	2.17e-06	Dox	KIAA1524
1.24e-10	0.605259	0.643	0.248	2.41e-06	Dox	NEK2
1.31e-10	0.681345	0.821	0.375	2.54e-06	Dox	CDCA8
1.53e-10	0.511062	0.875	0.387	2.96e-06	Dox	KIF11
1.75e-10	0.791375	0.893	0.543	3.4e-06	Dox	CDK1
1.79e-10	0.522438	0.482	0.121	3.46e-06	Dox	CD69
1.94e-10	0.457625	0.75	0.295	3.77e-06	Dox	CDC25C
2.15e-10	0.671871	0.964	0.806	4.16e-06	Dox	TUBB4B
2.54e-10	0.790981	0.982	0.702	4.92e-06	Dox	PTTG1
2.55e-10	0.580023	0.964	0.622	4.95e-06	Dox	SPDL1
2.59e-10	0.515533	0.786	0.381	5.01e-06	Dox	NCAPD2
2.92e-10	0.715153	0.893	0.473	5.67e-06	Dox	ARHGDIB
2.98e-10	0.542737	1	0.737	5.78e-06	Dox	MAD2L1
3.01e-10	0.572943	0.75	0.34	5.83e-06	Dox	KIF4A
3.3e-10	0.286056	0.875	0.521	6.39e-06	Dox	SPC24
3.49e-10	0.548638	0.982	0.67	6.77e-06	Dox	BIRC5
3.88e-10	0.49234	0.732	0.27	7.51e-06	Dox	MYZAP
3.91e-10	0.413455	0.946	0.581	7.58e-06	Dox	FANCD2
4.19e-10	0.532046	0.786	0.371	8.13e-06	Dox	TTK
7.48e-10	0.575484	0.732	0.337	1.45e-05	Dox	KIF18A
8.46e-10	0.350962	0.786	0.371	1.64e-05	Dox	OIP5
9.07e-10	0.43662	0.946	0.594	1.76e-05	Dox	DAAM1
9.97e-10	0.627806	0.714	0.302	1.93e-05	Dox	TM4SF18
1.02e-09	0.286114	0.357	0.076	1.97e-05	Dox	GAS2L3
1.23e-09	0.282033	0.714	0.298	2.38e-05	Dox	ELF1
1.41e-09	0.512511	0.893	0.521	2.72e-05	Dox	MPP1
1.41e-09	0.493823	0.446	0.114	2.72e-05	Dox	SLC18A1
1.65e-09	0.463603	0.982	0.438	3.2e-05	Dox	CD34
1.96e-09	0.431287	0.929	0.59	3.79e-05	Dox	TRIM59
2.25e-09	0.412492	0.679	0.276	4.35e-05	Dox	PLK4
2.53e-09	0.343391	0.839	0.419	4.91e-05	Dox	AKAP2
2.7e-09	0.72901	1	0.892	5.23e-05	Dox	ARL6IP1
2.82e-09	0.373834	0.982	0.648	5.47e-05	Dox	CENPK
2.86e-09	0.567512	0.696	0.302	5.54e-05	Dox	FAM83D
3.22e-09	0.460864	0.982	0.597	6.24e-05	Dox	JAM3
3.37e-09	0.355561	1	0.914	6.52e-05	Dox	RHEB
3.76e-09	0.42214	0.946	0.444	7.3e-05	Dox	ESAM
3.8e-09	0.370993	0.714	0.308	7.36e-05	Dox	KIAA0586
4.55e-09	0.344181	1	0.53	8.83e-05	Dox	TK1
4.91e-09	0.540603	0.75	0.352	9.51e-05	Dox	SPAG5
5.01e-09	0.365085	1	0.962	9.72e-05	Dox	RAB11A
5.81e-09	0.302793	0.893	0.422	0.000112651	Dox	MEF2C
6.27e-09	0.306811	0.982	0.803	0.000121483	Dox	DTYMK
7.24e-09	0.376251	0.714	0.314	0.00014027	Dox	CDCA3
8.04e-09	0.739029	0.857	0.413	0.000155818	Dox	SAMSN1
1.06e-08	0.368509	0.911	0.502	0.000206424	Dox	SGO1
1.12e-08	0.469038	0.839	0.444	0.000216319	Dox	DEPDC1B
1.22e-08	0.377405	1	1	0.000237032	Dox	CLIC1
1.27e-08	0.799277	1	0.987	0.000246607	Dox	HIST1H4C
1.37e-08	0.323649	0.893	0.387	0.000265884	Dox	PECAM1
1.47e-08	0.433076	0.982	0.959	0.000285182	Dox	KIF5B
1.62e-08	0.334526	0.893	0.508	0.000314202	Dox	CRIP2
1.66e-08	0.417936	0.911	0.562	0.000321817	Dox	RAD51AP1
2.05e-08	0.386655	1	0.689	0.00039723	Dox	HLA-E
2.13e-08	0.280959	1	0.924	0.000412496	Dox	CNIH4
2.16e-08	0.425066	0.982	0.756	0.000418263	Dox	LBR
2.23e-08	0.479278	0.768	0.413	0.000431348	Dox	ECT2
2.27e-08	0.492337	0.964	0.756	0.000440958	Dox	RALB
3.38e-08	0.425145	0.875	0.613	0.00065585	Dox	CDC27
3.47e-08	0.360493	0.446	0.146	0.000673621	Dox	ERCC6L
4.07e-08	0.633029	0.696	0.365	0.000788851	Dox	CENPE
5.47e-08	0.340509	0.768	0.381	0.00106072	Dox	CCNF
5.95e-08	0.264837	0.911	0.549	0.00115405	Dox	S1PR1
6.2e-08	0.309746	0.75	0.314	0.00120226	Dox	AFAP1L1
7.61e-08	0.388316	0.982	0.508	0.00147463	Dox	ECSCR
9.15e-08	0.301628	0.821	0.375	0.00177341	Dox	CDH5
9.36e-08	0.264826	0.536	0.203	0.00181347	Dox	NEDD4
1.02e-07	0.325558	0.821	0.46	0.00198177	Dox	LCORL
1.03e-07	0.303807	1	0.997	0.00199022	Dox	FKBP1A
1.04e-07	0.430862	0.768	0.454	0.00202126	Dox	TROAP
1.06e-07	0.430839	0.964	0.575	0.00204947	Dox	RRM2
1.21e-07	0.39186	0.982	0.775	0.00234594	Dox	TYMS
1.24e-07	0.353336	0.946	0.727	0.00241185	Dox	GABPB1
1.29e-07	0.394052	0.982	0.81	0.00249134	Dox	MIS18BP1
1.3e-07	0.420922	0.893	0.651	0.00252032	Dox	KBTBD2
1.31e-07	0.509545	0.643	0.302	0.00254498	Dox	CDCA2
1.37e-07	0.421231	0.607	0.276	0.0026465	Dox	STIL
1.43e-07	0.482469	0.661	0.333	0.00277428	Dox	PSRC1
1.59e-07	0.388459	0.821	0.463	0.00307259	Dox	C12orf48
1.85e-07	0.334161	0.964	0.543	0.00357846	Dox	FLI1
1.95e-07	0.451185	0.821	0.486	0.00378171	Dox	MELK
1.97e-07	0.327345	0.929	0.638	0.00381958	Dox	SMC2
2.07e-07	0.354284	0.643	0.283	0.00400402	Dox	CNTRL
2.29e-07	0.461947	0.732	0.362	0.00443592	Dox	CDH13
2.52e-07	0.481072	0.946	0.87	0.00487676	Dox	BUB3
2.66e-07	0.360385	1	1	0.00515449	Dox	H2AFZ
2.69e-07	0.444478	0.679	0.305	0.00522387	Dox	RACGAP1
2.71e-07	0.393638	0.929	0.568	0.00524487	Dox	F2R
3.23e-07	0.300116	0.75	0.384	0.00625485	Dox	TMEM106C
4.12e-07	0.368213	0.982	0.762	0.00799437	Dox	DDX39A
4.64e-07	0.376696	0.804	0.479	0.00899183	Dox	TRIP13
4.9e-07	0.303659	0.982	0.775	0.00950794	Dox	RAMP2
5.28e-07	0.276582	0.929	0.784	0.0102406	Dox	RP11-161H23.5
5.46e-07	0.268307	1	1	0.0105755	Dox	POMP
6.16e-07	0.312735	0.375	0.111	0.0119398	Dox	GJA5
6.88e-07	0.36514	0.839	0.492	0.0133396	Dox	SYNE2
6.92e-07	0.336445	0.982	0.54	0.0134056	Dox	HHEX
7.29e-07	0.264665	0.893	0.578	0.0141222	Dox	CENPN
7.81e-07	0.352734	0.768	0.413	0.0151414	Dox	SPIN4
8.56e-07	0.278305	0.357	0.108	0.0165885	Dox	PDGFD
8.91e-07	0.344344	0.893	0.565	0.0172692	Dox	FANCI
9.27e-07	0.303574	0.571	0.276	0.0179708	Dox	ARHGEF39
1.05e-06	0.317641	1	0.933	0.020266	Dox	IDH2
1.13e-06	0.330663	0.929	0.676	0.0218677	Dox	UBE2T
1.28e-06	0.262546	0.589	0.251	0.0248917	Dox	ZGRF1
1.34e-06	0.261904	0.804	0.435	0.026036	Dox	NCAPG2
1.38e-06	0.324924	0.804	0.457	0.0267113	Dox	REEP4
1.6e-06	0.359945	0.964	0.638	0.0310471	Dox	RASGRP3
1.62e-06	0.37007	0.661	0.343	0.0313985	Dox	KIF15
1.64e-06	0.415506	0.946	0.724	0.0318442	Dox	RRM1
1.71e-06	0.302065	0.643	0.295	0.0331721	Dox	ARHGAP11A
1.81e-06	0.334971	1	0.848	0.0350061	Dox	TMEM123
1.96e-06	0.317275	1	0.933	0.0380689	Dox	VDAC3
2.28e-06	0.263736	0.946	0.79	0.0441096	Dox	COTL1
2.48e-06	0.302704	0.446	0.171	0.0481524	Dox	GPSM2
2.5e-06	0.286777	0.929	0.616	0.04842	Dox	SPTAN1
2.52e-06	0.387451	1	0.911	0.0488984	Dox	HN1
2.59e-06	0.35993	0.982	0.952	0.0502479	Dox	PSMD10
2.6e-06	0.266536	1	0.997	0.0504609	Dox	TPM3
2.69e-06	0.468856	0.875	0.59	0.0521394	Dox	HOPX
3.04e-06	0.286501	0.5	0.21	0.0589461	Dox	PPM1D
3.29e-06	0.342892	0.857	0.492	0.0637199	Dox	RAD51
3.29e-06	0.284645	0.75	0.429	0.0638043	Dox	ETS1
4e-06	0.429942	0.732	0.489	0.0774815	Dox	G2E3
4.2e-06	0.289958	1	0.971	0.0814296	Dox	S100A10
4.42e-06	0.261069	1	0.965	0.0857554	Dox	COPS8
4.53e-06	0.371825	0.893	0.603	0.0877583	Dox	NEK3
5.06e-06	0.294073	0.661	0.343	0.0981175	Dox	SUV39H2
6.71e-06	0.277007	0.5	0.222	0.130078	Dox	KIF14
7.11e-06	0.250389	0.786	0.387	0.137861	Dox	LAPTM5
7.26e-06	0.371963	0.911	0.565	0.140677	Dox	FAR2
7.36e-06	0.297652	0.911	0.784	0.142646	Dox	DAZAP2
7.42e-06	0.344324	0.857	0.584	0.143859	Dox	RHNO1
7.83e-06	0.266136	0.982	0.797	0.15173	Dox	SKA2
7.88e-06	0.314789	0.964	0.737	0.152664	Dox	SPTBN1
7.89e-06	0.374	1	0.863	0.153007	Dox	GNAI1
9.21e-06	0.29652	0.661	0.34	0.178624	Dox	ANTXR2
9.31e-06	0.279092	0.482	0.194	0.180438	Dox	BTK
9.51e-06	0.26209	0.464	0.194	0.184445	Dox	VAV3
9.85e-06	0.530535	0.964	0.803	0.190889	Dox	CTNNBL1
1.03e-05	0.269196	0.893	0.578	0.200031	Dox	RB1
1.05e-05	0.352618	0.804	0.492	0.20419	Dox	TDP1
1.07e-05	0.329012	0.982	0.905	0.207621	Dox	TUBB6
1.14e-05	0.307379	0.893	0.594	0.220353	Dox	TSPAN13
1.14e-05	0.319816	0.946	0.702	0.220706	Dox	VRK1
1.14e-05	0.29355	0.839	0.549	0.221863	Dox	CDCA4
1.18e-05	0.259676	0.911	0.606	0.228088	Dox	MZT1
1.22e-05	0.383476	0.875	0.644	0.236775	Dox	F11R
1.37e-05	0.295743	0.875	0.6	0.266068	Dox	TBC1D15
1.37e-05	0.302192	1	0.778	0.266274	Dox	KLF6
1.46e-05	0.288161	0.857	0.644	0.283389	Dox	DCAF7
1.51e-05	0.317028	0.786	0.473	0.291867	Dox	DBF4
1.7e-05	0.251829	0.661	0.378	0.329159	Dox	ZMYM1
1.93e-05	0.325829	0.893	0.641	0.373291	Dox	SMC1A
2.04e-05	0.427259	0.732	0.457	0.396412	Dox	FBXO5
2.06e-05	0.286944	0.732	0.473	0.399275	Dox	RNF219
2.18e-05	0.453448	0.536	0.276	0.421769	Dox	DDIAS
2.19e-05	0.367906	0.982	0.752	0.42485	Dox	IFI16
2.21e-05	0.264419	1	0.997	0.427901	Dox	MYL12A
2.33e-05	0.446584	0.964	0.819	0.45092	Dox	TUBA1C
2.39e-05	0.256267	0.607	0.289	0.464091	Dox	THSD1
2.77e-05	0.272251	0.982	0.727	0.53722	Dox	TMPO
2.99e-05	0.250882	1	0.952	0.580238	Dox	TIMP1
3.47e-05	0.281412	1	0.956	0.672822	Dox	RHOC
3.49e-05	0.356946	0.571	0.286	0.676381	Dox	BORA
3.95e-05	0.30404	1	0.965	0.765861	Dox	GLUL
4.39e-05	0.269233	0.589	0.295	0.851362	Dox	SHCBP1
4.75e-05	0.37269	0.589	0.314	0.921749	Dox	GDF3
5.37e-05	0.275523	0.964	0.816	1	Dox	HADHB
5.92e-05	0.268751	0.732	0.422	1	Dox	DARS2
6.05e-05	0.260525	0.964	0.695	1	Dox	CAPN2
6.58e-05	0.28003	0.643	0.375	1	Dox	HAUS6
6.65e-05	0.289605	1	0.997	1	Dox	CALM1
6.77e-05	0.283797	0.696	0.394	1	Dox	NDC1
7.3e-05	0.271765	0.607	0.327	1	Dox	C1orf112
8.96e-05	0.266657	0.464	0.225	1	Dox	BRIP1
9.32e-05	0.281927	0.821	0.581	1	Dox	CERS2
0.000104148	0.278246	0.589	0.34	1	Dox	SCLT1
0.000128485	0.256434	0.982	0.908	1	Dox	CBX5
0.000160587	0.252792	0.982	0.902	1	Dox	ACTL6A
0.000166582	0.283879	1	0.737	1	Dox	ZWINT
0.00017804	0.250154	0.625	0.365	1	Dox	SMARCAL1
0.000218151	0.271321	0.875	0.619	1	Dox	KAT7
0.000228508	0.359069	0.607	0.384	1	Dox	BLM
0.000255486	0.257748	0.536	0.295	1	Dox	RPGR
0.000273487	0.284745	0.929	0.73	1	Dox	PPP2R3C
0.000381604	0.256554	0.821	0.6	1	Dox	ELMO1
0.000390104	0.326192	0.875	0.632	1	Dox	LRRC40
0.000519082	0.373167	0.232	0.079	1	Dox	RHAG
0.00063002	0.282259	0.929	0.768	1	Dox	HEXB
0.000785237	0.252424	0.964	0.911	1	Dox	NDUFA9
0.00092061	0.330002	0.607	0.413	1	Dox	CHEK2
0.000925908	0.302742	0.589	0.362	1	Dox	CEP70
0.000940557	0.257078	0.929	0.727	1	Dox	XPNPEP1
0.00133761	0.280164	0.5	0.302	1	Dox	HSPA1B
0.00199459	0.269468	0.768	0.581	1	Dox	NEDD1
0.0027779	0.317189	0.911	0.924	1	Dox	IER3IP1
0.00406659	0.259888	1	0.978	1	Dox	CAP1
0.00478511	0.660143	0.554	0.381	1	Dox	FOS
0.00797242	0.265372	0.661	0.517	1	Dox	NUP35
0.00798724	0.292227	0.304	0.162	1	Dox	HOXA9
2.39e-12	0.526494	1	0.997	4.64e-08	Unt	TUBA1B
1.83e-10	0.376551	1	1	3.55e-06	Unt	TUBB
4.58e-10	0.580231	0.854	0.367	8.89e-06	Unt	CKAP2L
8.32e-10	0.483595	0.829	0.342	1.61e-05	Unt	MKI67
9.63e-10	0.324954	0.805	0.336	1.87e-05	Unt	CR1L
3.59e-09	0.508881	0.902	0.436	6.95e-05	Unt	FAM64A
6.9e-09	0.65374	0.927	0.491	0.000133815	Unt	TPX2
8.27e-09	0.474316	1	0.506	0.000160255	Unt	AURKB
1.16e-08	0.43363	0.634	0.224	0.000224986	Unt	BRCA1
1.91e-08	0.467319	1	0.782	0.000369773	Unt	TYMS
2.92e-08	0.560655	0.854	0.403	0.000566211	Unt	BUB1B
8.62e-08	0.48983	0.951	0.67	0.00167044	Unt	KIF22
1.33e-07	0.27448	0.878	0.455	0.00257286	Unt	TROAP
1.81e-07	0.513019	1	0.867	0.00350715	Unt	EGFL7
2e-07	0.361777	0.707	0.291	0.00386772	Unt	ESCO2
2.43e-07	0.507975	0.951	0.503	0.00470952	Unt	CCNA2
3.18e-07	0.555663	1	0.842	0.00616141	Unt	KPNA2
3.29e-07	0.492686	1	0.582	0.00638433	Unt	UBE2C
3.49e-07	0.320788	0.39	0.103	0.00675606	Unt	ZFP1
3.59e-07	0.364249	0.78	0.373	0.00696153	Unt	ASPM
3.86e-07	0.429998	0.78	0.461	0.00748529	Unt	CDCA5
4.17e-07	0.488894	0.78	0.397	0.0080769	Unt	CCNF
5.09e-07	0.370615	1	0.93	0.0098755	Unt	SAE1
5.29e-07	0.515752	0.927	0.555	0.010257	Unt	CDK1
5.34e-07	0.564351	0.805	0.461	0.010357	Unt	PRC1
6.34e-07	0.472285	1	0.748	0.0122876	Unt	ZWINT
7.14e-07	0.455731	0.805	0.418	0.0138359	Unt	KIF11
7.32e-07	0.589978	0.951	0.594	0.0141929	Unt	RRM2
8.07e-07	0.493471	0.854	0.445	0.0156453	Unt	HJURP
8.54e-07	0.487147	0.951	0.527	0.0165483	Unt	TOP2A
9.81e-07	0.412985	0.805	0.415	0.0190073	Unt	CASC5
1.37e-06	0.473598	0.854	0.43	0.0265392	Unt	KIF2C
2.47e-06	0.378327	0.951	0.467	0.0478232	Unt	CD34
2.95e-06	0.396048	0.317	0.079	0.0571688	Unt	CPB1
3.57e-06	0.513337	0.951	0.815	0.0691549	Unt	TUBB4B
3.73e-06	0.470485	0.878	0.461	0.0722306	Unt	NCAPG
3.79e-06	0.373441	0.951	0.606	0.0734954	Unt	JAK1
3.88e-06	0.371989	0.854	0.482	0.0752423	Unt	ASF1B
4.83e-06	0.36536	0.951	0.564	0.0935336	Unt	FLI1
5.47e-06	0.455591	0.878	0.582	0.106074	Unt	FANCI
5.55e-06	0.281421	0.561	0.267	0.107665	Unt	GCN1
5.62e-06	0.41938	0.976	0.624	0.109036	Unt	NUSAP1
5.64e-06	0.425254	1	0.682	0.109246	Unt	BIRC5
5.75e-06	0.3271	0.878	0.482	0.111509	Unt	SPC25
6.35e-06	0.324828	0.951	0.767	0.123118	Unt	DNAJC9
8.21e-06	0.393411	0.854	0.497	0.159198	Unt	SETX
8.49e-06	0.40767	0.756	0.37	0.164551	Unt	SPAG5
9.24e-06	0.286874	0.805	0.436	0.179179	Unt	ETS1
9.66e-06	0.466624	0.805	0.442	0.187348	Unt	BUB1
9.7e-06	0.290486	0.78	0.421	0.188044	Unt	FANCG
1.06e-05	0.464761	0.878	0.627	0.204521	Unt	JAM3
1.13e-05	0.285312	0.61	0.276	0.219462	Unt	CNRIP1
1.15e-05	0.439797	0.854	0.57	0.222801	Unt	TK1
1.25e-05	0.271436	0.756	0.358	0.243204	Unt	KIF4A
1.27e-05	0.348383	0.805	0.418	0.245599	Unt	NUF2
1.28e-05	0.496766	0.805	0.448	0.247794	Unt	TIMP3
1.33e-05	0.299529	0.78	0.467	0.258553	Unt	CCDC109B
1.41e-05	0.377728	0.951	0.612	0.272471	Unt	CCNB2
1.51e-05	0.33206	0.976	0.964	0.292505	Unt	CDC37
1.54e-05	0.477226	0.878	0.558	0.298802	Unt	CDC20
1.61e-05	0.26434	0.683	0.324	0.312349	Unt	CDC25C
1.63e-05	0.452297	0.976	0.667	0.316858	Unt	PROCR
1.74e-05	0.397257	0.951	0.603	0.336862	Unt	CCNB1
2.29e-05	0.294602	0.951	0.585	0.443475	Unt	FLT1
2.31e-05	0.317057	1	0.742	0.448254	Unt	SMC4
2.42e-05	0.345691	1	0.906	0.469443	Unt	TUBB6
2.53e-05	0.365238	1	0.748	0.490747	Unt	MAD2L1
2.57e-05	0.398257	0.878	0.53	0.498248	Unt	CALCRL
2.6e-05	0.513004	0.707	0.37	0.503377	Unt	KIF20A
2.68e-05	0.399059	1	0.958	0.519149	Unt	KIF5B
2.84e-05	0.291505	1	0.912	0.549804	Unt	STIP1
2.87e-05	0.408579	0.561	0.242	0.556997	Unt	CLEC1A
2.97e-05	0.356941	0.854	0.467	0.576644	Unt	NDC80
3.3e-05	0.283749	0.878	0.479	0.6402	Unt	CD40
3.46e-05	0.282216	0.976	0.782	0.670868	Unt	ACTR1A
3.5e-05	0.452152	0.634	0.327	0.677958	Unt	RACGAP1
4e-05	0.378496	0.756	0.4	0.774858	Unt	TMEM106C
4.33e-05	0.293577	0.976	0.53	0.838896	Unt	ECSCR
4.4e-05	0.488044	0.585	0.342	0.852797	Unt	C1orf112
4.56e-05	0.266177	1	1	0.883793	Unt	RP11-386G11.10
4.59e-05	0.433915	1	0.988	0.889669	Unt	HIST1H4C
4.76e-05	0.287052	0.976	0.973	0.922562	Unt	TCP1
4.78e-05	0.334194	0.707	0.403	0.925874	Unt	PBK
4.82e-05	0.419345	0.951	0.7	0.933863	Unt	CKAP2
4.86e-05	0.310094	0.951	0.564	0.941677	Unt	HHEX
4.97e-05	0.305121	0.805	0.455	0.96395	Unt	MEF2C
5.41e-05	0.255696	0.927	0.488	1	Unt	ERG
5.54e-05	0.257267	0.707	0.4	1	Unt	CENPJ
5.63e-05	0.331488	1	0.979	1	Unt	HMGB2
5.68e-05	0.253503	0.805	0.458	1	Unt	THOC5
5.71e-05	0.421879	0.683	0.37	1	Unt	ATAD2
5.91e-05	0.320497	0.756	0.376	1	Unt	KIF23
6.22e-05	0.285894	1	0.903	1	Unt	ACTL6A
6.28e-05	0.298865	0.805	0.491	1	Unt	PIGK
6.9e-05	0.377408	1	0.764	1	Unt	GNG11
8.23e-05	0.259298	0.707	0.385	1	Unt	TACC3
8.36e-05	0.275933	0.829	0.567	1	Unt	GLT25D1
8.58e-05	0.40879	0.902	0.803	1	Unt	PHGDH
9.33e-05	0.292729	0.756	0.433	1	Unt	ARL4A
9.57e-05	0.310955	0.415	0.176	1	Unt	MYO7A
0.000105215	0.330155	0.756	0.473	1	Unt	DEPDC1B
0.000107501	0.338129	0.659	0.327	1	Unt	TM4SF18
0.000107854	0.308593	0.951	0.615	1	Unt	CENPF
0.000108572	0.298545	1	0.936	1	Unt	IER2
0.000120627	0.363397	0.951	0.745	1	Unt	WASF1
0.000121973	0.310847	0.756	0.445	1	Unt	ITGA8
0.000129677	0.319815	1	0.964	1	Unt	SRSF2
0.000134653	0.403522	0.61	0.321	1	Unt	CDCA2
0.000137622	0.455697	0.659	0.342	1	Unt	PLK1
0.000143292	0.341316	0.951	0.582	1	Unt	F2R
0.000144644	0.258606	0.61	0.303	1	Unt	PLK4
0.000146903	0.30152	0.829	0.524	1	Unt	LIG1
0.000149856	0.355049	0.976	0.764	1	Unt	RALB
0.00015311	0.309847	0.976	0.885	1	Unt	DHX15
0.000154257	0.281064	1	0.936	1	Unt	IDH2
0.000155052	0.322	0.634	0.327	1	Unt	EXO1
0.00016171	0.264539	0.829	0.458	1	Unt	FBXO5
0.000164561	0.292141	0.878	0.688	1	Unt	FDX1
0.000176832	0.273518	0.659	0.379	1	Unt	ZNF331
0.000179546	0.350964	0.976	0.758	1	Unt	MARS
0.000181809	0.313508	1	0.742	1	Unt	SPTBN1
0.000186773	0.342139	0.78	0.461	1	Unt	ANLN
0.000191841	0.396776	0.805	0.515	1	Unt	RAD51
0.000193972	0.283932	0.659	0.345	1	Unt	AFAP1L1
0.000199007	0.255326	0.976	0.773	1	Unt	DDX39A
0.000240957	0.290205	0.561	0.312	1	Unt	AUNIP
0.000249085	0.320432	1	0.897	1	Unt	CKS1B
0.000312249	0.311986	0.927	0.739	1	Unt	GABPB1
0.000363147	0.41717	0.902	0.833	1	Unt	TUBA1C
0.000367712	0.360026	0.902	0.739	1	Unt	RRM1
0.000372448	0.321589	0.951	0.636	1	Unt	CENPU
0.000425527	0.330195	0.732	0.485	1	Unt	RFWD3
0.000432268	0.354185	0.902	0.645	1	Unt	SPDL1
0.000451155	0.309247	0.805	0.494	1	Unt	TRIP13
0.000452784	0.257708	0.829	0.585	1	Unt	ACOT7
0.000561128	0.344593	0.805	0.527	1	Unt	EPS15
0.00056384	0.316508	0.61	0.306	1	Unt	MYZAP
0.000567537	0.266601	0.878	0.694	1	Unt	CLINT1
0.000568589	0.406374	0.976	0.9	1	Unt	ARL6IP1
0.000589492	0.276938	0.537	0.288	1	Unt	CENPL
0.000609747	0.333335	0.805	0.552	1	Unt	INTS10
0.000611512	0.346372	0.756	0.582	1	Unt	KPNB1
0.000613565	0.255758	1	0.991	1	Unt	CCT5
0.000627605	0.25384	0.829	0.6	1	Unt	RHNO1
0.000642066	0.260105	1	0.997	1	Unt	UBC
0.000659935	0.303174	0.341	0.13	1	Unt	LPL
0.000663488	0.473064	0.78	0.467	1	Unt	DLGAP5
0.000688074	0.290972	0.293	0.103	1	Unt	ALDH1A2
0.000719035	0.300769	0.829	0.527	1	Unt	KNSTRN
0.000726265	0.280954	0.927	0.739	1	Unt	CAND1
0.000729033	0.25566	0.878	0.624	1	Unt	DAXX
0.000733856	0.256459	0.927	0.624	1	Unt	CD47
0.000774979	0.273132	0.756	0.461	1	Unt	SMTNL1
0.000793777	0.343356	0.439	0.206	1	Unt	FBXO30
0.000797615	0.278577	0.683	0.382	1	Unt	CENPE
0.000840625	0.506534	0.683	0.455	1	Unt	SAMSN1
0.000844596	0.260891	0.878	0.679	1	Unt	AKAP13
0.000880787	0.269704	0.805	0.518	1	Unt	ATF6
0.000883441	0.355795	0.341	0.142	1	Unt	SLC18A1
0.000892505	0.286974	0.854	0.588	1	Unt	FAR2
0.000904699	0.356808	0.756	0.567	1	Unt	SEC24B
0.000925077	0.304765	0.829	0.573	1	Unt	NUP88
0.000926868	0.256441	0.878	0.615	1	Unt	CKAP5
0.000963586	0.306052	0.634	0.373	1	Unt	MMS22L
0.00096764	0.419161	0.244	0.085	1	Unt	RHAG
0.000986818	0.325541	0.951	0.897	1	Unt	CORO1C
0.00103488	0.29174	0.707	0.4	1	Unt	TTK
0.00106329	0.253945	0.537	0.3	1	Unt	PLEKHG1
0.001079	0.280293	0.878	0.742	1	Unt	DPYSL2
0.00110545	0.332927	0.902	0.773	1	Unt	IFI16
0.00125889	0.352816	0.512	0.318	1	Unt	SHCBP1
0.00128276	0.28017	0.976	0.858	1	Unt	ACTR3
0.00130007	0.279652	0.195	0.058	1	Unt	NXF3
0.00137748	0.287342	1	0.912	1	Unt	IER3IP1
0.00140626	0.276007	0.951	0.77	1	Unt	NUP107
0.00142836	0.262865	0.756	0.512	1	Unt	TDP1
0.00144646	0.286682	1	0.921	1	Unt	PARP1
0.00156549	0.398577	0.634	0.409	1	Unt	RNF26
0.00157009	0.251696	0.951	0.897	1	Unt	DDX3X
0.00170734	0.253792	0.951	0.782	1	Unt	GARS
0.00179739	0.361777	0.951	0.839	1	Unt	MCM7
0.00182856	0.25412	0.585	0.306	1	Unt	THSD1
0.00185356	0.260425	0.976	0.894	1	Unt	MTCH1
0.00191421	0.264972	0.829	0.5	1	Unt	MELK
0.00202571	0.286247	0.756	0.512	1	Unt	SMAGP
0.00203132	0.324889	0.805	0.582	1	Unt	ELAC2
0.00203357	0.290464	0.707	0.433	1	Unt	CDC6
0.0020723	0.299663	1	1	1	Unt	H2AFZ
0.00217251	0.308814	0.537	0.285	1	Unt	ATG4A
0.00225896	0.251575	1	0.924	1	Unt	SUPT16H
0.00229582	0.340912	0.805	0.615	1	Unt	MCM2
0.00239659	0.301586	0.878	0.664	1	Unt	RASGRP3
0.00255745	0.309415	0.805	0.603	1	Unt	KIF2A
0.00256217	0.256499	0.829	0.597	1	Unt	EZH2
0.00256804	0.338919	0.512	0.312	1	Unt	CRMP1
0.00282333	0.273141	0.585	0.355	1	Unt	HAUS3
0.00293247	0.325788	0.634	0.391	1	Unt	CDH13
0.00319924	0.265683	0.976	0.903	1	Unt	PRCP
0.0040781	0.261559	0.951	0.912	1	Unt	MARCKS
0.00449989	0.256275	0.537	0.327	1	Unt	ME2
0.00475496	0.263693	0.561	0.355	1	Unt	DCBLD1
0.00499837	0.257747	0.878	0.664	1	Unt	S100A16
0.00540796	0.250908	1	0.979	1	Unt	TUBA1A
0.00546293	0.276695	0.927	0.773	1	Unt	LBR
0.00629607	0.255216	0.976	0.924	1	Unt	TSN
0.00677628	0.252468	0.976	0.906	1	Unt	PSMD1
0.00922362	0.254894	0.951	0.864	1	Unt	NUP93

## Sheet: Hematoendothelial S2 Dox vs Unt
Table S3. scRNA-Seq marker list Untreated vs Dox for Hemato-endothelial S2, related to Figure 4.
p_val	avg_logFC	pct.1	pct.2	p_val_adj	cluster	gene
6.17e-15	0.754553	1	0.991	1.2e-10	Dox	HSPB1
1.71e-13	1.03847	0.972	0.472	3.32e-09	Dox	ESAM
3.82e-13	1.04518	0.972	0.788	7.4e-09	Dox	RAMP2
5.8e-13	0.838122	1	0.8	1.12e-08	Dox	VAMP5
6.16e-13	0.278934	0.417	0.057	1.19e-08	Dox	TSPAN11
2.02e-12	0.796801	1	0.534	3.91e-08	Dox	ECSCR
2.58e-12	0.885384	0.917	0.46	5e-08	Dox	ICAM2
4.06e-12	0.985177	0.917	0.415	7.87e-08	Dox	PECAM1
8.57e-12	0.755068	0.972	0.51	1.66e-07	Dox	PLVAP
1.55e-11	0.476854	0.639	0.173	3e-07	Dox	ADCY4
2.54e-11	0.939668	0.917	0.478	4.93e-07	Dox	F2RL2
3.08e-11	0.860769	0.944	0.8	5.97e-07	Dox	COTL1
3.61e-11	0.494728	0.528	0.122	7e-07	Dox	SCN9A
4.55e-11	0.984317	0.944	0.493	8.82e-07	Dox	ARHGDIB
7.96e-11	0.648559	1	0.588	1.54e-06	Dox	ICA1
8.43e-11	0.536164	0.639	0.191	1.63e-06	Dox	AC011526.1
1.07e-10	0.795668	1	0.469	2.07e-06	Dox	CD34
4.19e-10	0.528118	0.861	0.334	8.13e-06	Dox	MYCT1
4.79e-10	0.674419	0.667	0.209	9.29e-06	Dox	THBD
7.58e-10	0.828417	0.972	0.77	1.47e-05	Dox	GNG11
9.46e-10	0.646278	0.694	0.221	1.83e-05	Dox	MMRN1
1.12e-09	0.690725	0.972	0.597	2.16e-05	Dox	LIMCH1
1.18e-09	0.48068	1	1	2.28e-05	Dox	CLIC1
1.42e-09	0.685726	0.389	0.072	2.75e-05	Dox	EMCN
1.95e-09	0.894746	0.861	0.534	3.79e-05	Dox	EFNA1
2.37e-09	0.522843	1	0.958	4.59e-05	Dox	RHOC
2.7e-09	0.452392	1	1	5.23e-05	Dox	TMSB10
2.82e-09	0.585383	0.972	0.522	5.46e-05	Dox	CRIP2
3.53e-09	0.411388	1	0.991	6.84e-05	Dox	AP2S1
5.55e-09	0.618009	1	0.997	0.000107657	Dox	CALM1
6.17e-09	1.00785	1	0.901	0.000119601	Dox	PRCP
7.63e-09	0.795564	0.944	0.66	0.000147985	Dox	S100A16
8.7e-09	0.664709	0.889	0.543	0.000168607	Dox	MPP1
1.04e-08	0.499536	0.639	0.245	0.000201936	Dox	CD82
1.28e-08	0.341683	1	0.994	0.000247682	Dox	CD99
1.38e-08	0.706731	0.806	0.403	0.000268039	Dox	CDH5
2.17e-08	0.456811	0.972	0.564	0.000421084	Dox	S1PR1
2.21e-08	0.690246	0.972	0.767	0.00042751	Dox	IFI16
2.22e-08	0.274475	1	0.997	0.000429744	Dox	TPT1
2.26e-08	0.323094	1	0.994	0.000437919	Dox	CD99.1
2.42e-08	0.504223	0.889	0.484	0.00046985	Dox	CD40
2.82e-08	0.746769	1	0.863	0.000547391	Dox	TFPI
3.03e-08	0.530032	0.417	0.101	0.00058722	Dox	CD93
3.81e-08	0.561612	1	1	0.000739134	Dox	IFITM3
3.85e-08	0.761499	0.806	0.391	0.000746879	Dox	RNASE1
4.49e-08	0.297806	0.861	0.439	0.000870055	Dox	GMFG
4.68e-08	0.528173	0.639	0.242	0.00090757	Dox	ANGPTL4
4.83e-08	0.799885	0.917	0.597	0.000935543	Dox	LPAR6
5.29e-08	0.585302	0.917	0.448	0.00102571	Dox	MEF2C
6.03e-08	0.700545	0.972	0.71	0.0011696	Dox	HLA-E
6.72e-08	0.622347	0.667	0.287	0.00130359	Dox	GJA4
7.25e-08	0.413292	0.472	0.14	0.00140584	Dox	LRRC70
8.26e-08	1.01205	0.75	0.361	0.00160029	Dox	FCN3
8.33e-08	0.91249	0.806	0.54	0.00161408	Dox	LDB2
9.3e-08	0.481324	0.972	0.884	0.00180257	Dox	SHC1
9.43e-08	0.405388	1	0.985	0.00182781	Dox	GPX1
1.03e-07	0.542415	0.972	0.767	0.00200475	Dox	RALB
1.06e-07	0.672082	0.75	0.415	0.00205784	Dox	LAPTM5
1.1e-07	0.534818	1	0.564	0.00214017	Dox	FLI1
1.19e-07	1.16814	0.889	0.648	0.0023071	Dox	PLK2
1.54e-07	0.414844	0.889	0.588	0.00298296	Dox	SOX7
1.68e-07	0.724753	0.444	0.137	0.0032609	Dox	NT5E
1.72e-07	0.369689	0.778	0.337	0.00333604	Dox	PTRF
1.86e-07	0.478257	1	0.964	0.00359839	Dox	RAB11A
1.95e-07	0.594315	0.639	0.257	0.00378227	Dox	GIMAP4
1.99e-07	0.452895	1	0.973	0.0038622	Dox	RAP1B
2.08e-07	0.475883	0.972	0.982	0.00403621	Dox	ZFP36L1
4.92e-07	0.433819	0.75	0.322	0.00953895	Dox	TM4SF18
5.49e-07	0.5224	0.889	0.436	0.01065	Dox	SAMSN1
5.64e-07	0.592068	0.917	0.663	0.0109349	Dox	KBTBD2
6.28e-07	0.304125	1	1	0.012168	Dox	MYL6
6.36e-07	0.460498	1	0.89	0.0123223	Dox	MSN
6.4e-07	0.72112	0.778	0.409	0.0123969	Dox	ADGRL4
6.42e-07	1.01819	0.889	0.737	0.0124495	Dox	DUSP1
6.45e-07	0.475164	0.972	0.916	0.0125094	Dox	NAXE
8.08e-07	0.411865	1	1	0.0156628	Dox	MAGED2
1.04e-06	0.477272	0.972	0.669	0.0201371	Dox	ELK3
1.04e-06	0.491314	0.889	0.675	0.0202006	Dox	PIP4K2A
1.13e-06	0.363258	1	0.955	0.0218346	Dox	TIMP1
1.2e-06	0.46575	0.917	0.812	0.023179	Dox	LUZP1
1.37e-06	0.52228	0.5	0.167	0.0265832	Dox	TSPAN7
1.41e-06	0.54568	0.667	0.346	0.027418	Dox	CDKL1
1.44e-06	0.874294	0.278	0.057	0.0279602	Dox	CXCL3
1.56e-06	0.497905	0.722	0.376	0.0302606	Dox	MTSS1
2.05e-06	0.798899	0.417	0.125	0.0396441	Dox	LPL
2.21e-06	0.528428	0.75	0.358	0.0427697	Dox	ENTPD1
2.38e-06	0.54109	0.889	0.651	0.0460945	Dox	CSRP1
2.47e-06	0.462487	1	0.997	0.0477841	Dox	MYL12A
2.63e-06	0.435022	1	0.97	0.0509374	Dox	SERPING1
2.64e-06	0.614677	0.889	0.534	0.0511156	Dox	CALCRL
2.96e-06	0.326092	0.861	0.442	0.0574757	Dox	DYSF
3.12e-06	0.424933	0.972	0.803	0.0605267	Dox	IGFBP4
3.15e-06	0.385046	0.611	0.304	0.0611474	Dox	TIE1
3.18e-06	0.277565	1	0.997	0.0616952	Dox	SH3BGRL3
3.2e-06	0.627371	0.528	0.23	0.0620434	Dox	RAPGEF5
3.3e-06	0.704362	0.833	0.681	0.0639566	Dox	ADD3
3.67e-06	0.354555	1	0.997	0.0711487	Dox	FKBP1A
3.79e-06	0.327416	1	1	0.0734306	Dox	IFITM2
5.26e-06	0.503942	1	0.949	0.101929	Dox	BST2
5.65e-06	0.369199	0.722	0.469	0.109547	Dox	S100A6
6.2e-06	0.531963	0.639	0.304	0.12014	Dox	THSD1
6.36e-06	0.47014	0.861	0.573	0.123322	Dox	JUN
6.57e-06	0.782574	0.722	0.397	0.127358	Dox	PDE4B
7.75e-06	0.387883	0.972	0.872	0.150313	Dox	ARPC1B
9.25e-06	0.695105	0.639	0.343	0.179297	Dox	SOST
9.87e-06	0.325142	0.5	0.191	0.19136	Dox	CXorf36
1.03e-05	0.483209	0.944	0.767	0.19948	Dox	UBE2L6
1.05e-05	0.536184	0.583	0.278	0.2035	Dox	CD9
1.29e-05	0.466763	0.722	0.427	0.249613	Dox	PTPRE
1.29e-05	0.336036	0.528	0.212	0.250197	Dox	PTPRB
1.33e-05	0.443482	0.944	0.675	0.258786	Dox	PROCR
1.44e-05	1.84808	0.278	0.069	0.279606	Dox	CXCL2
1.46e-05	0.370919	0.5	0.194	0.283066	Dox	HID1
1.58e-05	0.467005	0.778	0.57	0.305926	Dox	GCA
1.79e-05	0.390779	0.583	0.29	0.346696	Dox	TSPAN15
1.87e-05	0.490583	0.889	0.588	0.362411	Dox	FAR2
2.02e-05	0.378422	0.639	0.343	0.392	Dox	TGM2
2.1e-05	0.461417	0.972	0.955	0.406955	Dox	PSMD10
2.2e-05	0.716546	0.861	0.597	0.426515	Dox	F2R
2.21e-05	0.644728	0.917	0.916	0.427813	Dox	SLC38A2
2.33e-05	0.613675	0.917	0.716	0.45119	Dox	NRP2
2.4e-05	0.840801	0.861	0.806	0.465382	Dox	KLF6
2.74e-05	0.428273	0.417	0.155	0.53081	Dox	MFNG
3.14e-05	0.538214	0.611	0.301	0.609605	Dox	FAM124B
3.24e-05	0.420529	0.972	0.91	0.627404	Dox	BNIP3L
3.34e-05	0.591191	0.639	0.352	0.647942	Dox	AFAP1L1
3.45e-05	0.336698	1	1	0.667827	Dox	RHOA
3.9e-05	0.273314	0.139	0.018	0.756141	Dox	OAS2
4.05e-05	0.462083	0.917	0.675	0.784883	Dox	TSC22D3
4.17e-05	0.411832	1	0.988	0.808889	Dox	ITM2B
4.2e-05	0.485229	0.889	0.776	0.813947	Dox	ARL4D
4.29e-05	0.435148	0.889	0.752	0.831002	Dox	BIN1
4.32e-05	0.371687	0.972	0.851	0.836479	Dox	COMMD7
4.34e-05	0.49798	0.917	0.627	0.841689	Dox	JAM3
4.84e-05	0.356585	0.611	0.328	0.938619	Dox	SRGAP1
5.07e-05	0.360295	0.583	0.29	0.983198	Dox	TGFBR3
5.27e-05	0.302467	0.389	0.143	1	Dox	TRIB3
5.77e-05	0.383313	0.889	0.764	1	Dox	RSU1
5.84e-05	0.274456	1	0.979	1	Dox	SEC13
5.93e-05	0.454652	0.667	0.409	1	Dox	CTTNBP2NL
6.25e-05	0.3712	0.972	0.869	1	Dox	ACTR2
6.35e-05	0.259152	1	1	1	Dox	CD63
6.45e-05	0.325307	0.917	0.755	1	Dox	SPTBN1
6.65e-05	0.805073	0.528	0.254	1	Dox	C10orf10
6.97e-05	0.349024	0.361	0.131	1	Dox	CFP
7.16e-05	0.352032	0.778	0.463	1	Dox	SMTNL1
8.01e-05	0.358008	1	0.973	1	Dox	S100A10
8.28e-05	0.31999	0.889	0.743	1	Dox	COMMD10
8.33e-05	0.420792	0.806	0.549	1	Dox	ZNF521
8.85e-05	0.468726	0.611	0.31	1	Dox	MYZAP
8.87e-05	0.726161	0.889	0.779	1	Dox	NFKBIA
9.41e-05	0.36773	0.944	0.716	1	Dox	CEP170
9.56e-05	0.265019	0.306	0.096	1	Dox	NFIB
0.000101429	0.378196	0.972	0.907	1	Dox	RALA
0.000102351	0.72125	0.389	0.155	1	Dox	TM4SF1
0.000108671	0.267039	1	0.988	1	Dox	C19orf10
0.000110877	0.31299	1	0.982	1	Dox	SRI
0.00012013	0.287944	1	0.973	1	Dox	GUK1
0.000124982	0.677296	0.833	0.669	1	Dox	LIMS1
0.000138795	0.535121	0.667	0.478	1	Dox	LGALS8
0.000139005	0.327484	0.889	0.758	1	Dox	CECR5
0.000141807	0.352289	0.611	0.319	1	Dox	SH2D3C
0.000144939	0.496011	0.806	0.654	1	Dox	PAM
0.000145015	0.474226	0.722	0.463	1	Dox	TIMP3
0.000156774	0.460792	0.972	0.875	1	Dox	GNAI1
0.000156899	0.442864	0.417	0.194	1	Dox	TCTEX1D1
0.000157628	0.388984	0.75	0.472	1	Dox	ELMSAN1
0.000158496	0.351686	0.861	0.684	1	Dox	TAGLN2
0.000160719	0.592116	0.722	0.543	1	Dox	DYRK4
0.000160816	0.262054	0.611	0.325	1	Dox	CREB5
0.00016872	0.489603	0.611	0.367	1	Dox	CD200
0.000182612	0.364233	0.667	0.379	1	Dox	BCL6B
0.000186412	0.442618	0.25	0.069	1	Dox	CLEC14A
0.000192819	0.257656	0.417	0.182	1	Dox	ENG
0.000194443	0.334157	0.972	0.931	1	Dox	SHISA5
0.000199407	0.3687	0.833	0.645	1	Dox	SPTAN1
0.000206912	0.313978	1	0.937	1	Dox	IER2
0.000209947	0.334602	0.278	0.087	1	Dox	GNA14
0.000213439	0.392713	0.583	0.299	1	Dox	PLEKHG1
0.000230157	0.584907	0.806	0.707	1	Dox	SEPP1
0.000259942	0.408014	0.5	0.245	1	Dox	PEAK1
0.000260616	0.270792	0.25	0.075	1	Dox	ANXA3
0.00027488	0.316054	0.944	0.904	1	Dox	CTNNA1
0.000280685	0.328997	0.833	0.504	1	Dox	ERG
0.000292498	0.603367	0.194	0.045	1	Dox	CYP1A1
0.000300539	0.380957	0.667	0.454	1	Dox	SYNGR2
0.000301209	0.41542	0.472	0.23	1	Dox	CD109
0.000301259	0.290268	0.694	0.442	1	Dox	CPNE8
0.00030298	0.42648	0.5	0.257	1	Dox	SNRK
0.000320174	0.287107	0.917	0.881	1	Dox	TMEM205
0.000322022	0.438017	0.778	0.707	1	Dox	SLC50A1
0.000342152	0.332481	0.806	0.567	1	Dox	CCND2
0.000348904	0.42353	1	0.979	1	Dox	WSB1
0.000355559	0.386957	0.278	0.09	1	Dox	IL32
0.00035583	0.539726	0.833	0.693	1	Dox	HYAL2
0.000364188	0.283598	0.889	0.74	1	Dox	WASF2
0.000374343	0.282139	0.361	0.143	1	Dox	SLC7A7
0.000378317	0.292488	0.333	0.128	1	Dox	2003-03-01
0.000383674	0.326063	0.806	0.555	1	Dox	POLR3GL
0.000404939	0.368181	0.972	0.958	1	Dox	ARRDC3
0.000424151	0.256343	0.917	0.812	1	Dox	TCEAL4
0.000440125	0.360574	0.806	0.684	1	Dox	RAB31
0.000460105	0.271846	0.833	0.645	1	Dox	MAPK3
0.000460307	0.597944	0.75	0.633	1	Dox	SLC20A1
0.000470614	0.360071	0.917	0.573	1	Dox	HHEX
0.000476239	0.497771	0.667	0.442	1	Dox	PROS1
0.000501929	0.265595	0.611	0.34	1	Dox	EXOC3L1
0.00053317	0.388889	0.722	0.451	1	Dox	ETS1
0.000533908	0.52085	0.75	0.737	1	Dox	HERPUD1
0.000561628	0.290732	0.972	0.943	1	Dox	PKIG
0.000596859	0.324036	0.75	0.546	1	Dox	AP1B1
0.000607861	0.339093	0.722	0.54	1	Dox	EFCAB14
0.000611512	0.328521	0.472	0.239	1	Dox	PREX2
0.000668026	0.362474	0.861	0.773	1	Dox	PHLDA1
0.000675469	0.252945	1	1	1	Dox	EIF1
0.000704544	0.410201	0.472	0.254	1	Dox	TACC1
0.000706331	0.655762	0.806	0.734	1	Dox	ISG15
0.000716609	0.457371	0.639	0.493	1	Dox	SNCA
0.00072038	0.358195	0.667	0.433	1	Dox	RIT1
0.000720647	0.279635	0.222	0.066	1	Dox	SDPR
0.00072299	0.328804	0.889	0.764	1	Dox	LAP3
0.000752197	0.570143	0.194	0.051	1	Dox	OIT3
0.000754922	0.516048	0.528	0.304	1	Dox	SGK1
0.00080401	0.342273	0.861	0.773	1	Dox	RSRP1
0.000851858	0.308464	0.417	0.197	1	Dox	CCRL2
0.000864453	0.369082	0.833	0.648	1	Dox	ARHGAP29
0.000866279	0.415612	0.944	0.973	1	Dox	GLUL
0.000902301	0.297327	1	0.952	1	Dox	SNX3
0.000922698	0.307019	0.861	0.699	1	Dox	STAT3
0.000996878	0.279914	1	0.991	1	Dox	BEX4
0.00103175	0.321051	0.944	0.958	1	Dox	SNX2
0.00106332	0.273617	0.306	0.119	1	Dox	TM6SF1
0.00106927	0.301574	0.472	0.257	1	Dox	MAST4
0.00107169	0.457248	0.306	0.125	1	Dox	DDX58
0.00108394	0.283506	0.889	0.884	1	Dox	ARL6IP5
0.00108954	0.292555	0.556	0.358	1	Dox	CD79B
0.00112671	0.334453	0.583	0.358	1	Dox	ADAM15
0.00113715	0.480994	0.889	0.731	1	Dox	SSBP2
0.00113965	0.361468	0.722	0.618	1	Dox	EMC2
0.00116315	0.30043	0.528	0.31	1	Dox	KLHL3
0.00123671	0.499626	0.75	0.573	1	Dox	CDK17
0.00128501	0.339546	0.806	0.591	1	Dox	CFLAR
0.00134152	0.342196	0.694	0.493	1	Dox	RUNX1T1
0.00142995	0.431935	0.667	0.546	1	Dox	EPS15
0.00144567	0.336157	0.444	0.239	1	Dox	USHBP1
0.00145282	0.363761	0.528	0.313	1	Dox	MMRN2
0.00155703	0.295725	1	0.991	1	Dox	RAB1A
0.00158607	0.326236	0.5	0.269	1	Dox	RBMS2
0.00160957	0.298518	0.833	0.663	1	Dox	F11R
0.00165264	0.265077	0.806	0.621	1	Dox	TSPAN13
0.00171126	0.330833	1	0.943	1	Dox	CRTAP
0.00171863	0.254015	0.222	0.075	1	Dox	GPR182
0.00181348	0.478146	0.667	0.469	1	Dox	TBC1D4
0.00197054	0.363122	0.667	0.507	1	Dox	FCGRT
0.00205139	0.486194	0.361	0.158	1	Dox	BHLHE40
0.00205449	0.4439	0.861	0.713	1	Dox	WASHC4
0.00214686	0.348115	0.944	0.89	1	Dox	COPB1
0.00214774	0.284667	0.167	0.045	1	Dox	HSPB8
0.00222551	0.288405	0.528	0.316	1	Dox	FAM160B1
0.00229024	0.364348	0.667	0.448	1	Dox	NR4A1
0.0023152	0.261173	0.944	0.884	1	Dox	ARCN1
0.00235357	0.396367	0.917	0.806	1	Dox	EXOC5
0.00242399	0.355214	0.889	0.71	1	Dox	NIPSNAP3A
0.00247589	0.347704	0.861	0.752	1	Dox	ZEB2
0.00252147	0.281547	0.361	0.179	1	Dox	PRKCB
0.00271636	0.338656	0.472	0.257	1	Dox	CLEC1A
0.00273988	0.285202	0.528	0.319	1	Dox	MBNL2
0.00276102	0.336204	0.306	0.128	1	Dox	KIT
0.00283657	0.354379	0.611	0.421	1	Dox	ITSN2
0.00295398	0.254882	1	0.997	1	Dox	RNF181
0.00302751	0.341689	0.833	0.716	1	Dox	ATP6V1B2
0.0031598	0.408029	0.861	0.836	1	Dox	SNAP23
0.00318648	0.262056	0.389	0.191	1	Dox	TMEM87B
0.003198	0.26747	0.722	0.493	1	Dox	IPO11
0.00321262	0.417937	0.778	0.74	1	Dox	VPS36
0.00323196	0.296569	0.389	0.203	1	Dox	SLC17A5
0.00333045	0.281452	0.778	0.645	1	Dox	CLK3
0.00334006	0.337328	0.5	0.293	1	Dox	SPTLC2
0.00346883	0.267135	1	0.901	1	Dox	RGS5
0.00348725	0.306134	0.667	0.424	1	Dox	HERC1
0.00387598	0.251499	0.222	0.081	1	Dox	MANSC1
0.0038769	0.274691	0.639	0.493	1	Dox	RHOG
0.00403396	0.441173	0.278	0.116	1	Dox	CAV1
0.00403795	0.391539	0.222	0.081	1	Dox	SLITRK6
0.00406889	0.31016	1	0.964	1	Dox	KDR
0.0041398	0.263428	0.833	0.8	1	Dox	DFFA
0.00416033	0.400103	0.694	0.597	1	Dox	PRNP
0.00416857	0.32221	0.833	0.845	1	Dox	CRBN
0.00417268	0.312766	0.611	0.46	1	Dox	NOL4L
0.00421093	0.436224	0.472	0.304	1	Dox	PSTPIP2
0.00437367	0.28493	0.389	0.221	1	Dox	SH3BP5
0.00440388	0.53591	0.667	0.501	1	Dox	SSFA2
0.00448462	0.3844	0.75	0.531	1	Dox	SLC44A1
0.00448964	0.320105	0.528	0.349	1	Dox	GSDMD
0.00468188	0.325301	0.75	0.57	1	Dox	RP11-544M22.13
0.00478675	0.436704	0.806	0.767	1	Dox	CLK1
0.00487566	0.282976	0.361	0.191	1	Dox	PARP14
0.00493022	0.279676	0.889	0.657	1	Dox	TEK
0.0050819	0.327069	1	0.863	1	Dox	NRP1
0.00519515	0.363472	0.972	0.896	1	Dox	CORO1C
0.00522587	0.368418	0.917	0.83	1	Dox	TJP1
0.00538985	0.316096	0.389	0.218	1	Dox	IRF9
0.00552594	0.294407	0.75	0.642	1	Dox	RNF130
0.00562709	0.384416	0.417	0.236	1	Dox	PRKCH
0.0056918	0.307428	0.889	0.767	1	Dox	PDCD6IP
0.0057865	0.289237	0.583	0.46	1	Dox	OSTF1
0.00590837	0.255529	0.972	0.8	1	Dox	PPFIBP1
0.00602539	0.298451	0.333	0.158	1	Dox	ZNF200
0.00643978	0.277661	0.722	0.612	1	Dox	STXBP3
0.00646622	0.269797	0.833	0.636	1	Dox	ARHGAP28
0.00649132	0.449685	0.806	0.761	1	Dox	PPP1R15A
0.00655236	0.290683	0.667	0.588	1	Dox	MRPS30
0.00661504	0.383387	0.806	0.734	1	Dox	PDLIM1
0.00665628	0.281644	0.917	0.869	1	Dox	2007-03-01
0.00671745	0.289004	0.722	0.543	1	Dox	SCARB2
0.00672795	0.276427	0.972	0.973	1	Dox	PNISR
0.00689629	0.364099	0.5	0.319	1	Dox	FAM49A
0.00694583	0.283607	0.889	0.797	1	Dox	CHURC1
0.00703585	0.275858	0.75	0.555	1	Dox	ATXN7L3B
0.00711685	0.293299	0.944	0.779	1	Dox	DAB2
0.00720266	0.351472	0.806	0.848	1	Dox	DEGS1
0.00723449	0.29363	0.833	0.728	1	Dox	ITGA5
0.00739108	0.261266	0.667	0.499	1	Dox	UACA
0.00754383	0.389574	0.278	0.137	1	Dox	SLC35G2
0.00762292	0.349203	0.889	0.785	1	Dox	HIBCH
0.00770673	0.427552	0.583	0.433	1	Dox	PELO
0.00800837	0.484525	0.944	0.86	1	Dox	MYO6
0.00807119	0.300855	0.917	0.866	1	Dox	TMEM123
0.00843042	0.26795	0.861	0.907	1	Dox	RAB10
0.00853786	0.262065	0.583	0.439	1	Dox	ACAA1
0.00856107	0.446078	0.75	0.654	1	Dox	ZNF451
0.00860585	0.514895	0.556	0.484	1	Dox	S100A4
0.00903432	0.357383	0.833	0.746	1	Dox	THY1
0.00927857	0.343476	0.778	0.63	1	Dox	JAK1
0.00934349	0.275329	0.694	0.591	1	Dox	AIP
0.00969903	0.2774	0.972	0.913	1	Dox	DERA
0.00979049	0.295211	0.861	0.749	1	Dox	DDIT4
0.0098449	0.454378	0.333	0.179	1	Dox	CD44
3.41e-18	1.06861	0.868	0.289	6.6e-14	Unt	SOST
6.14e-18	0.853959	1	0.509	1.19e-13	Unt	ECSCR
9.56e-18	0.925677	1	0.774	1.85e-13	Unt	RAMP2
5.11e-17	0.876139	0.962	0.487	9.91e-13	Unt	PLVAP
1.21e-16	0.883923	0.962	0.447	2.34e-12	Unt	CD34
1.98e-15	0.782801	0.981	0.443	3.83e-11	Unt	ESAM
1.17e-14	0.751995	0.906	0.371	2.26e-10	Unt	LAPTM5
1.32e-14	0.996762	0.792	0.33	2.55e-10	Unt	ENTPD1
1.95e-14	0.993695	0.868	0.396	3.79e-10	Unt	PECAM1
2.85e-14	0.772542	0.887	0.371	5.52e-10	Unt	ADGRL4
3.13e-14	0.418744	0.698	0.233	6.07e-10	Unt	CTD-3193K9.7
3.45e-14	0.682091	1	0.884	6.68e-10	Unt	MSN
4.2e-14	1.00126	0.981	0.5	8.15e-10	Unt	CALCRL
5.3e-14	0.454304	0.604	0.154	1.03e-09	Unt	ADCY4
1.22e-13	0.805789	0.981	0.695	2.36e-09	Unt	HLA-E
1.23e-13	0.501182	0.717	0.248	2.38e-09	Unt	SULT1A4
1.71e-13	1.00884	0.943	0.45	3.32e-09	Unt	F2RL2
4.15e-13	0.860795	0.981	0.858	8.04e-09	Unt	TFPI
6.64e-13	0.520407	0.755	0.314	1.29e-08	Unt	CD79B
9.44e-13	0.421353	0.434	0.085	1.83e-08	Unt	PI16
1.05e-12	0.853087	0.943	0.635	2.04e-08	Unt	TEK
1.8e-12	0.778909	1	0.755	3.49e-08	Unt	GNG11
1.84e-12	0.653281	0.962	0.547	3.57e-08	Unt	FLI1
3.25e-12	0.560964	0.811	0.314	6.31e-08	Unt	MYCT1
4.21e-12	0.536521	0.698	0.299	8.17e-08	Unt	NOS3
8.39e-12	0.530294	0.981	0.865	1.63e-07	Unt	ARPC1B
9.85e-12	0.618089	0.925	0.434	1.91e-07	Unt	ICAM2
1.23e-11	0.735089	0.887	0.513	2.39e-07	Unt	EFNA1
1.66e-11	0.291695	0.472	0.129	3.21e-07	Unt	TNFAIP2
3.21e-11	0.784445	0.755	0.34	6.21e-07	Unt	FCN3
3.37e-11	0.889081	0.679	0.274	6.53e-07	Unt	FAM124B
3.47e-11	0.726455	0.962	0.654	6.72e-07	Unt	ELK3
3.74e-11	0.821892	0.887	0.667	7.25e-07	Unt	TSC22D3
3.83e-11	0.522119	0.962	0.931	7.43e-07	Unt	SHISA5
5.13e-11	0.713066	0.925	0.572	9.95e-07	Unt	F2R
6.14e-11	0.395141	0.755	0.318	1.19e-06	Unt	PTRF
7.24e-11	0.559734	1	0.956	1.4e-06	Unt	RHOC
7.32e-11	0.63559	0.962	0.56	1.42e-06	Unt	SOX7
8.32e-11	0.450512	1	1	1.61e-06	Unt	MAGED2
1.11e-10	0.639448	0.792	0.403	2.15e-06	Unt	ECM1
1.23e-10	0.613663	0.774	0.346	2.38e-06	Unt	BCL6B
1.24e-10	0.401943	0.679	0.277	2.41e-06	Unt	TIE1
1.28e-10	0.385391	1	0.997	2.48e-06	Unt	FKBP1A
1.29e-10	0.553158	0.925	0.56	2.5e-06	Unt	CFLAR
1.64e-10	0.255787	0.736	0.286	3.17e-06	Unt	SULT1A3
2.3e-10	0.492237	1	0.984	4.46e-06	Unt	GPX1
2.37e-10	0.258268	0.774	0.437	4.59e-06	Unt	CCDC85B
2.82e-10	0.467825	0.811	0.396	5.47e-06	Unt	RIN2
3.31e-10	0.542552	0.792	0.443	6.42e-06	Unt	SMTNL1
4.62e-10	0.638042	0.566	0.201	8.96e-06	Unt	THBD
7.05e-10	0.72364	0.66	0.267	1.37e-05	Unt	GJA4
7.15e-10	0.485126	1	0.991	1.39e-05	Unt	HSPB1
7.65e-10	0.636064	0.962	0.909	1.48e-05	Unt	MARCKS
7.92e-10	0.510717	0.906	0.509	1.53e-05	Unt	CRIP2
1.21e-09	0.626412	0.906	0.569	2.35e-05	Unt	FAR2
1.47e-09	0.475813	0.981	0.953	2.85e-05	Unt	SNX3
1.87e-09	0.348866	1	0.969	3.62e-05	Unt	DDAH2
1.91e-09	0.448315	0.679	0.302	3.7e-05	Unt	SRGAP1
2.29e-09	0.504366	1	0.997	4.44e-05	Unt	CALM1
2.7e-09	0.472872	0.981	0.544	5.23e-05	Unt	HHEX
2.86e-09	0.920412	0.906	0.632	5.55e-05	Unt	PLK2
2.94e-09	0.592727	0.792	0.384	5.7e-05	Unt	CDH5
4.62e-09	0.47776	0.66	0.296	8.95e-05	Unt	SH2D3C
5.08e-09	0.359056	1	1	9.85e-05	Unt	RHOA
5.19e-09	0.447756	0.925	0.764	0.000100657	Unt	ARL4D
5.79e-09	0.639292	0.981	0.755	0.000112174	Unt	IFI16
6.43e-09	0.545434	0.774	0.374	0.000124717	Unt	RNASE1
6.51e-09	0.528174	0.981	0.877	0.000126186	Unt	SHC1
7.14e-09	0.356063	0.547	0.182	0.000138455	Unt	AC011526.1
7.23e-09	0.582446	0.981	0.654	0.000140171	Unt	PROCR
8.7e-09	0.300277	0.868	0.585	0.000168648	Unt	POLD4
9.13e-09	0.37561	1	1	0.000176914	Unt	TMSB10
1.22e-08	0.491933	0.887	0.626	0.000236197	Unt	SPTAN1
1.23e-08	0.655632	0.962	0.796	0.000238851	Unt	IGFBP4
1.34e-08	0.582897	0.849	0.434	0.000260475	Unt	MEF2C
1.6e-08	0.64084	1	0.978	0.00030963	Unt	WSB1
1.76e-08	0.400514	1	0.959	0.000340781	Unt	CDC37
1.78e-08	0.435464	1	0.635	0.000344594	Unt	S100A16
1.89e-08	0.591128	0.66	0.283	0.000365775	Unt	THSD1
2.07e-08	0.416406	0.679	0.324	0.000401493	Unt	BGN
3.38e-08	0.427192	0.887	0.478	0.00065433	Unt	ERG
3.45e-08	0.579969	0.792	0.497	0.000668759	Unt	ZFP36
5.07e-08	0.346573	0.698	0.327	0.000982544	Unt	ADAM15
5.69e-08	0.374794	0.453	0.151	0.00110391	Unt	FILIP1
5.72e-08	0.387844	0.962	0.796	0.00110833	Unt	VAMP5
5.78e-08	0.356948	0.642	0.283	0.00112116	Unt	MMRN2
6.09e-08	0.570851	0.943	0.77	0.00118102	Unt	DAB2
6.31e-08	0.290054	0.528	0.195	0.00122367	Unt	TMEM204
6.32e-08	0.453089	0.547	0.204	0.00122591	Unt	MECOM
6.64e-08	0.461165	0.925	0.739	0.00128685	Unt	BIN1
7.68e-08	0.536988	0.774	0.525	0.00148794	Unt	DYRK4
7.82e-08	0.415159	1	0.981	0.00151528	Unt	SERPINH1
8.92e-08	0.543491	0.566	0.23	0.00172912	Unt	CLEC1A
9.7e-08	0.584699	0.868	0.585	0.00188128	Unt	FLT1
1.09e-07	0.36119	1	1	0.00212015	Unt	CLIC1
1.12e-07	0.585539	0.792	0.525	0.00217531	Unt	TMBIM1
1.16e-07	0.745408	0.868	0.594	0.0022522	Unt	LIMCH1
1.47e-07	0.334141	0.491	0.179	0.00284169	Unt	ADORA2A
1.49e-07	0.347256	1	0.953	0.00288705	Unt	TIMP1
1.89e-07	0.661813	0.566	0.248	0.00366243	Unt	GIMAP4
2.29e-07	0.479341	0.943	0.742	0.00443634	Unt	SPTBN1
2.33e-07	0.358818	1	0.997	0.00452108	Unt	MYL12A
2.55e-07	0.433113	1	0.962	0.00493821	Unt	RAB11A
2.95e-07	0.29187	0.528	0.195	0.00572511	Unt	PTPRB
2.98e-07	0.339793	0.66	0.343	0.00577464	Unt	CMTM3
3.19e-07	0.55118	0.66	0.377	0.00617664	Unt	RGL1
3.27e-07	0.320391	1	0.991	0.00634309	Unt	RAB1A
3.32e-07	0.672202	0.66	0.365	0.00643012	Unt	LRIG3
3.61e-07	0.682934	0.962	0.836	0.00699182	Unt	TXNIP
3.72e-07	0.648999	0.83	0.594	0.00721935	Unt	LPAR6
3.74e-07	0.482112	0.849	0.591	0.0072464	Unt	ICA1
3.77e-07	0.364271	0.717	0.393	0.00730114	Unt	ITSN2
3.83e-07	0.469535	0.755	0.374	0.00741807	Unt	PDE4B
3.99e-07	0.388094	0.717	0.491	0.00774287	Unt	TNFRSF1A
4.49e-07	0.484372	0.868	0.761	0.0087071	Unt	TPST2
4.96e-07	0.318979	0.623	0.277	0.00962454	Unt	PLEKHG1
5.09e-07	0.320948	0.547	0.236	0.00986424	Unt	GDPD5
5.1e-07	0.358069	1	0.987	0.00987839	Unt	ITM2B
5.27e-07	0.371827	0.887	0.619	0.0102065	Unt	FHL3
5.9e-07	0.414192	0.906	0.752	0.0114459	Unt	NECAP2
6.06e-07	0.363771	0.868	0.689	0.011754	Unt	SLC50A1
6.06e-07	0.343597	0.623	0.324	0.0117551	Unt	DOCK6
6.8e-07	0.459614	0.604	0.311	0.0131841	Unt	CREB5
7.43e-07	0.848626	0.208	0.035	0.0144119	Unt	CYP1A1
8.17e-07	0.330053	1	0.975	0.015828	Unt	PDLIM7
8.93e-07	0.571197	0.83	0.686	0.0173146	Unt	HYAL2
9.18e-07	0.291271	0.717	0.431	0.0177884	Unt	OSTF1
9.2e-07	0.520613	0.943	0.645	0.0178337	Unt	RASGRP3
9.2e-07	0.630527	0.83	0.588	0.0178348	Unt	GAD1
1.01e-06	0.401329	0.981	0.865	0.0195003	Unt	EGFL7
1.1e-06	0.402611	0.642	0.327	0.0214063	Unt	TGM2
1.14e-06	0.405966	1	0.978	0.0221914	Unt	SEC13
1.24e-06	0.365124	1	1	0.0239655	Unt	IFITM3
1.49e-06	0.341263	0.358	0.116	0.0289182	Unt	C8orf4
1.58e-06	0.383699	0.755	0.437	0.0305618	Unt	DYSF
2.08e-06	0.336266	0.358	0.119	0.0402551	Unt	CFP
2.21e-06	0.54314	0.811	0.676	0.042869	Unt	GSN
2.27e-06	0.36453	0.792	0.664	0.0439796	Unt	SHKBP1
2.28e-06	0.576562	0.792	0.553	0.0442616	Unt	OLFML3
2.43e-06	0.427999	0.943	0.827	0.0470468	Unt	SRGAP2B
2.56e-06	0.315121	0.377	0.126	0.0495404	Unt	SCN9A
2.78e-06	0.347005	0.792	0.465	0.0539781	Unt	RUNX1T1
2.99e-06	0.654847	0.792	0.667	0.0578829	Unt	LIMS1
3.32e-06	0.350197	0.925	0.805	0.0644136	Unt	LUZP1
3.56e-06	0.353321	0.736	0.459	0.0689928	Unt	FAM65A
3.94e-06	0.48169	0.396	0.16	0.0763984	Unt	PCDH12
4.06e-06	0.393345	0.811	0.425	0.0787715	Unt	SAMSN1
4.28e-06	0.27323	0.679	0.365	0.0830505	Unt	MTSS1
4.34e-06	0.573782	0.415	0.164	0.0840912	Unt	TSPAN7
4.97e-06	0.281001	0.981	0.969	0.0962839	Unt	S100A13
4.97e-06	0.42808	0.792	0.607	0.0964322	Unt	TSPAN14
5.11e-06	0.27446	0.283	0.079	0.0991312	Unt	IL32
5.22e-06	0.526511	0.642	0.336	0.101228	Unt	AFAP1L1
5.48e-06	0.430738	0.887	0.805	0.106216	Unt	SKIL
5.96e-06	0.41317	0.83	0.572	0.11562	Unt	TNFAIP1
6.09e-06	0.326823	0.792	0.519	0.118145	Unt	EPS15
6.67e-06	0.256706	1	0.997	0.129353	Unt	TPM3
7.2e-06	0.454779	0.717	0.481	0.139537	Unt	SLC29A1
7.23e-06	0.491691	0.962	0.758	0.14013	Unt	RALB
7.64e-06	0.317788	0.962	0.956	0.14813	Unt	CPNE1
7.72e-06	0.597547	0.66	0.377	0.149669	Unt	CDH13
7.83e-06	0.481149	0.868	0.783	0.151733	Unt	HIBCH
8.33e-06	0.672541	0.509	0.226	0.161445	Unt	MMRN1
9.49e-06	0.373162	0.528	0.302	0.18399	Unt	PIM3
9.79e-06	0.507592	0.925	0.858	0.189743	Unt	MYO6
1.06e-05	0.546562	0.811	0.553	0.205206	Unt	CDK17
1.06e-05	0.390294	1	0.972	0.205738	Unt	RDX
1.07e-05	0.519651	0.83	0.679	0.207214	Unt	AKAP13
1.11e-05	0.390323	0.962	0.94	0.216136	Unt	IER2
1.16e-05	0.397536	0.472	0.217	0.225307	Unt	HAPLN3
1.32e-05	0.333623	0.472	0.236	0.255036	Unt	SLC27A3
1.5e-05	0.291892	0.434	0.189	0.291015	Unt	HID1
1.63e-05	0.560303	0.528	0.277	0.315477	Unt	PLAU
1.9e-05	0.320466	0.736	0.469	0.368624	Unt	SNCA
1.94e-05	0.751757	0.547	0.289	0.375439	Unt	SGK1
1.98e-05	0.280708	0.472	0.236	0.383764	Unt	CXorf40A
1.99e-05	0.502277	0.906	0.953	0.386556	Unt	ID1
2e-05	0.37534	0.623	0.368	0.388075	Unt	ARHGAP31
2.08e-05	0.420395	0.642	0.437	0.403139	Unt	CPNE8
2.12e-05	0.525113	0.943	0.906	0.410368	Unt	PRCP
2.14e-05	0.317515	0.491	0.248	0.414685	Unt	TNFRSF1B
2.41e-05	0.434872	0.849	0.742	0.467664	Unt	XPNPEP1
2.55e-05	0.35832	0.377	0.148	0.494936	Unt	MFNG
2.73e-05	0.353124	0.83	0.638	0.529297	Unt	ELOVL1
2.86e-05	0.424366	0.698	0.456	0.554484	Unt	S100A4
3.11e-05	0.386804	0.774	0.481	0.603196	Unt	CD40
3.17e-05	0.349315	0.868	0.755	0.614344	Unt	VAT1
3.2e-05	0.255959	0.566	0.302	0.620421	Unt	C2orf88
3.32e-05	0.310114	0.717	0.412	0.644427	Unt	PTPRE
3.36e-05	0.258175	0.698	0.497	0.65103	Unt	FAM212A
3.44e-05	0.310485	0.962	0.928	0.667319	Unt	WDR1
3.45e-05	0.256323	0.453	0.223	0.669137	Unt	PRDM1
3.47e-05	0.460917	0.698	0.431	0.672811	Unt	ARL4A
3.53e-05	0.376187	0.868	0.714	0.684764	Unt	CAPN2
3.65e-05	0.39509	0.906	0.884	0.707874	Unt	DRAM2
4.18e-05	0.569118	0.736	0.61	0.809848	Unt	GOLPH3
4.87e-05	0.327409	0.981	0.972	0.943613	Unt	SERPING1
4.88e-05	0.266426	0.585	0.355	0.946327	Unt	SLC48A1
4.96e-05	0.309815	0.528	0.283	0.96217	Unt	TSPAN15
5.06e-05	0.264751	1	1	0.980807	Unt	ACTB
5.24e-05	0.418131	1	0.943	1	Unt	CTSB
5.26e-05	0.524345	0.604	0.368	1	Unt	QPCT
5.35e-05	0.363059	0.472	0.226	1	Unt	TRIM38
5.56e-05	0.330818	0.811	0.569	1	Unt	S1PR1
6.26e-05	0.462563	0.849	0.692	1	Unt	RGS3
6.31e-05	0.282262	0.264	0.085	1	Unt	ADRB3
6.37e-05	0.274706	0.34	0.129	1	Unt	ART4
6.42e-05	0.438156	0.774	0.657	1	Unt	CSRP1
6.58e-05	0.325366	0.604	0.396	1	Unt	JUNB
6.59e-05	0.304923	0.981	0.981	1	Unt	ARPC5
6.7e-05	0.340909	0.868	0.723	1	Unt	MAP4K5
6.73e-05	0.310846	0.849	0.739	1	Unt	THY1
7.3e-05	0.355243	0.981	0.903	1	Unt	RALA
7.82e-05	0.463639	0.849	0.67	1	Unt	ADD3
7.96e-05	0.483918	0.547	0.305	1	Unt	MYZAP
8.02e-05	0.42136	0.566	0.349	1	Unt	LIPA
8.34e-05	0.446757	0.849	0.695	1	Unt	SEPP1
9.04e-05	0.36913	0.264	0.091	1	Unt	MLKL
9.21e-05	0.317739	0.962	0.947	1	Unt	ATP6AP2
9.28e-05	0.280242	0.925	0.799	1	Unt	PPFIBP1
9.48e-05	0.414982	0.811	0.698	1	Unt	STAT3
0.000114649	0.306418	0.868	0.686	1	Unt	DNAJC1
0.000116879	0.338061	0.472	0.248	1	Unt	ANGPTL4
0.000117057	0.36865	0.453	0.22	1	Unt	PRKCH
0.000118519	0.427956	0.906	0.903	1	Unt	MTCH1
0.000120044	0.268212	0.868	0.786	1	Unt	CORO1B
0.000129145	0.263246	0.623	0.443	1	Unt	GLTSCR2
0.000135054	0.337315	0.66	0.519	1	Unt	C17orf62
0.000137981	0.324137	0.566	0.333	1	Unt	HMBOX1
0.000138037	0.330508	0.698	0.55	1	Unt	CCDC130
0.000138408	0.504287	0.792	0.61	1	Unt	B3GNT2
0.00014009	0.300271	1	0.972	1	Unt	RAP1B
0.000145664	0.508152	0.792	0.692	1	Unt	CACUL1
0.000163649	0.525876	0.83	0.642	1	Unt	PAM
0.000166847	0.427552	0.66	0.453	1	Unt	AKAP2
0.000168111	0.490482	0.623	0.409	1	Unt	BTG2
0.000176864	0.269134	0.981	0.962	1	Unt	VCP
0.000178168	0.425669	0.943	0.792	1	Unt	COTL1
0.000204906	0.500557	0.755	0.679	1	Unt	YES1
0.000215758	0.516754	0.755	0.635	1	Unt	NEAT1
0.000221176	0.291724	0.679	0.456	1	Unt	TIMP3
0.000226768	0.378842	0.321	0.135	1	Unt	ICAM1
0.000227507	0.281552	0.962	0.852	1	Unt	RAB6A
0.00026596	0.288136	0.717	0.437	1	Unt	ETS1
0.000266158	0.316242	0.906	0.881	1	Unt	PLS3
0.000267856	0.313499	0.849	0.742	1	Unt	BCAP29
0.000270204	0.424865	0.679	0.491	1	Unt	SSFA2
0.000271366	0.370882	0.792	0.679	1	Unt	PIP4K2A
0.000279356	0.336135	1	0.962	1	Unt	KDR
0.000286397	0.260421	0.962	0.928	1	Unt	PSMD13
0.00029343	0.512987	0.547	0.33	1	Unt	SCHIP1
0.00029514	0.270215	0.566	0.333	1	Unt	EXOC3L1
0.000297546	0.284097	0.887	0.833	1	Unt	TAX1BP3
0.000320801	0.377658	0.396	0.192	1	Unt	NOTCH4
0.000329085	0.262525	0.755	0.563	1	Unt	CCND2
0.000341608	0.255317	0.943	0.858	1	Unt	TMEM123
0.000356671	0.439366	0.774	0.619	1	Unt	TBC1D15
0.000366372	0.296153	0.34	0.16	1	Unt	ASB9
0.000366627	0.380874	0.906	0.789	1	Unt	BLCAP
0.000367535	0.372653	0.717	0.541	1	Unt	LDB2
0.000390392	0.356144	0.811	0.714	1	Unt	TRPC4AP
0.000398635	0.332941	0.962	0.984	1	Unt	TUBA1A
0.000419134	0.450043	0.736	0.626	1	Unt	ARMCX3
0.000447199	0.317388	1	0.991	1	Unt	SOX4
0.000491035	0.308315	0.906	0.814	1	Unt	CTNNBL1
0.000492378	0.891478	0.83	0.748	1	Unt	DDIT4
0.000504838	0.382933	0.755	0.575	1	Unt	JUN
0.000555252	0.350924	0.604	0.406	1	Unt	KLF7
0.000555972	0.288875	0.774	0.613	1	Unt	CEPT1
0.00055889	0.332473	0.509	0.308	1	Unt	FLNB
0.000618768	0.389844	0.887	0.711	1	Unt	NRP2
0.000627289	0.315665	0.321	0.151	1	Unt	PAPSS2
0.000627655	0.497005	0.434	0.255	1	Unt	SNRK
0.000665505	0.292365	0.321	0.148	1	Unt	LRRC70
0.000705042	0.528055	0.774	0.648	1	Unt	ARHGAP29
0.000724689	0.382803	0.585	0.403	1	Unt	ETS2
0.000780903	0.334697	0.811	0.623	1	Unt	BTBD10
0.000821415	0.25145	0.981	0.94	1	Unt	PKIG
0.00085349	0.376951	1	0.997	1	Unt	ITGB1
0.000878516	0.840555	0.415	0.258	1	Unt	C10orf10
0.000908486	0.455548	0.283	0.129	1	Unt	DGKA
0.00092721	0.39293	0.925	0.849	1	Unt	PHACTR2
0.000948526	0.337515	0.962	0.909	1	Unt	GTF2I
0.000974746	0.376711	0.792	0.717	1	Unt	NIPSNAP3A
0.000980593	0.453825	0.792	0.739	1	Unt	SSBP2
0.000987266	0.374043	0.642	0.522	1	Unt	GLUD1
0.00102509	0.275766	0.887	0.767	1	Unt	UBE2L6
0.00103328	0.332577	0.623	0.418	1	Unt	HERC1
0.00103831	0.478495	0.472	0.311	1	Unt	CRMP1
0.00106819	0.397723	0.755	0.695	1	Unt	KLC1
0.00107958	0.328598	0.642	0.456	1	Unt	COLEC12
0.00112688	0.486575	0.547	0.434	1	Unt	TCN2
0.00112877	0.302715	0.34	0.176	1	Unt	STAT5A
0.00113878	0.28479	0.811	0.638	1	Unt	UBA6
0.00120918	0.33554	0.887	0.906	1	Unt	CORO1C
0.00121602	0.346462	0.774	0.66	1	Unt	EDIL3
0.00123146	0.262739	0.604	0.431	1	Unt	PPM1F
0.00139409	0.353563	0.962	0.915	1	Unt	IER3IP1
0.00140318	0.352803	0.547	0.333	1	Unt	TM4SF18
0.00154488	0.394783	0.887	0.906	1	Unt	SH3BGRL
0.00158302	0.30907	0.698	0.572	1	Unt	KIAA1462
0.00158437	0.25372	0.849	0.814	1	Unt	ANXA7
0.00164608	0.258161	0.83	0.679	1	Unt	RAB5A
0.00179187	0.304494	0.736	0.676	1	Unt	JUP
0.00182379	0.266334	0.283	0.129	1	Unt	TJP2
0.00192389	0.250406	0.868	0.745	1	Unt	SMIM12
0.00197166	0.256594	0.434	0.255	1	Unt	KLHDC8B
0.00204178	0.46407	0.566	0.469	1	Unt	STX16
0.00209268	0.415987	0.811	0.833	1	Unt	FYTTD1
0.00210212	0.322893	0.585	0.371	1	Unt	PODXL
0.00210653	0.26121	1	0.965	1	Unt	LAPTM4B
0.00213769	0.31262	0.623	0.544	1	Unt	CGRRF1
0.00223712	0.262573	1	0.965	1	Unt	GLUL
0.00226107	0.331322	0.717	0.648	1	Unt	VAMP3
0.00232371	0.272881	0.377	0.195	1	Unt	SLC17A5
0.00237387	0.288472	0.453	0.267	1	Unt	CRYBG3
0.00243809	0.293625	0.792	0.742	1	Unt	CDS2
0.00247301	0.296053	0.604	0.45	1	Unt	SLC35A5
0.00248385	0.350748	0.453	0.299	1	Unt	PI4KB
0.00264369	0.250324	0.736	0.563	1	Unt	RP11-544M22.13
0.00274461	0.449454	0.66	0.55	1	Unt	AP1B1
0.00286444	0.271801	0.943	0.899	1	Unt	BZW2
0.00288198	0.253141	0.906	0.871	1	Unt	PPP4C
0.00302188	0.369803	0.962	0.969	1	Unt	SLC16A1
0.00305361	0.457019	0.774	0.711	1	Unt	PCMTD2
0.00312777	0.403066	0.925	0.931	1	Unt	TSN
0.00323084	0.301789	0.604	0.44	1	Unt	MYO1C
0.00327478	0.394524	0.698	0.648	1	Unt	JAM3
0.0033478	0.311332	0.83	0.664	1	Unt	KLF10
0.00338247	0.262666	0.264	0.123	1	Unt	SIDT2
0.0035143	0.256002	0.755	0.708	1	Unt	ZYX
0.00364376	0.359994	0.774	0.698	1	Unt	CREM
0.00389163	0.32133	0.528	0.343	1	Unt	CPED1
0.00389301	0.307409	0.736	0.601	1	Unt	IL6ST
0.00391832	0.261459	0.226	0.097	1	Unt	WDR47
0.00401116	0.259847	0.34	0.179	1	Unt	MYO7A
0.00408487	0.429753	0.623	0.575	1	Unt	CUL2
0.00411102	0.269188	0.509	0.314	1	Unt	ITGA9
0.00415034	0.305321	0.698	0.588	1	Unt	BFAR
0.00416122	0.343051	0.434	0.28	1	Unt	AMPD2
0.00429832	0.261535	0.717	0.604	1	Unt	PISD
0.00462293	0.497334	0.887	0.764	1	Unt	PHLDA1
0.00463627	0.291737	0.774	0.714	1	Unt	ACADVL
0.00485333	0.305069	0.509	0.362	1	Unt	NCOA3
0.00485626	0.322154	0.868	0.717	1	Unt	ITGA5
0.00490861	0.274954	0.887	0.912	1	Unt	CTNNA1
0.00493325	0.25603	0.717	0.569	1	Unt	RAB4A
0.00496768	0.300968	1	0.997	1	Unt	CTNNB1
0.00528297	0.262099	0.453	0.318	1	Unt	CRELD1
0.00559762	0.266618	0.509	0.377	1	Unt	ARHGEF12
0.0056458	0.359236	0.679	0.588	1	Unt	RIOK3
0.00578179	0.305118	0.642	0.503	1	Unt	AFF4
0.00581853	0.30903	0.792	0.792	1	Unt	NCOA4
0.00583334	0.307937	0.151	0.053	1	Unt	A2M
0.00584834	0.252422	0.698	0.572	1	Unt	GCA
0.00587531	0.272742	0.604	0.462	1	Unt	PNPLA8
0.00675699	0.370996	0.396	0.242	1	Unt	GIMAP5
0.00682116	0.286635	0.981	0.956	1	Unt	ARRDC3
0.00687824	0.318941	0.717	0.61	1	Unt	PNP
0.0070118	0.281675	0.774	0.635	1	Unt	ARHGAP28
0.00705576	0.279087	0.849	0.764	1	Unt	RSU1
0.0074327	0.386837	0.792	0.642	1	Unt	ZNF451
0.0075026	0.264846	0.943	0.956	1	Unt	BST2
0.00754866	0.600105	0.472	0.321	1	Unt	HIST2H2BE
0.00758443	0.484443	0.717	0.632	1	Unt	SLC20A1
0.00766317	0.404063	0.547	0.45	1	Unt	PROS1
0.00769179	0.265795	0.434	0.318	1	Unt	FES
0.00810154	0.329668	0.604	0.453	1	Unt	FER
0.00812461	0.515599	0.528	0.447	1	Unt	ABCA1
0.00826487	0.426571	0.698	0.642	1	Unt	KLF3
0.00845005	0.272181	0.585	0.525	1	Unt	COASY
0.00852118	0.274011	0.925	0.824	1	Unt	TJP1
0.00875108	0.348696	0.83	0.893	1	Unt	GNAI1
0.0087779	0.303413	0.774	0.667	1	Unt	ESYT1
0.00939071	0.255543	0.396	0.236	1	Unt	PRICKLE1
0.00957666	0.284784	0.717	0.673	1	Unt	MTMR14
