# Supplementary material for: GATA2 Promotes Hematopoietic Development and Represses Cardiac Differentiation of Human Mesoderm
Source: Stem Cell Reports. 2019 Aug 8;13(3):515–29. doi: 10.1016/j.stemcr.2019.07.009 (PMC6742600; doi:10.1016/j.stemcr.2019.07.009)
Supplement: Table S4. Marker List by Cluster Based on DEGs of d10, Related to Figure S4 [file mmc4.xlsx]

## Sheet: Sheet 1
Table S4. Marker list by cluster based on DEGs of d10, related to Figure S4.
	p_val	avg_logFC	pct.1	pct.2	p_val_adj	cluster	gene	day10
ECSCR	9.51341e-46	1.5726	0.97	0.286	1.00462e-42	0	ECSCR	down
F2RL2	1.22595e-44	1.69851	0.932	0.225	1.2946e-41	0	F2RL2	down
GNG11	1.24326e-44	1.4969	0.985	0.566	1.31288e-41	0	GNG11	down
ARHGDIB	4.23319e-43	2.16178	0.88	0.273	4.47025e-40	0	ARHGDIB	up
RAMP2	1.81909e-39	1.69141	0.97	0.675	1.92096e-36	0	RAMP2	down
CDH5	1.48719e-38	1.5926	0.82	0.177	1.57047e-35	0	CDH5	down
SOST	1.40907e-34	1.94702	0.707	0.141	1.48798e-31	0	SOST	down
CRIP2	2.98767e-33	1.35443	0.91	0.35	3.15498e-30	0	CRIP2	down
MEF2C	6.33236e-33	1.31458	0.857	0.235	6.68697e-30	0	MEF2C	down
ENTPD1	7.34645e-31	1.56911	0.729	0.174	7.75785e-28	0	ENTPD1	down
THSD1	2.03972e-30	1.65123	0.654	0.122	2.15394e-27	0	THSD1	down
DYSF	5.80437e-29	1.26331	0.812	0.264	6.12942e-26	0	DYSF	down
CALCRL	1.86123e-28	1.2497	0.872	0.309	1.96546e-25	0	CALCRL	down
BCL6B	1.19672e-27	1.52028	0.737	0.215	1.26373e-24	0	BCL6B	down
THBD	2.15388e-27	1.96432	0.534	0.077	2.27449e-24	0	THBD	down
S1PR1	1.32775e-26	1.08395	0.865	0.363	1.4021e-23	0	S1PR1	down
LIMCH1	2.5114e-26	1.13984	0.91	0.383	2.65204e-23	0	LIMCH1	down
PROCR	1.45446e-25	1.00616	0.955	0.55	1.53591e-22	0	PROCR	down
ERG	1.26773e-24	0.858517	0.88	0.27	1.33872e-21	0	ERG	down
IFI16	7.03713e-24	0.998593	0.955	0.608	7.43121e-21	0	IFI16	down
MYZAP	8.53417e-24	1.48891	0.609	0.145	9.01208e-21	0	MYZAP	down
TEK	9.79961e-24	0.957323	0.932	0.412	1.03484e-20	0	TEK	down
TFPI	7.88712e-23	0.919	0.992	0.765	8.3288e-20	0	TFPI	down
SMTNL1	2.34969e-21	0.97849	0.752	0.267	2.48127e-18	0	SMTNL1	down
RASGRP3	2.58589e-21	0.875054	0.925	0.424	2.7307e-18	0	RASGRP3	down
GIMAP4	4.83582e-21	1.5208	0.534	0.122	5.10663e-18	0	GIMAP4	down
BIN1	9.1106e-21	0.925372	0.91	0.582	9.62079e-18	0	BIN1	down
TM4SF1	1.48653e-20	2.04249	0.383	0.048	1.56978e-17	0	TM4SF1	down
GDPD5	2.16813e-20	1.16177	0.526	0.116	2.28955e-17	0	GDPD5	down
PDE4B	9.37791e-20	1.08134	0.714	0.241	9.90307e-17	0	PDE4B	down
ADCY4	1.16282e-19	1.4639	0.436	0.077	1.22793e-16	0	ADCY4	down
PTPRB	3.83825e-19	1.23771	0.474	0.096	4.05319e-16	0	PTPRB	down
FCER1G	5.30534e-19	1.18309	0.316	0.026	5.60244e-16	0	FCER1G	up
TM4SF18	6.1536e-19	1.26883	0.624	0.212	6.4982e-16	0	TM4SF18	down
TIMP3	2.39389e-18	1.14303	0.737	0.309	2.52794e-15	0	TIMP3	up
CREB5	2.41671e-18	1.18782	0.632	0.212	2.55204e-15	0	CREB5	down
CPED1	2.71985e-18	1.09139	0.609	0.183	2.87216e-15	0	CPED1	down
IFITM3	7.33028e-18	0.516918	1	1	7.74078e-15	0	IFITM3	up
IGFBP4	8.66726e-18	0.809529	0.962	0.688	9.15262e-15	0	IGFBP4	down
KLF2	8.90666e-18	0.571035	0.353	0.048	9.40543e-15	0	KLF2	down
ETS1	9.22864e-18	0.959772	0.744	0.315	9.74544e-15	0	ETS1	down
SHC1	2.55776e-17	0.622222	0.985	0.865	2.70099e-14	0	SHC1	down
DAB2	4.03269e-17	0.799249	0.917	0.582	4.25852e-14	0	DAB2	down
LYZ	4.25342e-17	1.28371	0.293	0.026	4.49161e-14	0	LYZ	up
SNRK	1.72813e-16	1.21776	0.511	0.141	1.8249e-13	0	SNRK	down
RASIP1	2.73737e-16	0.756354	0.474	0.109	2.89067e-13	0	RASIP1	down
ZFP36	3.37596e-16	1.29649	0.767	0.447	3.56501e-13	0	ZFP36	down
TBC1D4	5.7253e-16	1.15011	0.699	0.344	6.04592e-13	0	TBC1D4	down
SHE	5.7975e-16	1.13537	0.398	0.08	6.12216e-13	0	SHE	down
BGN	9.94209e-16	0.817431	0.602	0.199	1.04988e-12	0	BGN	down
CDKL1	1.0357e-15	1.0089	0.586	0.199	1.0937e-12	0	CDKL1	down
TMEM173	1.07786e-15	1.41283	0.361	0.064	1.13822e-12	0	TMEM173	up
HYAL2	1.13654e-15	0.885019	0.88	0.643	1.20018e-12	0	HYAL2	down
SPTBN1	1.3818e-15	0.658506	0.932	0.711	1.45918e-12	0	SPTBN1	down
JAM3	2.08641e-15	0.747121	0.842	0.524	2.20325e-12	0	JAM3	down
MYO7A	4.11809e-15	1.28337	0.383	0.08	4.34871e-12	0	MYO7A	down
JUN	4.73617e-15	0.835061	0.88	0.527	5.0014e-12	0	JUN	down
SRGAP1	8.81547e-15	0.948285	0.594	0.212	9.30914e-12	0	SRGAP1	down
DUSP1	5.95435e-14	1.27372	0.887	0.707	6.28779e-11	0	DUSP1	down
CD93	1.12952e-13	1.46428	0.278	0.039	1.19277e-10	0	CD93	down
CFP	1.16287e-13	1.51328	0.331	0.071	1.22799e-10	0	CFP	up
SASH1	1.18984e-13	0.98116	0.534	0.196	1.25647e-10	0	SASH1	down
VASH1	1.2784e-13	0.846271	0.406	0.106	1.34999e-10	0	VASH1	down
CD109	1.31241e-13	1.02266	0.451	0.129	1.38591e-10	0	CD109	down
MMRN2	7.14024e-13	0.825604	0.526	0.18	7.54009e-10	0	MMRN2	down
CD82	7.26529e-13	1.15572	0.466	0.164	7.67215e-10	0	CD82	up
NRP2	8.88333e-13	0.837949	0.865	0.595	9.38079e-10	0	NRP2	down
DAAM1	1.00425e-12	0.790152	0.82	0.531	1.06048e-09	0	DAAM1	down
C1orf54	1.75971e-12	0.577617	0.895	0.669	1.85825e-09	0	C1orf54	down
MAP4K2	5.90561e-12	0.891139	0.617	0.299	6.23633e-09	0	MAP4K2	down
NR2F2	6.38835e-12	0.762798	0.256	0.039	6.7461e-09	0	NR2F2	down
AIF1	7.48374e-12	0.665173	0.579	0.254	7.90283e-09	0	AIF1	up
SMTN	1.20799e-11	0.909451	0.586	0.296	1.27564e-08	0	SMTN	down
MBNL2	1.27029e-11	0.741675	0.511	0.19	1.34142e-08	0	MBNL2	down
PRKCH	1.98399e-11	1.16278	0.421	0.141	2.09509e-08	0	PRKCH	down
PCDH12	2.34562e-11	0.966018	0.346	0.087	2.47698e-08	0	PCDH12	down
GIMAP8	4.54571e-11	1.04095	0.278	0.055	4.80027e-08	0	GIMAP8	down
GAD1	4.96078e-11	0.807441	0.797	0.482	5.23858e-08	0	GAD1	up
RRAS	1.079e-10	0.697657	0.489	0.196	1.13943e-07	0	RRAS	down
ANXA1	1.77657e-10	1.14364	0.398	0.129	1.87606e-07	0	ANXA1	down
PTPRN2	1.79538e-10	0.77253	0.353	0.103	1.89592e-07	0	PTPRN2	down
TNFAIP2	2.16211e-10	0.93043	0.338	0.103	2.28319e-07	0	TNFAIP2	down
PHLDA1	2.56953e-10	0.719428	0.887	0.733	2.71343e-07	0	PHLDA1	down
PCDH17	3.21718e-10	0.758626	0.421	0.148	3.39734e-07	0	PCDH17	down
SPTAN1	3.3947e-10	0.646477	0.835	0.614	3.58481e-07	0	SPTAN1	down
BTG2	3.91962e-10	0.90979	0.647	0.338	4.13912e-07	0	BTG2	down
SULT1C4	4.88882e-10	0.440551	0.714	0.35	5.16259e-07	0	SULT1C4	down
PEAK1	7.41676e-10	0.935434	0.466	0.186	7.8321e-07	0	PEAK1	down
NT5E	1.16059e-09	1.30546	0.293	0.077	1.22559e-06	0	NT5E	down
FAM49A	1.27366e-09	0.703529	0.526	0.225	1.34499e-06	0	FAM49A	up
ATG4A	1.53878e-09	0.971883	0.466	0.186	1.62495e-06	0	ATG4A	down
RALA	2.12767e-09	0.411602	0.977	0.897	2.24682e-06	0	RALA	down
SGK1	2.65751e-09	1.03226	0.511	0.244	2.80633e-06	0	SGK1	down
PRCP	2.69775e-09	0.546084	0.955	0.875	2.84882e-06	0	PRCP	down
RHOJ	5.3341e-09	0.890957	0.368	0.129	5.63281e-06	0	RHOJ	down
EPHB4	5.94266e-09	0.552262	0.609	0.318	6.27545e-06	0	EPHB4	down
NOSTRIN	6.73481e-09	1.47957	0.271	0.077	7.11196e-06	0	NOSTRIN	up
TSPAN7	7.75814e-09	1.06051	0.383	0.145	8.19259e-06	0	TSPAN7	down
ZNF521	8.52009e-09	0.603698	0.729	0.428	8.99722e-06	0	ZNF521	down
IL32	8.58237e-09	1.37918	0.256	0.068	9.06298e-06	0	IL32	down
RHOB	9.57782e-09	0.562033	0.654	0.367	1.01142e-05	0	RHOB	down
S100A13	1.12835e-08	0.354085	0.985	0.965	1.19154e-05	0	S100A13	down
CLEC1A	1.73416e-08	0.581618	0.421	0.151	1.83127e-05	0	CLEC1A	down
PDE4D	2.0098e-08	0.544211	0.504	0.241	2.12235e-05	0	PDE4D	down
DOCK6	2.08996e-08	0.758144	0.541	0.277	2.20699e-05	0	DOCK6	down
TFPI2	2.47829e-08	1.21496	0.346	0.129	2.61708e-05	0	TFPI2	down
TMEM204	4.37195e-08	0.553672	0.368	0.132	4.61678e-05	0	TMEM204	down
ACVRL1	6.45773e-08	0.786096	0.301	0.096	6.81936e-05	0	ACVRL1	down
SCN3B	7.27558e-08	0.628307	0.263	0.074	7.68301e-05	0	SCN3B	down
CDH13	8.8609e-08	0.506008	0.556	0.264	9.35712e-05	0	CDH13	down
COL25A1	9.19544e-08	0.745128	0.263	0.077	9.71038e-05	0	COL25A1	down
MRC1	9.22372e-08	0.707963	0.256	0.071	9.74025e-05	0	MRC1	down
TAGLN2	1.06156e-07	0.556562	0.842	0.685	0.000112101	0	TAGLN2	up
HOPX	1.39396e-07	0.413816	0.759	0.431	0.000147203	0	HOPX	down
CD69	2.07484e-07	1.11393	0.278	0.09	0.000219103	0	CD69	down
HSPG2	2.1048e-07	0.682877	0.346	0.132	0.000222266	0	HSPG2	down
RGS3	2.12907e-07	0.580555	0.835	0.614	0.00022483	0	RGS3	down
KLF6	2.76429e-07	0.758626	0.857	0.768	0.000291909	0	KLF6	down
JUNB	3.1763e-07	0.825081	0.579	0.37	0.000335418	0	JUNB	down
SLC7A7	3.45926e-07	0.909335	0.271	0.09	0.000365298	0	SLC7A7	down
TSPAN18	3.81243e-07	0.480811	0.504	0.248	0.000402592	0	TSPAN18	down
TGFBR3	3.89663e-07	0.726532	0.436	0.212	0.000411484	0	TGFBR3	down
CPNE2	5.98303e-07	0.414212	0.459	0.203	0.000631808	0	CPNE2	down
B4GALT1	6.39759e-07	0.447769	0.782	0.582	0.000675586	0	B4GALT1	down
IL6ST	6.93875e-07	0.421735	0.722	0.453	0.000732732	0	IL6ST	down
SGIP1	1.01221e-06	0.671362	0.278	0.096	0.00106889	0	SGIP1	down
SCHIP1	1.1201e-06	0.733557	0.504	0.296	0.00118283	0	SCHIP1	down
RDX	1.17607e-06	0.305562	0.977	0.958	0.00124193	0	RDX	down
ARHGAP29	2.11768e-06	0.386836	0.797	0.547	0.00223627	0	ARHGAP29	down
LRIG3	2.6612e-06	0.674828	0.526	0.293	0.00281022	0	LRIG3	down
NR4A1	2.95277e-06	0.899312	0.602	0.392	0.00311813	0	NR4A1	down
TJP1	3.21375e-06	0.511462	0.932	0.743	0.00339372	0	TJP1	down
PRDM1	3.21412e-06	0.384109	0.368	0.161	0.00339412	0	PRDM1	down
CDC42EP1	3.248e-06	0.314238	0.752	0.553	0.00342989	0	CDC42EP1	down
CCDC85B	3.45173e-06	0.462651	0.639	0.447	0.00364503	0	CCDC85B	down
CMTM3	3.51802e-06	0.465823	0.519	0.28	0.00371503	0	CMTM3	down
SFRP1	3.72174e-06	0.545714	0.496	0.264	0.00393016	0	SFRP1	down
TNFAIP1	3.97757e-06	0.626911	0.714	0.576	0.00420031	0	TNFAIP1	down
FILIP1	4.29836e-06	0.9834	0.338	0.158	0.00453907	0	FILIP1	down
ABCC4	5.36444e-06	0.642842	0.323	0.135	0.00566485	0	ABCC4	up
MARCKS	6.29447e-06	0.332432	0.97	0.878	0.00664696	0	MARCKS	down
CD44	6.69974e-06	0.918849	0.331	0.148	0.00707492	0	CD44	up
STAT5A	6.80536e-06	0.665208	0.308	0.129	0.00718646	0	STAT5A	up
COLEC12	8.4953e-06	0.463764	0.571	0.331	0.00897103	0	COLEC12	down
SSBP2	1.26484e-05	0.413665	0.85	0.707	0.0133567	0	SSBP2	down
CRHBP	1.50508e-05	0.293908	0.368	0.183	0.0158937	0	CRHBP	down
NUDT14	2.59306e-05	0.391856	0.624	0.437	0.0273827	0	NUDT14	down
CCND3	2.67872e-05	0.705833	0.549	0.379	0.0282872	0	CCND3	up
ECE1	3.09502e-05	0.551436	0.602	0.434	0.0326834	0	ECE1	down
TSPAN9	5.4269e-05	0.33001	0.376	0.199	0.0573081	0	TSPAN9	down
HEG1	6.08918e-05	0.702386	0.323	0.161	0.0643017	0	HEG1	down
NHSL2	6.88799e-05	0.476362	0.271	0.116	0.0727372	0	NHSL2	down
RCBTB2	7.01044e-05	0.432205	0.714	0.495	0.0740302	0	RCBTB2	down
KLF7	8.49711e-05	0.44864	0.549	0.347	0.0897295	0	KLF7	down
PHACTR2	8.62423e-05	0.332289	0.91	0.833	0.0910718	0	PHACTR2	down
ARHGAP28	9.28705e-05	0.270078	0.767	0.534	0.0980712	0	ARHGAP28	down
BAALC	0.000120805	0.504706	0.263	0.116	0.12757	0	BAALC	down
RASAL2	0.000145586	0.425577	0.414	0.241	0.153739	0	RASAL2	down
KCNC4	0.000147577	0.459157	0.286	0.135	0.155841	0	KCNC4	down
MIR99AHG	0.000176091	0.326925	0.368	0.19	0.185952	0	MIR99AHG	down
ITGA8	0.000177705	0.312665	0.541	0.341	0.187657	0	ITGA8	down
CREM	0.000210038	0.330596	0.789	0.624	0.2218	0	CREM	down
MYO6	0.000257725	0.330064	0.917	0.855	0.272157	0	MYO6	down
MAF	0.000290754	0.340635	0.278	0.138	0.307036	0	MAF	down
SEPP1	0.0003145	0.518081	0.767	0.672	0.332112	0	SEPP1	down
RASSF1	0.000381592	0.365208	0.579	0.428	0.402961	0	RASSF1	up
PLAGL1	0.000433229	0.261945	0.639	0.415	0.45749	0	PLAGL1	down
USP31	0.00052966	0.588588	0.301	0.164	0.559321	0	USP31	down
ZNF451	0.000640067	0.371631	0.782	0.627	0.67591	0	ZNF451	down
FAT4	0.000700556	0.319244	0.301	0.158	0.739788	0	FAT4	down
CCDC109B	0.000804192	0.451601	0.571	0.421	0.849227	0	CCDC109B	down
EDIL3	0.000896222	0.334496	0.812	0.624	0.94641	0	EDIL3	down
PSTPIP2	0.000987215	0.511249	0.383	0.238	1	0	PSTPIP2	up
PCMTD2	0.00122321	0.264062	0.82	0.659	1	0	PCMTD2	down
NMRK1	0.00126504	0.457867	0.451	0.289	1	0	NMRK1	down
ZBTB39	0.00162312	0.800217	0.323	0.203	1	0	ZBTB39	down
ARHGEF12	0.00163052	0.440368	0.459	0.305	1	0	ARHGEF12	down
FAM107B	0.00169031	0.589436	0.338	0.209	1	0	FAM107B	down
STX12	0.00257313	0.430473	0.481	0.338	1	0	STX12	down
TIAM1	0.00276081	0.402389	0.564	0.434	1	0	TIAM1	down
KIAA1462	0.00287986	0.314465	0.617	0.453	1	0	KIAA1462	down
SPIN4	0.00292255	0.435168	0.534	0.392	1	0	SPIN4	down
ID1	0.00334999	0.284446	0.955	0.939	1	0	ID1	down
ETS2	0.00364293	0.36799	0.534	0.379	1	0	ETS2	down
ALPK3	0.00459079	0.296934	0.331	0.196	1	0	ALPK3	down
NUAK2	0.00478279	0.701202	0.451	0.331	1	0	NUAK2	down
FLT4	0.0057987	0.422595	0.286	0.17	1	0	FLT4	down
UTRN	0.00613537	0.380145	0.609	0.486	1	0	UTRN	down
HLX	0.00888281	0.345226	0.316	0.206	1	0	HLX	down
FZD10	0.00956996	0.368589	0.293	0.19	1	0	FZD10	down
RELN	1.20043e-25	2.07314	0.415	0.032	1.26766e-22	1	RELN	up
SPARC1	5.70013e-23	0.838228	0.985	0.965	6.01933e-20	1	SPARC	down
MYL4	1.91797e-21	1.47329	0.654	0.232	2.02538e-18	1	MYL4	up
BAMBI1	4.71774e-18	1.07591	0.869	0.567	4.98193e-15	1	BAMBI	down
CRABP21	8.76687e-16	0.706917	0.977	0.895	9.25781e-13	1	CRABP2	down
SLC9A3R11	1.83746e-15	1.52795	0.823	0.608	1.94036e-12	1	SLC9A3R1	up
MFAP21	3.58765e-14	0.76348	0.938	0.806	3.78856e-11	1	MFAP2	down
FN11	6.85937e-13	1.23372	0.838	0.637	7.2435e-10	1	FN1	down
NDFIP21	1.74614e-12	0.758103	0.785	0.538	1.84392e-09	1	NDFIP2	down
CYP27A11	1.11201e-11	0.78485	0.754	0.468	1.17428e-08	1	CYP27A1	down
ADAMTS121	7.77317e-11	0.957603	0.523	0.226	8.20846e-08	1	ADAMTS12	down
MXRA8	2.65213e-10	0.969526	0.669	0.436	2.80065e-07	1	MXRA8	down
FLNC1	2.69092e-10	0.870745	0.446	0.172	2.84161e-07	1	FLNC	down
PRTG	3.08725e-10	0.673222	0.938	0.787	3.26014e-07	1	PRTG	down
CST3	5.55133e-10	0.933517	0.892	0.844	5.8622e-07	1	CST3	up
IGDCC41	1.90761e-09	1.04599	0.385	0.146	2.01444e-06	1	IGDCC4	down
LAMA11	8.45005e-09	1.18914	0.408	0.172	8.92325e-06	1	LAMA1	down
PLIN21	1.40093e-08	0.583821	0.977	0.971	1.47939e-05	1	PLIN2	up
COL5A1	1.7813e-08	0.991543	0.523	0.264	1.88105e-05	1	COL5A1	down
FSTL11	3.04666e-08	0.539914	0.962	0.939	3.21728e-05	1	FSTL1	down
DOK4	3.3115e-08	0.835904	0.754	0.564	3.49694e-05	1	DOK4	down
FXYD6	7.11141e-08	0.493782	0.885	0.809	7.50965e-05	1	FXYD6	down
FBLN11	1.2979e-07	0.411374	0.992	0.952	0.000137058	1	FBLN1	down
VIM	1.95033e-07	0.470036	0.985	0.949	0.000205955	1	VIM	down
TBX31	3.54592e-07	0.87287	0.538	0.322	0.00037445	1	TBX3	down
CCDC80	2.14186e-06	1.08677	0.415	0.229	0.00226181	1	CCDC80	down
COL1A2	5.10735e-06	0.760316	0.731	0.545	0.00539336	1	COL1A2	down
FAM114A1	1.04999e-05	0.782956	0.469	0.303	0.0110879	1	FAM114A1	down
CRNDE	1.81946e-05	0.585458	0.592	0.436	0.0192135	1	CRNDE	up
ITM2C1	1.95173e-05	0.343522	0.946	0.92	0.0206102	1	ITM2C	down
COL6A11	4.69911e-05	0.630422	0.738	0.605	0.0496226	1	COL6A1	down
QPRT1	4.74088e-05	0.369406	0.831	0.78	0.0500637	1	QPRT	up
N4BP2L1	7.48108e-05	1.43778	0.292	0.15	0.0790002	1	N4BP2L1	up
TGFBI	0.000158397	0.94135	0.562	0.468	0.167267	1	TGFBI	down
CA141	0.000190259	0.491708	0.715	0.611	0.200914	1	CA14	down
SC5D1	0.000279846	0.439648	0.831	0.825	0.295518	1	SC5D	down
MSX11	0.000304542	0.566993	0.315	0.166	0.321597	1	MSX1	down
TNFRSF19	0.000309583	0.577203	0.431	0.264	0.326919	1	TNFRSF19	down
YAP1	0.000418682	0.808326	0.3	0.166	0.442128	1	YAP1	down
ABCA1	0.000438736	0.748024	0.546	0.401	0.463306	1	ABCA1	down
CADM11	0.000542864	0.782649	0.623	0.503	0.573264	1	CADM1	down
RBP11	0.000566137	0.327761	0.831	0.777	0.597841	1	RBP1	down
BAZ2B	0.000586653	0.515306	0.708	0.65	0.619505	1	BAZ2B	down
ST3GAL61	0.000595448	0.342862	0.577	0.443	0.628793	1	ST3GAL6	down
GLA	0.000768973	0.447827	0.738	0.736	0.812035	1	GLA	up
CELF2	0.000798291	0.913646	0.269	0.146	0.842995	1	CELF2	up
EFEMP2	0.000811032	0.539109	0.6	0.516	0.85645	1	EFEMP2	down
APLNR	0.000856193	0.295246	0.931	0.761	0.90414	1	APLNR	down
COL6A2	0.000976013	0.726767	0.662	0.58	1	1	COL6A2	down
DLC1	0.00109903	0.541631	0.585	0.471	1	1	DLC1	down
RNASEH2B1	0.00125535	0.483705	0.623	0.525	1	1	RNASEH2B	up
RGS5	0.00139671	0.303741	0.877	0.736	1	1	RGS5	down
DPCD1	0.00143689	0.412085	0.785	0.752	1	1	DPCD	down
ADAMTS11	0.00163578	1.24897	0.323	0.201	1	1	ADAMTS1	down
BLVRA1	0.00187796	0.570964	0.569	0.497	1	1	BLVRA	up
FLRT2	0.00261856	0.58551	0.331	0.207	1	1	FLRT2	down
MRC21	0.00262322	0.430715	0.323	0.21	1	1	MRC2	down
ATP6AP1	0.00348731	0.357877	0.8	0.828	1	1	ATP6AP1	up
COLEC121	0.00356664	0.389558	0.492	0.366	1	1	COLEC12	down
DNAJC9	0.0036651	0.287282	0.846	0.78	1	1	DNAJC9	up
PLCD1	0.00386011	0.681125	0.523	0.424	1	1	PLCD1	down
RBFOX2	0.00436662	0.363937	0.762	0.675	1	1	RBFOX2	down
PITX21	0.00466302	1.07734	0.354	0.248	1	1	PITX2	down
COMMD8	0.0070384	0.331831	0.677	0.64	1	1	COMMD8	up
PARVA	0.00839063	0.489395	0.515	0.436	1	1	PARVA	down
GADD45B	0.00976274	0.397035	0.585	0.475	1	1	GADD45B	down
CDH1	6.55245e-80	3.21336	0.958	0.03	6.91939e-77	2	CDH1	down
ESRP1	6.52303e-68	2.48772	0.889	0.035	6.88832e-65	2	ESRP1	down
EPCAM2	4.92125e-59	3.36691	0.986	0.161	5.19684e-56	2	EPCAM	down
TDGF12	2.04257e-58	3.18112	0.944	0.118	2.15695e-55	2	TDGF1	down
RBM47	8.10154e-58	2.22248	0.778	0.035	8.55522e-55	2	RBM47	down
CLDN4	1.30348e-52	2.37776	0.653	0.016	1.37648e-49	2	CLDN4	down
GAL2	1.62152e-51	3.85857	0.986	0.207	1.71233e-48	2	GAL	up
RAB251	9.85516e-50	1.80115	0.861	0.083	1.04071e-46	2	RAB25	down
PSMB8	5.63968e-48	1.58284	0.639	0.022	5.9555e-45	2	PSMB8	up
L1TD12	1.93326e-47	2.41316	1	0.247	2.04152e-44	2	L1TD1	down
MT1G	6.40063e-47	1.97665	0.583	0.013	6.75907e-44	2	MT1G	up
MT1X2	3.8329e-46	2.77889	0.986	0.234	4.04754e-43	2	MT1X	up
PIM22	2.9351e-44	2.67193	0.931	0.204	3.09946e-41	2	PIM2	up
MTL5	1.05758e-38	1.13468	0.639	0.048	1.1168e-35	2	MTL5	up
MAL2	1.60988e-38	1.64986	0.569	0.027	1.70004e-35	2	MAL2	down
IFITM11	3.72406e-36	2.42855	1	0.965	3.93261e-33	2	IFITM1	up
ACAP1	1.2863e-33	1.37313	0.472	0.022	1.35833e-30	2	ACAP1	up
CRABP11	8.37915e-33	1.40603	1	0.46	8.84838e-30	2	CRABP1	down
SEMA6A2	1.10101e-32	1.77288	0.986	0.505	1.16266e-29	2	SEMA6A	down
MGST11	2.04137e-29	1.25082	1	0.737	2.15568e-26	2	MGST1	up
UNC13D	1.49938e-28	0.855754	0.347	0.005	1.58335e-25	2	UNC13D	up
PDGFA	7.01461e-28	1.14651	0.667	0.116	7.40743e-25	2	PDGFA	down
CTGF1	2.37607e-27	2.31714	0.917	0.315	2.50913e-24	2	CTGF	down
HSPD11	2.55973e-27	0.844383	1	0.992	2.70308e-24	2	HSPD1	up
AP1S21	1.36703e-24	1.09205	1	0.833	1.44358e-21	2	AP1S2	down
TUBA4A1	2.38529e-24	1.35538	0.722	0.151	2.51887e-21	2	TUBA4A	up
RAB3B1	4.89035e-24	1.39505	0.889	0.339	5.16421e-21	2	RAB3B	down
DDX25	6.39735e-24	1.66761	0.681	0.153	6.7556e-21	2	DDX25	down
TAGLN	4.69793e-23	1.61125	0.792	0.239	4.96101e-20	2	TAGLN	down
RAB381	2.21346e-22	2.01455	0.667	0.161	2.33741e-19	2	RAB38	up
CD2001	2.53468e-22	1.28445	0.944	0.392	2.67662e-19	2	CD200	down
CKB1	1.20167e-21	1.1302	0.986	0.573	1.26896e-18	2	CKB	up
GAP43	1.96765e-21	0.949932	0.5	0.07	2.07784e-18	2	GAP43	down
FAM46B	3.14032e-21	0.817282	0.292	0.011	3.31618e-18	2	FAM46B	down
FAM136A1	7.02643e-21	0.882901	1	0.836	7.41991e-18	2	FAM136A	up
VCAN1	1.80157e-20	1.08016	0.972	0.441	1.90246e-17	2	VCAN	down
GNA14	2.17582e-20	1.33954	0.569	0.108	2.29766e-17	2	GNA14	down
HDAC51	7.98523e-19	1.1384	0.833	0.32	8.4324e-16	2	HDAC5	down
PODXL1	1.65143e-18	1.4579	0.833	0.398	1.74391e-15	2	PODXL	down
OTX21	3.5466e-18	1.25428	0.611	0.145	3.74521e-15	2	OTX2	down
SLC38A5	3.87595e-18	1.18664	0.403	0.051	4.09301e-15	2	SLC38A5	up
CD551	1.87189e-17	1.02883	0.639	0.159	1.97672e-14	2	CD55	up
C1QBP1	4.10017e-17	0.581734	1	0.978	4.32978e-14	2	C1QBP	up
MTHFD22	5.08924e-17	0.99057	0.917	0.508	5.37424e-14	2	MTHFD2	up
CECR12	1.06898e-16	1.04626	0.667	0.191	1.12884e-13	2	CECR1	down
SCG51	2.26926e-16	1.00427	0.694	0.22	2.39634e-13	2	SCG5	down
DHCR241	2.37381e-16	1.36425	0.778	0.352	2.50675e-13	2	DHCR24	up
MRPS341	3.11003e-16	0.65368	0.986	0.858	3.28419e-13	2	MRPS34	up
PAK11	3.39319e-16	1.08816	0.889	0.508	3.58321e-13	2	PAK1	down
MT2A1	4.77611e-16	0.997426	0.764	0.315	5.04357e-13	2	MT2A	up
EPHB1	1.45074e-15	0.838537	0.319	0.035	1.53198e-12	2	EPHB1	down
HERC5	2.46019e-15	0.765568	0.472	0.091	2.59796e-12	2	HERC5	up
PHGDH2	2.64955e-15	0.774443	0.986	0.812	2.79792e-12	2	PHGDH	down
APOBEC3B	6.65861e-15	1.4786	0.417	0.078	7.03149e-12	2	APOBEC3B	up
NOP22	7.6525e-15	0.965502	0.847	0.376	8.08104e-12	2	NOP2	up
ITGA2B	1.05095e-14	0.706268	0.333	0.043	1.1098e-11	2	ITGA2B	up
RGMB1	1.17055e-14	1.03047	0.625	0.183	1.2361e-11	2	RGMB	down
DPP31	2.50386e-14	0.892891	0.625	0.177	2.64407e-11	2	DPP3	up
DPYSL3	3.91779e-14	1.15992	0.5	0.126	4.13719e-11	2	DPYSL3	down
FBL1	3.9733e-14	0.605399	0.986	0.806	4.1958e-11	2	FBL	up
STEAP2	4.23662e-14	0.768917	0.347	0.051	4.47387e-11	2	STEAP2	down
LRRC581	1.00907e-13	1.0163	0.694	0.261	1.06558e-10	2	LRRC58	up
PVT1	1.0109e-13	0.821117	0.5	0.132	1.06751e-10	2	PVT1	up
PPA11	1.07528e-13	0.783913	0.944	0.551	1.13549e-10	2	PPA1	up
MDH21	3.69955e-13	0.461336	1	0.978	3.90672e-10	2	MDH2	up
KIF21A	3.87443e-13	0.953642	0.403	0.078	4.0914e-10	2	KIF21A	down
STXBP21	5.28543e-13	0.779111	0.847	0.401	5.58142e-10	2	STXBP2	up
CYR61	5.8431e-13	1.07781	0.639	0.22	6.17031e-10	2	CYR61	down
TET11	8.29664e-13	0.876614	0.917	0.605	8.76125e-10	2	TET1	down
ASAP31	8.99511e-13	0.931721	0.569	0.172	9.49884e-10	2	ASAP3	down
MAPKAPK3	1.15454e-12	0.929497	0.722	0.309	1.2192e-09	2	MAPKAPK3	up
F2RL11	2.18609e-12	0.739496	0.722	0.263	2.30851e-09	2	F2RL1	down
CNDP21	2.40736e-12	0.795066	0.958	0.64	2.54218e-09	2	CNDP2	up
COMTD1	3.45809e-12	0.400379	0.417	0.091	3.65174e-09	2	COMTD1	up
CCKBR	5.3724e-12	0.567769	0.278	0.038	5.67326e-09	2	CCKBR	down
MTFP11	6.98949e-12	0.732877	1	0.731	7.3809e-09	2	MTFP1	up
JTB1	7.11669e-12	0.597041	0.986	0.704	7.51523e-09	2	JTB	up
UCP21	7.99959e-12	0.826568	0.764	0.341	8.44757e-09	2	UCP2	up
PPP1R3B1	9.39009e-12	0.94903	0.514	0.151	9.91594e-09	2	PPP1R3B	down
MAGI1	1.18591e-11	0.846927	0.431	0.113	1.25232e-08	2	MAGI1	down
KDM3A	1.26861e-11	1.13163	0.722	0.325	1.33966e-08	2	KDM3A	down
KANK1	1.93381e-11	0.596406	0.458	0.118	2.0421e-08	2	KANK1	down
TSR11	2.25277e-11	0.760326	0.944	0.645	2.37892e-08	2	TSR1	up
SLC5A61	2.81839e-11	0.774829	0.764	0.352	2.97622e-08	2	SLC5A6	up
ITM2C2	3.1751e-11	0.521325	1	0.914	3.3529e-08	2	ITM2C	down
NDC11	3.30242e-11	0.832414	0.819	0.433	3.48736e-08	2	NDC1	up
TFRC1	6.46849e-11	0.941211	0.708	0.293	6.83073e-08	2	TFRC	up
CYC11	8.15842e-11	0.398977	1	0.957	8.61529e-08	2	CYC1	up
ADGRL21	9.60443e-11	0.658094	0.778	0.347	1.01423e-07	2	ADGRL2	down
HSPE11	9.83904e-11	0.526381	1	0.997	1.039e-07	2	HSPE1	up
TRIM14	1.24988e-10	0.70676	0.333	0.067	1.31988e-07	2	TRIM14	up
XPOT1	1.55956e-10	0.695913	0.944	0.688	1.6469e-07	2	XPOT	up
TALDO1	1.63747e-10	0.515336	1	0.901	1.72917e-07	2	TALDO1	up
PTMA1	1.91433e-10	0.307498	1	1	2.02154e-07	2	PTMA	up
ACO11	2.7881e-10	0.773682	0.889	0.497	2.94423e-07	2	ACO1	down
BOLA31	3.18666e-10	0.558309	0.972	0.772	3.36511e-07	2	BOLA3	up
JAG1	4.57104e-10	0.992209	0.472	0.151	4.82702e-07	2	JAG1	down
SEC22C1	5.35011e-10	0.630127	0.778	0.325	5.64971e-07	2	SEC22C	up
TNFRSF21	7.08231e-10	0.626194	0.764	0.328	7.47892e-07	2	TNFRSF21	down
PERP1	8.29992e-10	0.506145	0.958	0.707	8.76472e-07	2	PERP	down
CAV1	1.35362e-09	0.342488	0.458	0.132	1.42943e-06	2	CAV1	down
PLEKHA11	1.48311e-09	0.728794	0.847	0.478	1.56616e-06	2	PLEKHA1	down
MRS21	1.87566e-09	0.697218	0.875	0.535	1.98069e-06	2	MRS2	up
TRMT11	2.40114e-09	0.568576	0.764	0.344	2.5356e-06	2	TRMT1	up
NOG	2.40952e-09	0.334953	0.347	0.091	2.54445e-06	2	NOG	down
MTHFD11	2.56269e-09	0.586529	0.944	0.659	2.7062e-06	2	MTHFD1	up
CHMP2A	2.90974e-09	0.388598	1	0.981	3.07268e-06	2	CHMP2A	down
ASAH11	3.03697e-09	0.586552	0.986	0.747	3.20704e-06	2	ASAH1	up
ZNF462	3.63427e-09	0.652	0.931	0.656	3.83779e-06	2	ZNF462	down
SNHG81	4.71209e-09	0.465151	1	0.659	4.97596e-06	2	SNHG8	up
PDLIM2	5.23323e-09	0.703651	0.875	0.613	5.52629e-06	2	PDLIM2	down
PLAU1	5.41501e-09	1.50083	0.694	0.309	5.71825e-06	2	PLAU	down
PTGES21	6.75842e-09	0.610299	0.486	0.169	7.13689e-06	2	PTGES2	up
CSRP21	6.77026e-09	0.363207	1	0.938	7.14939e-06	2	CSRP2	down
FKBP41	7.69123e-09	0.535487	0.944	0.734	8.12194e-06	2	FKBP4	up
XBP11	7.99075e-09	0.647025	0.889	0.605	8.43823e-06	2	XBP1	up
ARID5A	8.94484e-09	0.622884	0.319	0.075	9.44575e-06	2	ARID5A	up
PCDH10	1.07982e-08	1.28029	0.569	0.255	1.14029e-05	2	PCDH10	down
SOX4	1.18545e-08	0.342568	1	0.992	1.25184e-05	2	SOX4	down
ITGB5	1.30439e-08	0.677639	0.667	0.312	1.37744e-05	2	ITGB5	down
SKIL1	1.43419e-08	0.556975	0.958	0.817	1.5145e-05	2	SKIL	down
ITM2A1	1.44605e-08	0.681974	0.694	0.323	1.52703e-05	2	ITM2A	up
SEC24D	1.48855e-08	0.751335	0.653	0.298	1.57191e-05	2	SEC24D	down
PGAP2	1.4935e-08	0.606897	0.736	0.349	1.57714e-05	2	PGAP2	up
RIMS2	1.60329e-08	0.760896	0.306	0.075	1.69308e-05	2	RIMS2	down
NQO2	1.64087e-08	0.400185	0.861	0.465	1.73276e-05	2	NQO2	up
CMBL	1.96279e-08	0.440256	0.514	0.169	2.07271e-05	2	CMBL	up
NES	2.47323e-08	0.375261	0.639	0.263	2.61173e-05	2	NES	down
TFDP21	2.5054e-08	0.558893	0.944	0.664	2.6457e-05	2	TFDP2	up
CPVL1	2.82344e-08	0.535893	0.806	0.43	2.98155e-05	2	CPVL	up
OSBPL6	3.28673e-08	0.831021	0.292	0.07	3.47079e-05	2	OSBPL6	up
SP5	3.42792e-08	0.514371	0.347	0.099	3.61988e-05	2	SP5	down
BLVRB	4.63543e-08	0.480869	0.917	0.594	4.89501e-05	2	BLVRB	up
SMIM3	4.79855e-08	0.617766	0.444	0.14	5.06727e-05	2	SMIM3	down
PTPRS	5.29452e-08	0.398791	0.278	0.065	5.59101e-05	2	PTPRS	down
TMEM45A1	6.02013e-08	0.683803	0.806	0.457	6.35725e-05	2	TMEM45A	down
RNF126	6.11942e-08	0.38943	0.694	0.301	6.46211e-05	2	RNF126	up
SLC38A21	7.05547e-08	0.449083	1	0.914	7.45057e-05	2	SLC38A2	down
SLC38A11	7.80107e-08	0.445095	0.958	0.642	8.23793e-05	2	SLC38A1	up
QPRT2	8.06208e-08	0.43691	0.972	0.761	8.51355e-05	2	QPRT	up
ACAT1	8.52751e-08	0.56218	0.875	0.538	9.00505e-05	2	ACAT1	up
DKC11	1.04215e-07	0.50746	0.958	0.747	0.000110051	2	DKC1	up
WDR121	1.43255e-07	0.538797	0.958	0.667	0.000151277	2	WDR12	up
MRPL121	1.53241e-07	0.459273	0.875	0.556	0.000161823	2	MRPL12	up
PTPN6	1.99011e-07	0.49836	0.528	0.218	0.000210156	2	PTPN6	up
CELSR3	2.30598e-07	0.754333	0.347	0.113	0.000243511	2	CELSR3	down
NAT10	2.59845e-07	0.583023	0.708	0.366	0.000274396	2	NAT10	up
TPBG1	2.86114e-07	0.781937	0.486	0.21	0.000302136	2	TPBG	down
ZNF677	3.06295e-07	0.398473	0.806	0.457	0.000323448	2	ZNF677	down
VSIG101	3.48224e-07	0.704549	0.597	0.301	0.000367725	2	VSIG10	down
ELOVL4	4.19765e-07	0.801428	0.361	0.118	0.000443272	2	ELOVL4	down
MLF1	4.21287e-07	0.475335	0.972	0.723	0.00044488	2	MLF1	down
PRMT31	4.52484e-07	0.588265	0.694	0.387	0.000477823	2	PRMT3	up
FKBP1B1	5.14839e-07	0.573576	0.431	0.153	0.00054367	2	FKBP1B	up
ZNF880	5.15675e-07	0.410373	0.944	0.669	0.000544553	2	ZNF880	down
FGF12	5.82542e-07	0.505248	0.375	0.132	0.000615164	2	FGF12	down
RBPMS1	6.74077e-07	0.436177	0.903	0.613	0.000711825	2	RBPMS	down
SORL11	7.12402e-07	0.552462	0.611	0.304	0.000752297	2	SORL1	down
WFS1	7.43219e-07	0.562918	0.458	0.183	0.000784839	2	WFS1	down
CELF21	7.46445e-07	0.272179	0.403	0.14	0.000788246	2	CELF2	up
GSK3B	9.14031e-07	0.497534	0.5	0.218	0.000965217	2	GSK3B	down
TTC39B	9.42819e-07	0.631905	0.333	0.11	0.000995617	2	TTC39B	down
BTBD3	9.75196e-07	0.618983	0.625	0.323	0.00102981	2	BTBD3	down
IGF1R	1.10758e-06	0.462611	0.667	0.333	0.0011696	2	IGF1R	down
C19orf52	1.21528e-06	0.342463	0.583	0.242	0.00128333	2	C19orf52	up
MAK161	1.22541e-06	0.580858	0.653	0.336	0.00129403	2	MAK16	up
PRKAA2	1.56101e-06	1.04251	0.306	0.102	0.00164843	2	PRKAA2	down
PAQR71	1.59239e-06	0.361624	0.514	0.223	0.00168156	2	PAQR7	down
YDJC1	1.96573e-06	0.373933	0.708	0.349	0.00207581	2	YDJC	up
IVD	1.98279e-06	0.497002	0.833	0.556	0.00209383	2	IVD	up
YIF1B	2.05359e-06	0.402344	0.986	0.89	0.00216859	2	YIF1B	up
TRIM2	2.28418e-06	0.787697	0.333	0.116	0.00241209	2	TRIM2	down
RNF19A	2.38809e-06	1.04864	0.625	0.366	0.00252183	2	RNF19A	down
IRF7	2.62949e-06	0.303808	0.5	0.21	0.00277675	2	IRF7	up
OLFML3	2.69248e-06	0.500847	0.847	0.586	0.00284325	2	OLFML3	down
ZNF788	3.32202e-06	0.520276	0.569	0.269	0.00350805	2	ZNF788	up
SLC12A4	3.95527e-06	0.571857	0.333	0.116	0.00417676	2	SLC12A4	down
TMEM101	4.35848e-06	0.41239	0.889	0.573	0.00460255	2	TMEM101	down
SYT14	4.93185e-06	0.400749	0.306	0.099	0.00520803	2	SYT14	down
LRRC8D	5.13629e-06	0.540264	0.542	0.258	0.00542393	2	LRRC8D	up
HEBP1	7.73819e-06	0.446175	0.708	0.382	0.00817153	2	HEBP1	down
FLNB	1.02291e-05	0.591311	0.597	0.336	0.0108019	2	FLNB	down
AC093673.5	1.17307e-05	0.366864	0.319	0.121	0.0123876	2	AC093673.5	down
CTSF	1.3635e-05	0.395619	0.444	0.183	0.0143986	2	CTSF	down
NOP161	1.67196e-05	0.376676	0.903	0.72	0.0176559	2	NOP16	up
ACOT71	1.75113e-05	0.46751	0.833	0.605	0.0184919	2	ACOT7	up
MYEF2	1.82282e-05	0.374132	0.458	0.202	0.0192489	2	MYEF2	down
PLTP1	2.01093e-05	0.327999	0.958	0.707	0.0212354	2	PLTP	up
MRPL37	2.15584e-05	0.325533	1	0.901	0.0227657	2	MRPL37	up
ZSCAN30	2.3208e-05	0.420066	0.486	0.223	0.0245077	2	ZSCAN30	down
PAK1IP1	2.33856e-05	0.455623	0.903	0.637	0.0246952	2	PAK1IP1	up
GAK	2.45985e-05	0.492366	0.375	0.156	0.0259761	2	GAK	up
MPHOSPH61	2.56848e-05	0.366868	0.931	0.642	0.0271232	2	MPHOSPH6	up
CCND11	2.99801e-05	0.518678	0.847	0.618	0.031659	2	CCND1	down
DNPH11	3.10622e-05	0.285229	0.958	0.839	0.0328017	2	DNPH1	up
YPEL3	3.1246e-05	0.27096	0.319	0.118	0.0329958	2	YPEL3	down
NUDT7	3.15871e-05	0.397769	0.417	0.18	0.0333559	2	NUDT7	down
FAM171B1	3.3527e-05	0.434058	0.625	0.349	0.0354045	2	FAM171B	down
SDHAF31	3.80854e-05	0.390783	0.875	0.648	0.0402182	2	SDHAF3	up
CCDC1371	3.83142e-05	0.406861	0.75	0.47	0.0404597	2	CCDC137	up
UNC1191	4.18868e-05	0.461531	0.833	0.556	0.0442325	2	UNC119	down
SDHA1	4.3293e-05	0.325403	0.917	0.731	0.0457174	2	SDHA	up
SERPINF1	4.57458e-05	0.26689	0.444	0.194	0.0483076	2	SERPINF1	up
WASF3	5.952e-05	0.251115	0.458	0.22	0.0628531	2	WASF3	down
AMOTL21	6.3527e-05	0.526516	0.681	0.422	0.0670845	2	AMOTL2	down
P3H21	6.6747e-05	0.50776	0.708	0.452	0.0704848	2	P3H2	down
PTPRG	7.8158e-05	0.40642	0.764	0.513	0.0825348	2	PTPRG	down
SERPINE2	0.000101333	1.43487	0.875	0.723	0.107008	2	SERPINE2	down
DEF8	0.000106754	0.349753	0.847	0.559	0.112732	2	DEF8	up
CUL7	0.000126677	0.403376	0.528	0.293	0.133771	2	CUL7	down
UBE4B	0.000161532	0.287206	0.611	0.339	0.170578	2	UBE4B	down
TNFRSF10D1	0.000183607	0.693461	0.444	0.239	0.193889	2	TNFRSF10D	down
PTK2	0.000287174	0.269437	0.972	0.852	0.303256	2	PTK2	down
FGFR1	0.000307489	0.473606	0.819	0.645	0.324708	2	FGFR1	down
ATP5G1	0.000415652	0.330555	1	0.922	0.438929	2	ATP5G1	up
SNHG15	0.000429011	0.292101	0.833	0.578	0.453035	2	SNHG15	up
SBF2	0.000450593	0.537207	0.361	0.183	0.475826	2	SBF2	down
KAT5	0.000509119	0.25016	0.694	0.406	0.537629	2	KAT5	up
DDHD1	0.000511024	0.333196	0.5	0.272	0.539641	2	DDHD1	down
SOX13	0.000539409	0.337638	0.278	0.118	0.569616	2	SOX13	down
CYCS1	0.000679192	0.301246	0.986	0.933	0.717227	2	CYCS	up
PCNA1	0.000680943	0.269611	0.931	0.72	0.719076	2	PCNA	up
DGKA	0.000692668	0.260824	0.333	0.151	0.731457	2	DGKA	down
POLR3K	0.000694818	0.329993	0.861	0.634	0.733727	2	POLR3K	up
HSPBP11	0.000705106	0.327462	0.847	0.573	0.744591	2	HSPBP1	up
MRPL271	0.000784348	0.285914	0.972	0.871	0.828272	2	MRPL27	up
GINS11	0.000820044	0.418831	0.528	0.309	0.865966	2	GINS1	up
C6orf1	0.000849435	0.329761	0.556	0.32	0.897004	2	C6orf1	down
PTDSS11	0.000851112	0.281896	0.847	0.565	0.898775	2	PTDSS1	up
GPR143	0.000864536	0.302239	0.361	0.172	0.91295	2	GPR143	down
NOLC11	0.00126292	0.319436	0.875	0.731	1	2	NOLC1	up
SLC41A1	0.00140721	0.311185	0.292	0.134	1	2	SLC41A1	down
PIK3C2A	0.00161039	0.266857	0.75	0.513	1	2	PIK3C2A	down
AGK	0.00182646	0.281465	0.708	0.435	1	2	AGK	up
ITSN11	0.00188276	0.254528	0.764	0.522	1	2	ITSN1	down
NCKAP1	0.0021993	0.363361	0.639	0.446	1	2	NCKAP1	down
SLC44A2	0.00219953	0.292603	0.889	0.75	1	2	SLC44A2	down
CASK	0.00246292	0.425723	0.292	0.145	1	2	CASK	down
LOXL2	0.00271213	0.357933	0.653	0.465	1	2	LOXL2	down
R3HDM4	0.00323941	0.35205	0.319	0.164	1	2	R3HDM4	up
BOD1	0.00336717	0.303901	0.486	0.293	1	2	BOD1	down
LAMB1	0.00371826	0.253606	0.556	0.376	1	2	LAMB1	down
SCO11	0.00476468	0.299682	0.792	0.602	1	2	SCO1	up
CDCA5	0.005013	0.276221	0.75	0.497	1	2	CDCA5	up
LYN	0.00523644	0.405109	0.458	0.288	1	2	LYN	up
RBM28	0.00527559	0.263232	0.75	0.554	1	2	RBM28	up
SUV39H1	0.00656504	0.308635	0.278	0.14	1	2	SUV39H1	up
PTPN14	0.0082024	0.341873	0.472	0.312	1	2	PTPN14	down
MCOLN3	3.4666e-36	2.44624	0.726	0.094	3.66073e-33	3	MCOLN3	down
CRABP22	1.2554e-20	1.15597	1	0.906	1.3257e-17	3	CRABP2	down
HOXB-AS33	4.32015e-20	1.91989	0.726	0.228	4.56207e-17	3	HOXB-AS3	down
ST3GAL63	2.97342e-17	1.34171	0.855	0.421	3.13993e-14	3	ST3GAL6	down
GREB1L1	5.94571e-16	1.38149	0.774	0.306	6.27867e-13	3	GREB1L	down
CDH21	3.80956e-15	1.19504	0.806	0.327	4.0229e-12	3	CDH2	down
GTF3A1	4.97646e-15	0.902849	0.968	0.853	5.25514e-12	3	GTF3A	up
GPC31	7.95335e-15	0.941057	0.871	0.534	8.39874e-12	3	GPC3	down
CYP27A13	9.38805e-14	1.10919	0.871	0.5	9.91378e-11	3	CYP27A1	down
PTMA2	1.11194e-11	0.420586	1	1	1.17421e-08	3	PTMA	up
TBX33	9.61951e-11	0.692756	0.758	0.325	1.01582e-07	3	TBX3	down
RPL171	1.15227e-10	0.366515	1	1	1.2168e-07	3	RPL17	up
COL6A12	4.02781e-10	0.677159	0.903	0.602	4.25337e-07	3	COL6A1	down
RBP13	1.17855e-09	0.704516	0.935	0.77	1.24455e-06	3	RBP1	down
PITX22	1.75795e-09	0.744775	0.581	0.23	1.85639e-06	3	PITX2	down
DCXR1	5.63693e-09	0.678569	0.935	0.725	5.95259e-06	3	DCXR	up
MSX12	8.65109e-09	0.669522	0.484	0.165	9.13555e-06	3	MSX1	down
PRTG2	1.02678e-08	0.628412	0.968	0.809	1.08428e-05	3	PRTG	down
BAMBI3	1.27644e-08	0.744658	0.887	0.618	1.34792e-05	3	BAMBI	down
SALL11	2.61267e-08	0.994758	0.645	0.353	2.75898e-05	3	SALL1	down
BLVRA2	6.19623e-08	0.691812	0.774	0.476	6.54322e-05	3	BLVRA	up
HSPE12	7.1227e-08	0.404638	1	0.997	7.52157e-05	3	HSPE1	up
NME1	8.67408e-08	0.489672	0.984	0.927	9.15983e-05	3	NME1	up
MFAP22	2.3084e-07	0.417724	0.984	0.822	0.000243767	3	MFAP2	down
GMNN1	3.73708e-07	0.613002	0.919	0.783	0.000394635	3	GMNN	up
UCP22	3.84902e-07	0.678969	0.677	0.366	0.000406456	3	UCP2	up
UROD1	5.5781e-07	0.417445	0.968	0.89	0.000589048	3	UROD	up
RPL22L11	5.91674e-07	0.52857	0.887	0.709	0.000624808	3	RPL22L1	up
PHLDB21	7.14012e-07	0.803861	0.597	0.306	0.000753996	3	PHLDB2	down
CRABP12	9.17778e-07	0.332067	0.871	0.495	0.000969173	3	CRABP1	down
TPST11	9.9988e-07	0.783053	0.677	0.44	0.00105587	3	TPST1	down
SLC38A12	1.00237e-06	0.724808	0.871	0.665	0.00105851	3	SLC38A1	up
RNASEH2B2	1.22104e-06	0.650703	0.758	0.521	0.00128942	3	RNASEH2B	up
MME	1.60478e-06	0.969992	0.339	0.115	0.00169465	3	MME	down
CDK41	1.69909e-06	0.381719	1	0.971	0.00179424	3	CDK4	up
PLIN23	2.20143e-06	0.394988	1	0.969	0.00232471	3	PLIN2	up
WLS1	2.98696e-06	0.540091	0.887	0.649	0.00315423	3	WLS	down
HMGN41	3.82025e-06	0.454851	0.871	0.662	0.00403419	3	HMGN4	up
DUT1	3.8831e-06	0.547338	0.952	0.88	0.00410056	3	DUT	up
PLXNA2	3.8937e-06	0.82181	0.355	0.126	0.00411174	3	PLXNA2	down
APLNR2	4.30928e-06	0.449203	1	0.78	0.0045506	3	APLNR	down
TOE11	5.29652e-06	0.72667	0.581	0.306	0.00559313	3	TOE1	up
SPARC3	9.28889e-06	0.370068	1	0.966	0.00980907	3	SPARC	down
FBN21	9.36341e-06	0.841807	0.661	0.461	0.00988777	3	FBN2	down
PERP2	9.7432e-06	0.547798	0.903	0.723	0.0102888	3	PERP	down
CADM12	1.40642e-05	0.464485	0.742	0.505	0.0148518	3	CADM1	down
CENPV1	1.42806e-05	0.599492	0.677	0.421	0.0150803	3	CENPV	up
P3H22	1.77968e-05	0.421039	0.758	0.45	0.0187934	3	P3H2	down
GPATCH41	1.86345e-05	0.668887	0.677	0.448	0.019678	3	GPATCH4	up
PA2G41	2.14564e-05	0.441707	0.984	0.95	0.0226579	3	PA2G4	up
MRS22	3.07578e-05	0.749324	0.726	0.568	0.0324803	3	MRS2	up
DCPS	3.36827e-05	0.475793	0.79	0.56	0.0355689	3	DCPS	up
ACADM1	4.46151e-05	0.396666	0.952	0.827	0.0471135	3	ACADM	up
PPA12	5.00335e-05	0.506613	0.806	0.584	0.0528353	3	PPA1	up
CA142	5.239e-05	0.509856	0.806	0.615	0.0553239	3	CA14	down
HSPBP12	5.50668e-05	0.448567	0.79	0.589	0.0581505	3	HSPBP1	up
CNDP22	6.89877e-05	0.42935	0.887	0.66	0.072851	3	CNDP2	up
MPHOSPH62	8.02337e-05	0.474686	0.823	0.668	0.0847268	3	MPHOSPH6	up
MRPL21	9.88542e-05	0.260529	0.952	0.948	0.10439	3	MRPL21	up
ATP5G11	0.000113615	0.324384	0.984	0.927	0.119978	3	ATP5G1	up
R3HDM21	0.000123503	0.331521	0.855	0.691	0.130419	3	R3HDM2	down
C1QBP2	0.000141444	0.34302	1	0.979	0.149365	3	C1QBP	up
TOMM51	0.000164379	0.302366	0.984	0.99	0.173585	3	TOMM5	up
SNHG151	0.000172703	0.573653	0.742	0.599	0.182374	3	SNHG15	up
DOK42	0.000173462	0.39385	0.806	0.589	0.183175	3	DOK4	down
MRPS15	0.000189618	0.306716	0.984	0.929	0.200237	3	MRPS15	up
MRPL272	0.000196521	0.326299	0.952	0.877	0.207526	3	MRPL27	up
PMP221	0.000217652	0.606913	0.806	0.696	0.229841	3	PMP22	down
NAA38	0.000236518	0.318457	0.919	0.874	0.249764	3	NAA38	up
DNPH12	0.000247657	0.375967	0.919	0.848	0.261526	3	DNPH1	up
THEM4	0.000269997	0.633554	0.694	0.5	0.285117	3	THEM4	up
DCBLD21	0.000283243	0.493537	0.629	0.408	0.299104	3	DCBLD2	down
NOP162	0.000332789	0.500214	0.903	0.725	0.351425	3	NOP16	up
SDHAF32	0.000362678	0.413303	0.855	0.657	0.382988	3	SDHAF3	up
FKBP42	0.000454225	0.419116	0.839	0.757	0.479662	3	FKBP4	up
PRSS231	0.000570862	1.02959	0.387	0.209	0.60283	3	PRSS23	down
SNX7	0.000755286	0.486837	0.645	0.461	0.797582	3	SNX7	down
CYB5A1	0.000788331	0.911052	0.887	0.832	0.832478	3	CYB5A	down
TNNC1	0.000908574	0.470386	0.323	0.168	0.959455	3	TNNC1	down
PNPT11	0.00103034	0.49144	0.758	0.647	1	3	PNPT1	up
DOCK5	0.00118333	0.62322	0.355	0.181	1	3	DOCK5	up
COPS31	0.00118497	0.351779	0.887	0.806	1	3	COPS3	up
WDR122	0.00149827	0.431528	0.79	0.702	1	3	WDR12	up
BAALC1	0.00151588	0.752993	0.29	0.139	1	3	BAALC	down
TTC39B1	0.00157137	0.743303	0.274	0.126	1	3	TTC39B	down
HACD1	0.00160993	0.336697	0.597	0.403	1	3	HACD1	up
KLF1	0.00162246	0.282592	0.29	0.128	1	3	KLF1	up
TFDP22	0.00162759	0.364981	0.871	0.683	1	3	TFDP2	up
SMAD4	0.0017646	0.57782	0.435	0.249	1	3	SMAD4	down
SORL12	0.00189946	0.355015	0.548	0.322	1	3	SORL1	down
MTHFD23	0.00191663	0.396694	0.694	0.555	1	3	MTHFD2	up
AHSA11	0.00195106	0.316641	0.871	0.84	1	3	AHSA1	up
FLNC2	0.00198794	0.309522	0.419	0.225	1	3	FLNC	down
MRPL122	0.00211845	0.358855	0.726	0.589	1	3	MRPL12	up
CYCS2	0.00244408	0.250341	0.968	0.937	1	3	CYCS	up
TIMM10	0.0027762	0.311195	0.952	0.924	1	3	TIMM10	up
WWP1	0.00295232	0.802023	0.484	0.33	1	3	WWP1	down
CKS2	0.00312205	0.327587	0.984	0.89	1	3	CKS2	up
MRPS12	0.00326045	0.315536	0.806	0.728	1	3	MRPS12	up
BOLA32	0.00331504	0.266413	0.871	0.793	1	3	BOLA3	up
CNN11	0.00337729	0.317436	0.387	0.215	1	3	CNN1	down
PCAT142	0.00348347	0.330521	0.629	0.442	1	3	PCAT14	down
PSMG11	0.00394306	0.334805	0.871	0.819	1	3	PSMG1	up
PPIF1	0.00395347	0.525954	0.661	0.542	1	3	PPIF	up
IMP41	0.00412472	0.399554	0.823	0.707	1	3	IMP4	up
CTSF1	0.00457611	0.532191	0.355	0.204	1	3	CTSF	down
WASF31	0.00492588	0.536487	0.387	0.238	1	3	WASF3	down
CCNH	0.00545264	0.310603	0.855	0.688	1	3	CCNH	up
PLSCR1	0.00554412	0.54507	0.758	0.678	1	3	PLSCR1	up
TEAD1	0.00558217	0.463592	0.435	0.267	1	3	TEAD1	down
TMEM54	0.00590306	0.495977	0.323	0.181	1	3	TMEM54	down
DPCD2	0.00599118	0.250291	0.855	0.746	1	3	DPCD	down
HMCN1	0.00630706	0.796749	0.29	0.16	1	3	HMCN1	down
QPRT3	0.00675591	0.342225	0.919	0.775	1	3	QPRT	up
CHD3	0.00708282	0.301936	0.306	0.165	1	3	CHD3	up
FTSJ21	0.00765436	0.383201	0.774	0.626	1	3	FTSJ2	up
NOLC12	0.00766214	0.286929	0.839	0.741	1	3	NOLC1	up
NOP23	0.00899409	0.372378	0.597	0.429	1	3	NOP2	up
PCNA2	0.00971028	0.259442	0.839	0.741	1	3	PCNA	up
SLC18A1	1.35102e-65	3.29425	0.936	0.045	1.42668e-62	4	SLC18A1	down
HOXA9	4.41425e-44	2.40895	0.83	0.073	4.66145e-41	4	HOXA9	down
HOXA10	2.94233e-34	2.22022	0.596	0.04	3.10711e-31	4	HOXA10	down
SOX17	3.47879e-27	1.96645	0.617	0.071	3.6736e-24	4	SOX17	down
CLEC1A4	5.48681e-24	1.72201	0.787	0.166	5.79407e-21	4	CLEC1A	down
CDH134	6.94561e-22	1.64169	0.894	0.287	7.33456e-19	4	CDH13	down
PCAT143	6.19238e-19	1.5488	0.915	0.416	6.53916e-16	4	PCAT14	down
JAM34	1.43378e-17	1.23236	1	0.574	1.51407e-14	4	JAM3	down
ERG4	4.36638e-17	1.22148	0.936	0.395	4.6109e-14	4	ERG	down
CD691	1.90863e-16	1.5139	0.553	0.098	2.01551e-13	4	CD69	down
LPAR1	1.34172e-14	1.49894	0.426	0.068	1.41685e-11	4	LPAR1	down
HOPX3	5.64787e-14	1.10387	0.936	0.481	5.96416e-11	4	HOPX	down
CALCRL4	1.66446e-13	0.853916	1	0.416	1.75767e-10	4	CALCRL	down
FZD102	1.7596e-13	0.7449	0.66	0.169	1.85814e-10	4	FZD10	down
TMEM37	1.119e-12	1.53522	0.702	0.27	1.18166e-09	4	TMEM37	down
PDE4B4	2.77687e-12	0.999044	0.851	0.327	2.93238e-09	4	PDE4B	down
SLC16A21	2.90101e-12	1.19651	0.638	0.209	3.06347e-09	4	SLC16A2	down
HOXB-AS34	3.14245e-12	0.788567	0.745	0.244	3.31843e-09	4	HOXB-AS3	down
C10orf11	4.1408e-12	0.760401	0.596	0.161	4.37268e-09	4	C10orf11	down
PRCP3	4.19299e-12	0.929219	1	0.887	4.4278e-09	4	PRCP	down
AC004540.4	2.30096e-11	0.62681	0.362	0.06	2.42981e-08	4	AC004540.4	down
ECSCR4	4.03232e-11	0.763341	0.979	0.433	4.25813e-08	4	ECSCR	down
TM4SF184	4.40888e-11	1.12194	0.745	0.287	4.65577e-08	4	TM4SF18	down
HMGA22	4.83269e-11	0.846014	0.894	0.647	5.10332e-08	4	HMGA2	down
MEF2C4	1.11882e-10	0.868662	0.851	0.37	1.18147e-07	4	MEF2C	down
TSPAN132	2.87328e-10	0.984023	0.872	0.64	3.03418e-07	4	TSPAN13	down
TMEM2041	3.2411e-10	0.971122	0.553	0.161	3.4226e-07	4	TMEM204	down
MMRN24	5.97922e-10	0.933189	0.66	0.239	6.31406e-07	4	MMRN2	down
MYZAP4	9.49526e-10	0.898743	0.681	0.237	1.0027e-06	4	MYZAP	down
PCDH121	1.41886e-09	1.18381	0.468	0.128	1.49832e-06	4	PCDH12	down
PLAGL12	7.26039e-09	0.832008	0.83	0.441	7.66697e-06	4	PLAGL1	down
ANTXR22	1.13534e-08	0.920748	0.702	0.297	1.19891e-05	4	ANTXR2	down
RDX2	2.28347e-08	0.607646	1	0.96	2.41135e-05	4	RDX	down
RAMP24	2.46972e-08	0.467742	1	0.736	2.60802e-05	4	RAMP2	down
RHOJ1	3.27458e-08	1.00703	0.511	0.164	3.45796e-05	4	RHOJ	down
SMTNL14	4.45849e-08	0.825002	0.787	0.368	4.70817e-05	4	SMTNL1	down
PROCR4	4.49973e-08	0.593732	0.979	0.635	4.75171e-05	4	PROCR	down
FAM184A	7.87008e-08	1.03885	0.468	0.156	8.31081e-05	4	FAM184A	down
C8orf4	8.13991e-08	0.573446	0.383	0.096	8.59574e-05	4	C8orf4	down
PRDM13	8.28626e-08	0.892327	0.532	0.186	8.75029e-05	4	PRDM1	down
CDH54	8.59569e-08	0.626045	0.787	0.32	9.07705e-05	4	CDH5	down
COL4A11	8.61007e-08	0.842783	0.787	0.451	9.09223e-05	4	COL4A1	down
EDN1	1.63368e-07	0.830411	0.362	0.093	0.000172517	4	EDN1	down
TNFRSF11A	1.66089e-07	0.291715	0.319	0.071	0.00017539	4	TNFRSF11A	down
RASGRP34	1.90549e-07	0.66618	0.915	0.534	0.00020122	4	RASGRP3	down
WASF12	2.00259e-07	0.613181	0.957	0.718	0.000211473	4	WASF1	down
PDGFD	2.19738e-07	1.03257	0.383	0.111	0.000232044	4	PDGFD	down
SPTAN13	2.46864e-07	0.648322	0.936	0.65	0.000260689	4	SPTAN1	down
SPIN42	3.21174e-07	0.721207	0.745	0.398	0.00033916	4	SPIN4	down
LIMCH14	3.43861e-07	0.554462	0.936	0.494	0.000363117	4	LIMCH1	down
CRHBP3	3.80409e-07	1.58575	0.532	0.204	0.000401712	4	CRHBP	down
ETS14	3.92869e-07	0.902638	0.745	0.408	0.00041487	4	ETS1	down
F2RL24	4.07503e-07	0.585766	0.83	0.39	0.000430323	4	F2RL2	down
VWF	4.16801e-07	0.555948	0.255	0.05	0.000440142	4	VWF	down
PHGDH3	6.64249e-07	0.533361	1	0.821	0.000701447	4	PHGDH	down
ZFP36L12	1.02463e-06	0.43986	1	0.977	0.00108201	4	ZFP36L1	down
SPTBN14	1.02731e-06	0.610657	0.979	0.753	0.00108484	4	SPTBN1	down
PRSS232	1.10163e-06	0.783224	0.511	0.202	0.00116332	4	PRSS23	down
NT5E1	1.51866e-06	0.629202	0.383	0.113	0.00160371	4	NT5E	down
NEK31	1.55849e-06	0.855905	0.83	0.592	0.00164576	4	NEK3	down
TFPI4	1.61092e-06	0.516818	0.957	0.819	0.00170113	4	TFPI	down
TNFRSF10D2	1.65129e-06	0.93815	0.553	0.239	0.00174376	4	TNFRSF10D	down
S1PR13	1.91879e-06	0.415779	0.915	0.466	0.00202624	4	S1PR1	down
PMP222	2.60898e-06	0.584803	1	0.678	0.00275508	4	PMP22	down
COL4A21	2.90526e-06	0.627056	0.872	0.589	0.00306795	4	COL4A2	down
VWA5A1	3.35218e-06	0.783899	0.872	0.68	0.0035399	4	VWA5A	down
ADCY42	4.47043e-06	0.470764	0.447	0.154	0.00472078	4	ADCY4	down
HOXB71	6.30812e-06	0.302111	0.489	0.179	0.00666137	4	HOXB7	down
RGS52	6.32556e-06	0.432278	0.979	0.753	0.0066798	4	RGS5	down
THSD14	7.29897e-06	0.690032	0.574	0.247	0.00770771	4	THSD1	down
FLT41	7.48729e-06	0.509102	0.468	0.174	0.00790658	4	FLT4	down
NCKAP5L	7.61436e-06	0.345829	0.383	0.131	0.00804076	4	NCKAP5L	down
IFI164	7.86477e-06	0.484998	0.936	0.685	0.0083052	4	IFI16	down
CPNE22	8.79467e-06	0.539215	0.553	0.247	0.00928717	4	CPNE2	down
GNG114	1.02836e-05	0.443241	0.979	0.657	0.0108594	4	GNG11	down
MARCKS2	1.81631e-05	0.571034	1	0.894	0.0191802	4	MARCKS	down
KDR1	2.00118e-05	0.360708	1	0.924	0.0211324	4	KDR	down
ITGA83	2.10816e-05	0.684331	0.681	0.368	0.0222622	4	ITGA8	down
RP11-395G23.3	2.29874e-05	0.600859	0.447	0.181	0.0242747	4	RP11-395G23.3	down
SULT1C42	2.37588e-05	0.607823	0.745	0.426	0.0250893	4	SULT1C4	down
KITLG	3.38756e-05	0.781403	0.319	0.103	0.0357727	4	KITLG	down
SGIP11	3.70305e-05	0.43357	0.362	0.126	0.0391043	4	SGIP1	down
EDIL32	4.10432e-05	0.398183	0.894	0.655	0.0433416	4	EDIL3	down
ALDH1A2	4.20393e-05	0.872455	0.277	0.083	0.0443935	4	ALDH1A2	down
GIMAP44	5.42745e-05	0.482872	0.511	0.214	0.0573139	4	GIMAP4	down
CRIP24	5.98554e-05	0.432832	0.787	0.486	0.0632073	4	CRIP2	down
CACNA2D11	7.22581e-05	0.848365	0.532	0.264	0.0763046	4	CACNA2D1	down
S100A102	7.72542e-05	0.30185	1	0.975	0.0815804	4	S100A10	down
ARHGEF122	8.52087e-05	0.834864	0.574	0.325	0.0899803	4	ARHGEF12	down
MBNL23	9.69789e-05	0.345562	0.553	0.254	0.10241	4	MBNL2	down
TEK3	0.000143931	0.410537	0.894	0.529	0.151991	4	TEK	down
C1orf543	0.000165782	0.403707	0.915	0.715	0.175065	4	C1orf54	down
ZNF5213	0.000195755	0.656453	0.723	0.494	0.206718	4	ZNF521	down
SERPINH11	0.000272445	0.273457	0.979	0.985	0.287702	4	SERPINH1	down
CCDC109B3	0.000345586	0.409319	0.723	0.436	0.364939	4	CCDC109B	down
DYSF4	0.000359258	0.389057	0.702	0.395	0.379377	4	DYSF	down
PTPRN21	0.000373928	0.702886	0.362	0.156	0.394868	4	PTPRN2	down
CREM3	0.000394483	0.652203	0.809	0.657	0.416574	4	CREM	down
STAT5A1	0.000408513	0.787258	0.362	0.161	0.431389	4	STAT5A	up
ABL21	0.000503198	0.456484	0.426	0.207	0.531377	4	ABL2	down
TNFAIP13	0.000529565	0.476423	0.851	0.589	0.559221	4	TNFAIP1	down
SNCAIP	0.000545997	0.666339	0.404	0.189	0.576573	4	SNCAIP	down
SLC44A1	0.000559547	0.473635	0.787	0.526	0.590882	4	SLC44A1	down
SHTN1	0.000571303	0.496702	0.745	0.504	0.603296	4	SHTN1	down
HLX2	0.000655248	0.597124	0.447	0.214	0.691942	4	HLX	down
ARHGAP282	0.000841133	0.410391	0.809	0.579	0.888237	4	ARHGAP28	down
RP11-319F12.2	0.000850988	0.458009	0.298	0.128	0.898644	4	RP11-319F12.2	down
ETS22	0.000867849	0.321636	0.66	0.398	0.916449	4	ETS2	down
ARMCX21	0.000884893	0.472581	0.638	0.423	0.934447	4	ARMCX2	down
MAP4K23	0.000888419	0.348643	0.638	0.365	0.938171	4	MAP4K2	down
PTPRB2	0.000964206	0.448834	0.404	0.186	1	4	PTPRB	down
GDPD54	0.00102995	0.304971	0.447	0.214	1	4	GDPD5	down
ENTPD14	0.00118426	0.533589	0.574	0.312	1	4	ENTPD1	down
TGFBI3	0.00129994	0.352591	0.723	0.469	1	4	TGFBI	down
WLS2	0.00135046	0.26252	0.915	0.655	1	4	WLS	down
DNAJC18	0.0013614	0.406338	0.66	0.421	1	4	DNAJC18	down
IGFBP43	0.00139265	0.338863	0.936	0.751	1	4	IGFBP4	down
DCHS1	0.00155061	0.64474	0.404	0.222	1	4	DCHS1	down
SRGAP21	0.00176073	0.336808	0.957	0.778	1	4	SRGAP2	down
HYAL23	0.00176974	0.372464	0.894	0.693	1	4	HYAL2	down
ACVRL11	0.00191825	0.414984	0.319	0.139	1	4	ACVRL1	down
SCHIP12	0.00209223	0.370336	0.574	0.332	1	4	SCHIP1	down
SNRK4	0.00232309	0.642237	0.426	0.232	1	4	SNRK	down
BCL6B4	0.00268583	0.2924	0.574	0.348	1	4	BCL6B	down
RECK2	0.0028848	0.450394	0.851	0.705	1	4	RECK	down
BEX51	0.00301229	0.407689	0.468	0.264	1	4	BEX5	down
TIMP34	0.00317924	0.259779	0.66	0.411	1	4	TIMP3	up
BID	0.00318623	0.318704	0.745	0.539	1	4	BID	up
B4GALT13	0.00327901	0.455678	0.83	0.62	1	4	B4GALT1	down
CAV2	0.00336337	0.621654	0.277	0.126	1	4	CAV2	down
SRGAP14	0.0037745	0.35397	0.511	0.305	1	4	SRGAP1	down
SGK13	0.00384555	0.423882	0.511	0.302	1	4	SGK1	down
KIAA03551	0.00390544	0.44856	0.596	0.38	1	4	KIAA0355	down
NAALAD21	0.00445475	0.376732	0.723	0.461	1	4	NAALAD2	down
APLNR3	0.00465639	0.253353	1	0.788	1	4	APLNR	down
KLF72	0.00469849	0.443675	0.617	0.383	1	4	KLF7	down
DOCK62	0.00548262	0.376237	0.553	0.332	1	4	DOCK6	down
TJP13	0.00556148	0.270385	0.915	0.786	1	4	TJP1	down
SCN3B1	0.00626814	0.618231	0.255	0.116	1	4	SCN3B	down
CAV11	0.0070084	0.963247	0.319	0.169	1	4	CAV1	down
LMCD1	0.00705334	0.272613	0.298	0.144	1	4	LMCD1	down
USP312	0.00748829	0.34607	0.362	0.186	1	4	USP31	down
SLC7A71	0.00987338	0.373435	0.277	0.128	1	4	SLC7A7	down
